# Supplementary material for: The probability distributions of the movement of dairy and beef cattle in Japan: a data note
Source: BMC Res Notes. 2023 Jul 24;16:153. doi: 10.1186/s13104-023-06427-7 (PMC10367312; doi:10.1186/s13104-023-06427-7)
Supplement: Supplementary file 1 — Supplementary Material 1: Probability distribution [file 13104_2023_6427_MOESM1_ESM.csv]

Origin	Region	Age	HKD	THK	KTO	CHU	KNK	C_S	K_O
HKD	HKD	0	0.99999885268735	0.00000114731264958089	0	0	0	0	0
HKD	HKD	1	0.999997697976867	0.00000230202313303046	0	0	0	0	0
HKD	HKD	2	0.999991948146061	0.00000575132424240681	0.00000115026484848136	0	0	0.00000115026484848136	0
HKD	HKD	3	0.999989643244288	0.0000046030025385559	0.00000115075063463898	0	0.0000046030025385559	0	0
HKD	HKD	4	0.999989639035509	0.00000805852793718953	0	0	0.00000115121827674136	0	0.00000115121827674136
HKD	HKD	5	0.999972365384881	0.00000230288459324149	0.000018423076745932	0.00000115144229662075	0.00000115144229662075	0.00000230288459324149	0.00000230288459324149
HKD	HKD	6	0.999940140853177	0.00000345341231671014	0.0000207204739002608	0.00000115113743890338	0.00000115113743890338	0.00000115113743890338	0.0000322318482892947
HKD	HKD	7	0.999866747077913	0.00000918985669567215	0.0000264208380000574	0.0000436518193044427	0.00000344619626087706	0	0.0000505442118261968
HKD	HKD	8	0.999625819380949	0.0000206602795794944	0.0000769021517681182	0.0000941190514176969	0.00000344337992991574	0.00000114779330997191	0.000177907963045647
HKD	HKD	9	0.999680940637681	0.0000138220662376451	0.0000518327483911691	0.0000840842362790076	0.00000921471082509673	0.00000115183885313709	0.000158953761732919
HKD	HKD	10	0.999833642557931	0.00000577630007185717	0.0000277262403449144	0.0000196394202443144	0.0000034657800431143	0.00000231052002874287	0.000107439181336543
HKD	HKD	11	0.999902936404857	0.00000577759494899539	0.0000127107088877899	0.00000693311393879447	0.00000346655696939724	0.00000231103797959816	0.0000658645824185475
HKD	HKD	12	0.999921291923625	0.00000115747171139137	0.0000173620756708706	0.00000462988684556549	0.00000578735855695687	0.00000347241513417412	0.0000462988684556549
HKD	HKD	13	0.999936147413564	0.0000034828683510592	0.0000243800784574144	0.00000116095611701973	0.00000232191223403947	0.00000116095611701973	0.0000313458151595328
HKD	HKD	14	0.999954776788665	0.00000695741712846523	0.0000104361256926978	0.00000347870856423261	0.00000115956952141087	0.00000347870856423261	0.0000197126818639848
HKD	HKD	15	0.999960554968392	0.00000464059195390964	0.00000928118390781928	0	0.00000116014798847741	0	0.0000243631077580256
HKD	HKD	16	0.99983179473854	0.0000290009071483756	0.000049881560295206	0.0000243607620046355	0.0000116003628593502	0.0000104403265734152	0.0000429213425795959
HKD	HKD	17	0.998799695226962	0.00020526951191085	0.000517232781425081	0.000131047767491108	0.000048708019775456	0.000118290905168965	0.000179755787266564
HKD	HKD	18	0.994293528374038	0.000749264363896592	0.00228722805821065	0.000946439196500959	0.000318959288036475	0.000562528198900692	0.000842052520416294
HKD	HKD	19	0.985339689551849	0.00185350873514048	0.00572712064233223	0.00266434599451054	0.000867922066423416	0.00154827976681439	0.00199913324292964
HKD	HKD	20	0.975320407842321	0.00309440842643952	0.00951025104083035	0.00444710358878067	0.00146502561725585	0.00280707894702614	0.00335572453734633
HKD	HKD	21	0.971833981268024	0.00359716164502091	0.0106590218879995	0.00493272943146617	0.00171108229600995	0.0034063662469573	0.00385965722452243
HKD	HKD	22	0.974502134025056	0.00324778409012475	0.00967558552351694	0.00415134071488898	0.00160632288846974	0.00309844625908733	0.00371838649885612
HKD	HKD	23	0.979678943863664	0.00245931845070696	0.00777879064114251	0.00325969601168887	0.00129818912960557	0.00247871370662736	0.00304634819656445
HKD	HKD	24	0.985172236203583	0.00181713442281758	0.00572085417263972	0.00212640565767258	0.000889320718252578	0.00189146570673123	0.00238258311830355
HKD	HKD	25	0.989294670974158	0.00119959461038308	0.0042685461674107	0.00146043511456604	0.000664328159090971	0.00138299808988672	0.00172942688450472
HKD	HKD	26	0.992707902072811	0.000825260136347327	0.00309127542712042	0.000869421213877619	0.000372609091661837	0.000884601584278656	0.00124893047390356
HKD	HKD	27	0.994892559187172	0.000528500582329345	0.00232512293231138	0.000571843222679106	0.000227898399258421	0.000612389563651464	0.000841686112598587
HKD	HKD	28	0.996677632880553	0.000394274958028795	0.00156579445697457	0.000305245128796486	0.000173820142786888	0.000360358832606963	0.00052287360025324
HKD	HKD	29	0.997619912920167	0.000238008707983268	0.00113303546614789	0.000233733102450635	0.000122567358602162	0.000272213552244337	0.000380528892404387
HKD	HKD	30	0.99819964050192	0.000210878761926485	0.000829169553697336	0.000167842279900672	0.000101853007461091	0.000232397002939392	0.00025821889215488
HKD	HKD	31	0.998485709423502	0.000190367958188274	0.000643212949636138	0.000134122879632648	0.0001096057941084	0.000222095951219653	0.000214885043712521
HKD	HKD	32	0.998789993405246	0.000172858084964833	0.000485164709060959	0.000108944171196323	0.0000973234596020487	0.000172858084964833	0.000172858084964833
HKD	HKD	33	0.998940293929	0.000165854274270131	0.000413901817205106	0.0000909996903075056	0.000101273848890611	0.000155580115687026	0.000132096324639927
HKD	HKD	34	0.998987650222035	0.00016748978756959	0.000404643469084053	0.000120059051266697	0.0000726283149638044	0.00014822105094654	0.0000993081041341815
HKD	HKD	35	0.999072361766941	0.000137649544260313	0.000356093386238636	0.000085282869813455	0.00010772573029068	0.000131664781466387	0.000109221920989162
HKD	HKD	36	0.999112146352162	0.000155790333436689	0.000307043084346097	0.0000877265955274562	0.000113439563182055	0.000110414508163867	0.000113439563182055
HKD	HKD	37	0.999222644205633	0.000147191629702658	0.000272917813407011	0.0000996609992778411	0.000101194245420577	0.0000812620455650089	0.0000751290609940648
HKD	HKD	38	0.999285280182571	0.000120928732666882	0.000254260412273956	0.0000961228387864957	0.0000759680500086821	0.0000883709969488751	0.0000790687867437303
HKD	HKD	39	0.999313700239341	0.000139772720134182	0.000216726240208057	0.000128779360123628	0.0000769535200738754	0.0000581077600557835	0.0000659601600633218
HKD	HKD	40	0.999362875724131	0.000121053612415004	0.000208658200346914	0.0000939758306905949	0.0000780477237938839	0.000063712427586844	0.0000716764810351995
HKD	HKD	41	0.99944339846378	0.000114546982816339	0.000159720440828417	0.000122613671747067	0.0000596934980873881	0.0000419467824397862	0.0000580801603012424
HKD	HKD	42	0.999429923929964	0.0000980073472841347	0.000200915061932476	0.000107808082012548	0.0000637047757346876	0.0000310356599733093	0.0000686051430988943
HKD	HKD	43	0.999439384016987	0.000114107677958366	0.000193486932190272	0.000117415146884695	0.000052919502821271	0.0000281134858738002	0.0000545732372844357
HKD	HKD	44	0.999403100190304	0.000155931691858857	0.000192818758750199	0.000105631146097935	0.0000553306003370137	0.0000285036425978555	0.0000586839700544084
HKD	HKD	45	0.999413403724886	0.000138122960128506	0.000180753503378044	0.000102313303798893	0.0000511566518994465	0.0000596827605493542	0.0000545670953594096
HKD	HKD	46	0.999428121474647	0.000146011538387998	0.000173823259985712	0.000104293955991427	0.0000608381409949991	0.0000382411171968566	0.0000486705127959993
HKD	HKD	47	0.99941296394856	0.000134381746715162	0.000222790790606716	0.0000990181291585404	0.0000707272351132431	0.0000318272558009594	0.0000282908940452973
HKD	HKD	48	0.999311772474142	0.000149536347241415	0.000219800414017501	0.00014413141902787	0.000063057495824693	0.000048644353921906	0.000063057495824693
HKD	HKD	49	0.999320572118784	0.000169396653311336	0.000233841032288475	0.000117841150129625	0.0000644443789771388	0.0000441904312986095	0.0000497142352109357
HKD	HKD	50	0.999299027659278	0.000135308333865797	0.000249944561168763	0.000150342593184219	0.0000732920141773065	0.0000432234955404628	0.000048861342784871
HKD	HKD	51	0.999370025506284	0.00016325558526167	0.000228557819366338	0.000115239236655296	0.0000499370025506284	0.0000288098091638241	0.0000441750407178636
HKD	HKD	52	0.999365428630367	0.000131629355310852	0.000223966365752792	0.00014538167601497	0.0000471508138426931	0.000043221579355802	0.000043221579355802
HKD	HKD	53	0.999439025714337	0.00013873557602408	0.000189002089076282	0.0000985223655823174	0.0000482558525301147	0.000054287834096379	0.0000321705683534098
HKD	HKD	54	0.999410004029241	0.000160347337000765	0.000201462038795833	0.0000945638141286561	0.0000637277877823552	0.0000431704368848213	0.0000267245561667941
HKD	HKD	55	0.999500182706322	0.000140704868388446	0.000130204505075876	0.0000798027611755367	0.0000609021072129096	0.0000420014532502825	0.0000462015985753107
HKD	HKD	56	0.999440745958852	0.000163474258181779	0.000178531097751153	0.0000989449457416031	0.0000451705187081232	0.000043019541626784	0.0000301136791387488
HKD	HKD	57	0.99947876635481	0.000152394582703877	0.000178897988391508	0.000103805005609888	0.0000375464913908104	0.0000176689371250872	0.0000309206399689027
HKD	HKD	58	0.999478387082143	0.000167823286614959	0.000172359051118066	0.000081643761055926	0.000036286116024856	0.0000430897627795165	0.0000204109402639815
HKD	HKD	59	0.999490353959647	0.000153591957366596	0.000160573409974169	0.000100067487375207	0.0000279258104302902	0.0000372344139070536	0.000030252961299481
HKD	HKD	60	0.999483624193163	0.000150609610327516	0.000153000239062874	0.000105187664355726	0.000047812574707148	0.0000430313172364332	0.0000167344011475018
HKD	HKD	61	0.999472723285673	0.000135515043401773	0.000187257150882449	0.0000985563952012891	0.0000443503778405801	0.0000394225580805156	0.0000221751889202901
HKD	HKD	62	0.999516521791958	0.000129096275445888	0.000154409270631357	0.000131627574964435	0.0000227816956669215	0.0000354381932596556	0.0000101251980741873
HKD	HKD	63	0.999436961888054	0.000172039423094468	0.000211139291979574	0.000096446343249929	0.0000338865530337588	0.0000364932109594326	0.0000130332896283688
HKD	HKD	64	0.999444724615599	0.00017704432546112	0.000174361835681406	0.00010193461162913	0.0000375548569159952	0.0000509673058145649	0.0000134124488985697
HKD	HKD	65	0.999519244052717	0.000143674191141934	0.000154726051999005	0.0000939408172851104	0.0000248666869284116	0.0000276296521426795	0.0000359185477854834
HKD	HKD	66	0.999451584579581	0.000176174901896153	0.000170491840544665	0.000127868880408498	0.0000227322454059553	0.0000369398987846773	0.0000142076533787221
HKD	HKD	67	0.999544740881685	0.000116733107260216	0.000172181333208818	0.0000875498304451617	0.0000204282937705377	0.0000350199321780647	0.0000233466214520431
HKD	HKD	68	0.999387674242697	0.000201106988918104	0.0002131133763162	0.000126067067680006	0.0000240127747961916	0.0000330175653447634	0.0000150079842476197
HKD	HKD	69	0.999525943001617	0.000148723764198472	0.000161117411215011	0.000105345999640584	0.0000216888822789438	0.0000216888822789438	0.0000154920587706742
HKD	HKD	70	0.999510611415868	0.00014713643705919	0.000169526764437763	0.0000959585459081677	0.0000319861819693892	0.00000959585459081677	0.0000351848001663282
HKD	HKD	71	0.99950638085021	0.000131631773277434	0.000204029248580022	0.000115177801617754	0.0000131631773277434	0.0000230355603235509	0.00000658158866387169
HKD	HKD	72	0.999487849135958	0.000179761561551376	0.000176369833974935	0.0000983600997167907	0.0000237420930350874	0.0000305255481879695	0.00000339172757644106
HKD	HKD	73	0.999498108254189	0.000175486624409488	0.000161447694456729	0.000108801707133882	0.0000070194649763795	0.000042116789858277	0.0000070194649763795
HKD	HKD	74	0.999434780560799	0.000213768890466994	0.000170290472066928	0.000134058456733539	0.0000181160076666944	0.0000144928061333556	0.0000144928061333556
HKD	HKD	75	0.99953918086589	0.000161099372087099	0.000116141407783722	0.000127380898859566	0.00000374649702528136	0.0000374649702528136	0.0000149859881011255
HKD	HKD	76	0.999515432505563	0.000174444297997379	0.000155061598219893	0.000108543118753925	0.000011629619866492	0.0000271357796884812	0.00000775307991099464
HKD	HKD	77	0.999538578822774	0.000140432532199173	0.000128395458010673	0.000128395458010673	0.0000240741483770012	0.0000160494322513341	0.0000240741483770012
HKD	HKD	78	0.999485291370744	0.000170185917737939	0.000157733289610772	0.000145280661483606	0.00000830175208477749	0.000016603504169555	0.000016603504169555
HKD	HKD	79	0.999532449706173	0.000162999185004075	0.00019731480289967	0.0000600523313172908	0.000012868356710848	0.0000171578089477974	0.0000171578089477974
HKD	HKD	80	0.99946296452459	0.000213038866278167	0.000164217459422753	0.000124272671995597	0.00000887661942825694	0.0000177532388565139	0.00000887661942825694
HKD	HKD	81	0.999507336995308	0.000142734141546225	0.000179568758719445	0.0000920865429330485	0.00000920865429330485	0.0000552519257598291	0.0000138129814399573
HKD	HKD	82	0.999593996885717	0.000152848231259374	0.00010508315899082	0.000100306651763964	0.0000191060289074217	0.0000238825361342772	0.00000477650722685543
HKD	HKD	83	0.999471106080303	0.000177945617842014	0.000158173882526235	0.000113687478065731	0	0.0000692010736052276	0.00000988586765788966
HKD	HKD	84	0.999604706078164	0.000109225952086216	0.000135232131154362	0.000104024716272586	0.000015603707440888	0.0000260061790681466	0.00000520123581362932
HKD	HKD	85	0.999467831220203	0.000213964767135012	0.000142643178090008	0.000137156902009623	0.0000219451043215397	0.00000548627608038492	0.0000109725521607698
HKD	HKD	86	0.999532086719928	0.000202184750648435	0.000109757436066293	0.000115534143227677	0.0000115534143227677	0.0000173301214841516	0.0000115534143227677
HKD	HKD	87	0.999505992132467	0.000201262464550361	0.000158570426615436	0.0000853840758698503	0.0000121977251242643	0.0000182965876863965	0.0000182965876863965
HKD	HKD	88	0.999555501156341	0.000135282256765723	0.00016105030567348	0.0000773041467232705	0.0000128840244538784	0.0000386520733616352	0.0000193260366808176
HKD	HKD	89	0.999584505459326	0.000190718805555366	0.000115793560515758	0.0000681138591269166	0	0.0000340569295634583	0.00000681138591269166
HKD	HKD	90	0.999560974205435	0.000136745739290649	0.000129548595117457	0.000165534315983418	0	0	0.00000719714417319208
HKD	HKD	91	0.999535231013044	0.000152383274411801	0.000152383274411801	0.00012190661952944	0.0000152383274411801	0.0000152383274411801	0.00000761916372059003
HKD	HKD	92	0.99965260104866	0.0000969485445599748	0.00015350186221996	0.0000646323630399832	0.0000080790453799979	0.0000161580907599958	0.0000080790453799979
HKD	HKD	93	0.999528184539894	0.000154412332398281	0.000145833869487265	0.00013725540657625	0.0000085784629110156	0.0000257353887330468	0
HKD	HKD	94	0.999608432363521	0.000191230706187679	0.000127487137458453	0.0000546373446250512	0	0.0000091062241041752	0.0000091062241041752
HKD	HKD	95	0.99959408916508	0.0000966454368856974	0.000144968155328546	0.000106309980574267	0.0000193290873771395	0.0000193290873771395	0.0000193290873771395
HKD	HKD	96	0.999691776599679	0.0000924670200961657	0.000123289360128221	0.0000616446800641105	0.0000102741133440184	0.0000102741133440184	0.0000102741133440184
HKD	HKD	97	0.999573709926	0.000163957720769071	0.000109305147179381	0.000131166176615257	0.0000109305147179381	0.0000109305147179381	0
HKD	HKD	98	0.999628278698046	0.000127779197546639	0.000139395488232698	0.0000813140348024069	0	0.0000116162906860581	0.0000116162906860581
HKD	HKD	99	0.999529580707857	0.000160932915733049	0.000123794550563884	0.000148553460676661	0.0000123794550563884	0.0000247589101127768	0
HKD	HKD	100	0.999525034632891	0.00019790223629527	0.000184708753875585	0.0000923543769377927	0	0	0
HKD	HKD	101	0.999564814554847	0.000210573602493191	0.0000982676811634893	0.000126344161495915	0	0	0
HKD	HKD	102	0.999581889857843	0.000164257555847569	0.000134392545693466	0.0000895950304623104	0	0.0000298650101541035	0
HKD	HKD	103	0.999521775170567	0.000207230759421029	0.000159408276477715	0.0000956449658866288	0	0	0.0000159408276477715
HKD	HKD	104	0.999590646267206	0.000136451244264784	0.000187620460864078	0.0000341128110661959	0.0000341128110661959	0.000017056405533098	0
HKD	HKD	105	0.999561170942203	0.000127991808524254	0.0000914227203744675	0.000182845440748935	0	0.000036569088149787	0
HKD	HKD	106	0.999609763711928	0.000117070886421728	0.000097559072018107	0.00013658270082535	0	0.0000390236288072428	0
HKD	HKD	107	0.999624115104308	0.000125294965230647	0.000125294965230647	0.0000835299768204314	0.0000208824942051079	0.0000208824942051079	0
HKD	HKD	108	0.999686618614854	0.000134306307919595	0.0000223843846532659	0.000134306307919595	0.0000223843846532659	0	0
HKD	HKD	109	0.99959149345188	0.000120148984741079	0.000216268172533942	0.0000480595938964316	0.0000240297969482158	0	0
HKD	HKD	110	0.999614910659273	0.000179708359005956	0.0000770178681454097	0.000102690490860546	0.0000256726227151366	0	0
HKD	HKD	111	0.999586913417052	0.000192773738708967	0.000192773738708967	0.0000275391055298524	0	0	0
HKD	HKD	112	0.999822752651325	0.000088623674337538	0	0.0000590824495583587	0	0.0000295412247791793	0
HKD	HKD	113	0.999556976045062	0.000253156545678934	0.0000316445682098668	0.000126578272839467	0.0000316445682098668	0	0
HKD	HKD	114	0.999490385268737	0.000169871577087722	0.000135897261670177	0.000169871577087722	0	0.0000339743154175443	0
HKD	HKD	115	0.999524210372214	0.000146396808549574	0.00010979760641218	0.000146396808549574	0	0.0000731984042747868	0
HKD	HKD	116	0.999643705463183	0.000158353127474268	0.0000395882818685669	0.000158353127474268	0	0	0
HKD	HKD	117	0.999828495476568	0.000128628392573854	0	0.0000428761308579514	0	0	0
HKD	HKD	118	0.999768860946746	0.0000462278106508876	0.0000924556213017751	0.0000924556213017751	0	0	0
HKD	HKD	119	0.99950308089843	0.000198767640628106	0.0000496919101570264	0.000149075730471079	0.0000496919101570264	0	0.0000496919101570264
HKD	HKD	120	0.999730603448276	0.000107758620689655	0	0.0000538793103448276	0	0.0000538793103448276	0.0000538793103448276
HKD	HKD	121	0.999824366254903	0.0000585445816989638	0.000117089163397928	0	0	0	0
HKD	HKD	122	0.999557382232058	0.000126462219411951	0.0000632311097059753	0.000252924438823901	0	0	0
HKD	HKD	123	0.999931675321126	0	0	0	0	0	0.0000683246788740093
HKD	HKD	124	0.999556737588652	0.0000738770685579196	0	0.000295508274231679	0	0.0000738770685579196	0
HKD	HKD	125	0.999919672262832	0.000080327737167644	0	0	0	0	0
HKD	HKD	126	0.999738948833971	0.000174034110685694	0	0.0000870170553428472	0	0	0
HKD	HKD	127	0.999715072656473	0.0000949757811758002	0.0000949757811758002	0.0000949757811758002	0	0	0
HKD	HKD	128	0.999791013584117	0	0	0	0.000104493207941484	0.000104493207941484	0
HKD	HKD	129	0.999656750572082	0.00022883295194508	0	0	0.00011441647597254	0	0
HKD	HKD	130	0.999875171638996	0	0	0.00012482836100362	0	0	0
HKD	HKD	131	0.999592058743541	0.00027196083763938	0.00013598041881969	0	0	0	0
HKD	HKD	132	1	0	0	0	0	0	0
HKD	HKD	133	1	0	0	0	0	0	0
HKD	HKD	134	1	0	0	0	0	0	0
HKD	HKD	135	1	0	0	0	0	0	0
HKD	HKD	136	0.999573560767591	0.000213219616204691	0	0.000213219616204691	0	0	0
HKD	HKD	137	1	0	0	0	0	0	0
HKD	HKD	138	0.99948051948052	0	0.00025974025974026	0.00025974025974026	0	0	0
HKD	HKD	139	0.999427590154551	0.000286204922724671	0.000286204922724671	0	0	0	0
HKD	HKD	140	0.999673202614379	0.000326797385620915	0	0	0	0	0
HKD	HKD	141	0.99962602842184	0	0	0.00037397157816006	0	0	0
HKD	HKD	142	1	0	0	0	0	0	0
HKD	HKD	143	1	0	0	0	0	0	0
HKD	HKD	144	1	0	0	0	0	0	0
HKD	HKD	145	1	0	0	0	0	0	0
HKD	HKD	146	1	0	0	0	0	0	0
HKD	HKD	147	1	0	0	0	0	0	0
HKD	HKD	148	1	0	0	0	0	0	0
HKD	HKD	149	1	0	0	0	0	0	0
HKD	HKD	150	1	0	0	0	0	0	0
HKD	HKD	151	1	0	0	0	0	0	0
HKD	HKD	152	1	0	0	0	0	0	0
HKD	HKD	153	1	0	0	0	0	0	0
HKD	HKD	154	1	0	0	0	0	0	0
HKD	HKD	155	1	0	0	0	0	0	0
HKD	THK	0	0	1	0	0	0	0	0
HKD	THK	1	0	1	0	0	0	0	0
HKD	THK	2	0	1	0	0	0	0	0
HKD	THK	3	0	1	0	0	0	0	0
HKD	THK	4	0	1	0	0	0	0	0
HKD	THK	5	0	1	0	0	0	0	0
HKD	THK	6	0	1	0	0	0	0	0
HKD	THK	7	0	1	0	0	0	0	0
HKD	THK	8	0	1	0	0	0	0	0
HKD	THK	9	0	1	0	0	0	0	0
HKD	THK	10	0.0222222222222222	0.977777777777778	0	0	0	0	0
HKD	THK	11	0	1	0	0	0	0	0
HKD	THK	12	0	1	0	0	0	0	0
HKD	THK	13	0	1	0	0	0	0	0
HKD	THK	14	0	1	0	0	0	0	0
HKD	THK	15	0	1	0	0	0	0	0
HKD	THK	16	0	1	0	0	0	0	0
HKD	THK	17	0	1	0	0	0	0	0
HKD	THK	18	0	1	0	0	0	0	0
HKD	THK	19	0	1	0	0	0	0	0
HKD	THK	20	0	0.999604899249309	0.000395100750691426	0	0	0	0
HKD	THK	21	0	1	0	0	0	0	0
HKD	THK	22	0	0.99963578972927	0.000121403423576545	0.00024280684715309	0	0	0
HKD	THK	23	0	1	0	0	0	0	0
HKD	THK	24	0	1	0	0	0	0	0
HKD	THK	25	0	0.999929138321995	0.0000708616780045352	0	0	0	0
HKD	THK	26	0	1	0	0	0	0	0
HKD	THK	27	0	1	0	0	0	0	0
HKD	THK	28	0	1	0	0	0	0	0
HKD	THK	29	0	0.999814091838632	0.0000619693871227614	0.000123938774245523	0	0	0
HKD	THK	30	0	0.999877187595947	0.000122812404052809	0	0	0	0
HKD	THK	31	0	0.999695028972248	0.000243976822201891	0.0000609942055504727	0	0	0
HKD	THK	32	0	0.999818291944276	0.000121138703815869	0.0000605693519079346	0	0	0
HKD	THK	33	0	0.999879263507395	0.0000603682463024449	0.0000603682463024449	0	0	0
HKD	THK	34	0.0000603318250377074	0.999939668174962	0	0	0	0	0
HKD	THK	35	0.000120387648227292	0.999819418527659	0	0.0000601938241136459	0	0	0
HKD	THK	36	0	0.999818643453029	0.0000604521823237819	0.000120904364647564	0	0	0
HKD	THK	37	0	0.999757722592368	0.000181708055723804	0.0000605693519079346	0	0	0
HKD	THK	38	0.000121410793419535	0.999757178413161	0.0000607053967097675	0.0000607053967097675	0	0	0
HKD	THK	39	0.00006103515625	0.99957275390625	0.00006103515625	0.000244140625	0	0.00006103515625	0
HKD	THK	40	0.0000612219909391453	0.999877556018122	0.0000612219909391453	0	0	0	0
HKD	THK	41	0.00006153088850603	0.999569283780458	0.00030765444253015	0.00006153088850603	0	0	0
HKD	THK	42	0	0.999691643539932	0.000185013876040703	0.000123342584027135	0	0	0
HKD	THK	43	0.000123647604327666	0.999876352395672	0	0	0	0	0
HKD	THK	44	0.0000622277535780958	0.999626633478531	0	0.000311138767890479	0	0	0
HKD	THK	45	0	0.999812112481994	0	0.000187887518005887	0	0	0
HKD	THK	46	0	0.99974641815646	0	0.000253581843540003	0	0	0
HKD	THK	47	0	0.999807618314737	0.000128254456842375	0.0000641272284211876	0	0	0
HKD	THK	48	0	0.999869613403742	0.0000651932981289524	0.0000651932981289524	0	0	0
HKD	THK	49	0	0.999734431018457	0.000132784490771478	0.000132784490771478	0	0	0
HKD	THK	50	0	1	0	0	0	0	0
HKD	THK	51	0	0.99979298923544	0.0000690035881865857	0.000138007176373171	0	0	0
HKD	THK	52	0	0.999577226606539	0.0000704622322435175	0.000352311161217587	0	0	0
HKD	THK	53	0	0.9998552403011	0	0.000144759698899826	0	0	0
HKD	THK	54	0	0.999926019087076	0.0000739809129244655	0	0	0	0
HKD	THK	55	0	0.999395633451688	0.0000755458185389439	0.000528820729772607	0	0	0
HKD	THK	56	0	0.99992254066615	0	0.0000774593338497289	0	0	0
HKD	THK	57	0	0.999760670123654	0.0000797766254487435	0.000159553250897487	0	0	0
HKD	THK	58	0	0.999836400817996	0	0.00016359918200409	0	0	0
HKD	THK	59	0	1	0	0	0	0	0
HKD	THK	60	0	0.999827213822894	0	0.000172786177105832	0	0	0
HKD	THK	61	0	0.999910841654779	0	0.0000891583452211127	0	0	0
HKD	THK	62	0	0.999725400457666	0	0.000274599542334096	0	0	0
HKD	THK	63	0	0.999811676082862	0.0000941619585687382	0.0000941619585687382	0	0	0
HKD	THK	64	0	0.999902940891003	0	0.0000970591089973794	0	0	0
HKD	THK	65	0	0.999799095931693	0	0.000200904068307383	0	0	0
HKD	THK	66	0	0.99968886123211	0	0.000311138767890479	0	0	0
HKD	THK	67	0	0.99957264957265	0	0.000427350427350427	0	0	0
HKD	THK	68	0	1	0	0	0	0	0
HKD	THK	69	0	0.999885321100918	0	0.000114678899082569	0	0	0
HKD	THK	70	0	1	0	0	0	0	0
HKD	THK	71	0	0.999754239370853	0	0.000245760629147211	0	0	0
HKD	THK	72	0	0.999745902680727	0	0.000254097319273282	0	0	0
HKD	THK	73	0	0.999868386417478	0	0.000131613582521716	0	0	0
HKD	THK	74	0	0.999863107460643	0.000136892539356605	0	0	0	0
HKD	THK	75	0	0.999858836815359	0.000141163184641446	0	0	0	0
HKD	THK	76	0	1	0	0	0	0	0
HKD	THK	77	0	1	0	0	0	0	0
HKD	THK	78	0	0.999523960647414	0	0.000317359568390987	0	0.000158679784195494	0
HKD	THK	79	0	0.999834683418747	0	0.0001653165812531	0	0	0
HKD	THK	80	0	0.999828679115984	0	0.000171320884015762	0	0	0
HKD	THK	81	0	0.99982126899017	0	0.000178731009830206	0	0	0
HKD	THK	82	0	0.999628252788104	0	0.000371747211895911	0	0	0
HKD	THK	83	0	1	0	0	0	0	0
HKD	THK	84	0	1	0	0	0	0	0
HKD	THK	85	0	0.999784807402625	0	0.00021519259737465	0	0	0
HKD	THK	86	0	1	0	0	0	0	0
HKD	THK	87	0	1	0	0	0	0	0
HKD	THK	88	0	0.999240314003545	0	0.000759685996454799	0	0	0
HKD	THK	89	0	1	0	0	0	0	0
HKD	THK	90	0	0.999715424018213	0.000284575981787137	0	0	0	0
HKD	THK	91	0	1	0	0	0	0	0
HKD	THK	92	0	1	0	0	0	0	0
HKD	THK	93	0	0.999658353262726	0.000341646737273659	0	0	0	0
HKD	THK	94	0	1	0	0	0	0	0
HKD	THK	95	0	0.999221486959907	0	0.000778513040093422	0	0	0
HKD	THK	96	0	1	0	0	0	0	0
HKD	THK	97	0	1	0	0	0	0	0
HKD	THK	98	0	1	0	0	0	0	0
HKD	THK	99	0	1	0	0	0	0	0
HKD	THK	100	0	0.999471458773784	0	0.000528541226215645	0	0	0
HKD	THK	101	0	1	0	0	0	0	0
HKD	THK	102	0	1	0	0	0	0	0
HKD	THK	103	0	1	0	0	0	0	0
HKD	THK	104	0	1	0	0	0	0	0
HKD	THK	105	0	1	0	0	0	0	0
HKD	THK	106	0	1	0	0	0	0	0
HKD	THK	107	0	1	0	0	0	0	0
HKD	THK	108	0	1	0	0	0	0	0
HKD	THK	109	0	1	0	0	0	0	0
HKD	THK	110	0	0.999009900990099	0	0.00099009900990099	0	0	0
HKD	THK	111	0	1	0	0	0	0	0
HKD	THK	112	0	1	0	0	0	0	0
HKD	THK	113	0	1	0	0	0	0	0
HKD	THK	114	0	1	0	0	0	0	0
HKD	THK	115	0	1	0	0	0	0	0
HKD	THK	116	0	1	0	0	0	0	0
HKD	THK	117	0	1	0	0	0	0	0
HKD	THK	118	0	1	0	0	0	0	0
HKD	THK	119	0	0.99625468164794	0	0.00374531835205993	0	0	0
HKD	THK	120	0	1	0	0	0	0	0
HKD	THK	121	0	1	0	0	0	0	0
HKD	THK	122	0	1	0	0	0	0	0
HKD	THK	123	0	1	0	0	0	0	0
HKD	THK	124	0	1	0	0	0	0	0
HKD	THK	125	0	1	0	0	0	0	0
HKD	THK	126	0	1	0	0	0	0	0
HKD	THK	127	0	1	0	0	0	0	0
HKD	THK	128	0	1	0	0	0	0	0
HKD	THK	129	0	1	0	0	0	0	0
HKD	THK	130	0	1	0	0	0	0	0
HKD	THK	131	0	1	0	0	0	0	0
HKD	THK	132	0	1	0	0	0	0	0
HKD	THK	133	0	1	0	0	0	0	0
HKD	THK	134	0	1	0	0	0	0	0
HKD	THK	135	0	1	0	0	0	0	0
HKD	THK	136	0	1	0	0	0	0	0
HKD	THK	137	0	1	0	0	0	0	0
HKD	THK	138	0	1	0	0	0	0	0
HKD	THK	139	0	1	0	0	0	0	0
HKD	THK	140	0	1	0	0	0	0	0
HKD	THK	141	0	1	0	0	0	0	0
HKD	THK	142	0	1	0	0	0	0	0
HKD	THK	143	0	1	0	0	0	0	0
HKD	THK	144	0	1	0	0	0	0	0
HKD	THK	145	0	1	0	0	0	0	0
HKD	THK	146	0	1	0	0	0	0	0
HKD	THK	147	0	1	0	0	0	0	0
HKD	THK	148	0	1	0	0	0	0	0
HKD	THK	149	0	1	0	0	0	0	0
HKD	THK	150	0	1	0	0	0	0	0
HKD	THK	151	0	1	0	0	0	0	0
HKD	THK	152	0	1	0	0	0	0	0
HKD	THK	153	0	1	0	0	0	0	0
HKD	THK	154	0	1	0	0	0	0	0
HKD	THK	155	0	1	0	0	0	0	0
HKD	KTO	0	0	0	1	0	0	0	0
HKD	KTO	1	0	0	1	0	0	0	0
HKD	KTO	2	0	0	1	0	0	0	0
HKD	KTO	3	0	0	1	0	0	0	0
HKD	KTO	4	0	0	1	0	0	0	0
HKD	KTO	5	0	0	1	0	0	0	0
HKD	KTO	6	0	0	1	0	0	0	0
HKD	KTO	7	0	0	1	0	0	0	0
HKD	KTO	8	0.0185185185185185	0	0.981481481481481	0	0	0	0
HKD	KTO	9	0.0091743119266055	0	0.990825688073395	0	0	0	0
HKD	KTO	10	0	0	1	0	0	0	0
HKD	KTO	11	0	0	1	0	0	0	0
HKD	KTO	12	0	0	1	0	0	0	0
HKD	KTO	13	0	0	1	0	0	0	0
HKD	KTO	14	0	0	1	0	0	0	0
HKD	KTO	15	0	0	1	0	0	0	0
HKD	KTO	16	0	0	1	0	0	0	0
HKD	KTO	17	0	0	1	0	0	0	0
HKD	KTO	18	0	0	1	0	0	0	0
HKD	KTO	19	0	0	1	0	0	0	0
HKD	KTO	20	0	0	1	0	0	0	0
HKD	KTO	21	0	0	1	0	0	0	0
HKD	KTO	22	0	0	1	0	0	0	0
HKD	KTO	23	0	0	0.999968865780379	0	0.0000311342196207852	0	0
HKD	KTO	24	0.000052578999947421	0	0.999921131500079	0.0000262894999737105	0	0	0
HKD	KTO	25	0.0000474349548182055	0	0.999928847567773	0.0000237174774091028	0	0	0
HKD	KTO	26	0.0000441608337565413	0	0.999955839166243	0	0	0	0
HKD	KTO	27	0	0	1	0	0	0	0
HKD	KTO	28	0	0	1	0	0	0	0
HKD	KTO	29	0.0000597883492436774	0	0.999920282201009	0.0000199294497478925	0	0	0
HKD	KTO	30	0.0000785160467170478	0	0.999901854941604	0.000019629011679262	0	0	0
HKD	KTO	31	0.000058167716917111	0	0.999941832283083	0	0	0	0
HKD	KTO	32	0.0000385111586082067	0.0000192555793041034	0.999942233262088	0	0	0	0
HKD	KTO	33	0.0000192211586514435	0	0.999961557682697	0.0000192211586514435	0	0	0
HKD	KTO	34	0.0000192263323848343	0	0.999980773667615	0	0	0	0
HKD	KTO	35	0.0000192074986074564	0	0.999980792501393	0	0	0	0
HKD	KTO	36	0.0000575826791301177	0	0.99988483464174	0.0000575826791301177	0	0	0
HKD	KTO	37	0	0	0.999980719918252	0.0000192800817475466	0	0	0
HKD	KTO	38	0.0000386989415839477	0	0.999922602116832	0.0000386989415839477	0	0	0
HKD	KTO	39	0.0000194461729931549	0	0.99994166148102	0.0000388923459863099	0	0	0
HKD	KTO	40	0	0	0.999960808136231	0.0000391918637690815	0	0	0
HKD	KTO	41	0	0	0.999980247303757	0.0000197526962430372	0	0	0
HKD	KTO	42	0	0	0.999980072535969	0.0000199274640309274	0	0	0
HKD	KTO	43	0	0	0.999979903536978	0.000020096463022508	0	0	0
HKD	KTO	44	0.0000609112320311866	0	0.999939088767969	0	0	0	0
HKD	KTO	45	0	0	0.999938213123533	0.0000411912509782922	0	0.0000205956254891461	0
HKD	KTO	46	0	0.0000209165638268945	0.999895417180866	0.0000836662553075781	0	0	0
HKD	KTO	47	0	0	0.999978809518764	0.0000211904812358289	0	0	0
HKD	KTO	48	0	0	1	0	0	0	0
HKD	KTO	49	0	0	0.999912353740304	0.0000876462596958675	0	0	0
HKD	KTO	50	0.0000223154512184236	0	0.999866107292689	0.000111577256092118	0	0	0
HKD	KTO	51	0	0	0.999954464732936	0.0000455352670643413	0	0	0
HKD	KTO	52	0	0	0.99993023904753	0.0000697609524695377	0	0	0
HKD	KTO	53	0	0	0.999952453404336	0.0000475465956637505	0	0	0
HKD	KTO	54	0	0	1	0	0	0	0
HKD	KTO	55	0	0	0.999925406534387	0.0000745934656124124	0	0	0
HKD	KTO	56	0	0	0.999923461577712	0.0000765384222879886	0	0	0
HKD	KTO	57	0	0	0.999973778745051	0.0000262212549492619	0	0	0
HKD	KTO	58	0	0	0.999865515479168	0.000134484520831652	0	0	0
HKD	KTO	59	0	0	0.999972396279018	0.0000276037209815883	0	0	0
HKD	KTO	60	0.0000284284739595179	0	0.99997157152604	0	0	0	0
HKD	KTO	61	0	0	0.999941273197087	0.0000587268029128494	0	0	0
HKD	KTO	62	0	0	1	0	0	0	0
HKD	KTO	63	0	0	1	0	0	0	0
HKD	KTO	64	0	0	0.999935515073352	0.0000644849266483959	0	0	0
HKD	KTO	65	0	0	0.999966606558472	0.0000333934415280839	0	0	0
HKD	KTO	66	0	0	0.999931024968961	0.000068975031038764	0	0	0
HKD	KTO	67	0	0	1	0	0	0	0
HKD	KTO	68	0	0	0.999816540691275	0.000183459308725325	0	0	0
HKD	KTO	69	0.000113813118858834	0	0.999810311468569	0.0000758754125725559	0	0	0
HKD	KTO	70	0	0	0.999960733498253	0.0000392665017473593	0	0	0
HKD	KTO	71	0	0	0.99995947150847	0.0000405284915295453	0	0	0
HKD	KTO	72	0	0	1	0	0	0	0
HKD	KTO	73	0	0	0.999913367408819	0.0000866325911808022	0	0	0
HKD	KTO	74	0	0	0.999865525124389	0.0000896499170738267	0	0	0.0000448249585369134
HKD	KTO	75	0	0	0.9999535510242	0.0000464489758000836	0	0	0
HKD	KTO	76	0	0	0.999951632406288	0.0000483675937122128	0	0	0
HKD	KTO	77	0	0	0.999949746218403	0.0000502537815970652	0	0	0
HKD	KTO	78	0	0	0.9998953317982	0.000104668201800293	0	0	0
HKD	KTO	79	0	0.0000543212559074366	0.999837036232278	0.000108642511814873	0	0	0
HKD	KTO	80	0	0	1	0	0	0	0
HKD	KTO	81	0	0	1	0	0	0	0
HKD	KTO	82	0	0	1	0	0	0	0
HKD	KTO	83	0	0	1	0	0	0	0
HKD	KTO	84	0	0	1	0	0	0	0
HKD	KTO	85	0	0	0.999929042787199	0.0000709572128006812	0	0	0
HKD	KTO	86	0	0	0.99977421539851	0.000225784601490178	0	0	0
HKD	KTO	87	0	0	0.999920044774926	0.0000799552250739586	0	0	0
HKD	KTO	88	0	0	1	0	0	0	0
HKD	KTO	89	0	0	0.999819331526649	0.0001806684733514	0	0	0
HKD	KTO	90	0	0	0.999711760184474	0.000288239815526518	0	0	0
HKD	KTO	91	0	0	0.999897666803111	0.000102333196889071	0	0	0
HKD	KTO	92	0	0	1	0	0	0	0
HKD	KTO	93	0	0	0.999882849109653	0.000117150890346767	0	0	0
HKD	KTO	94	0	0	1	0	0	0	0
HKD	KTO	95	0	0	1	0	0	0	0
HKD	KTO	96	0	0	1	0	0	0	0
HKD	KTO	97	0	0	1	0	0	0	0
HKD	KTO	98	0	0	0.99967585089141	0.000324149108589951	0	0	0
HKD	KTO	99	0	0	0.999825965889314	0.000174034110685694	0	0	0
HKD	KTO	100	0	0	0.999814333457111	0.000185666542888971	0	0	0
HKD	KTO	101	0	0	0.999802683504341	0.000197316495659037	0	0	0
HKD	KTO	102	0	0	1	0	0	0	0
HKD	KTO	103	0	0	1	0	0	0	0
HKD	KTO	104	0	0	1	0	0	0	0
HKD	KTO	105	0	0.00025987525987526	0.999740124740125	0	0	0	0
HKD	KTO	106	0	0	1	0	0	0	0
HKD	KTO	107	0	0	1	0	0	0	0
HKD	KTO	108	0	0	1	0	0	0	0
HKD	KTO	109	0	0	1	0	0	0	0
HKD	KTO	110	0	0	1	0	0	0	0
HKD	KTO	111	0	0	1	0	0	0	0
HKD	KTO	112	0	0	0.999565217391304	0.000434782608695652	0	0	0
HKD	KTO	113	0	0	1	0	0	0	0
HKD	KTO	114	0	0	1	0	0	0	0
HKD	KTO	115	0	0	1	0	0	0	0
HKD	KTO	116	0	0	1	0	0	0	0
HKD	KTO	117	0	0	1	0	0	0	0
HKD	KTO	118	0	0	1	0	0	0	0
HKD	KTO	119	0	0	1	0	0	0	0
HKD	KTO	120	0	0	0.999183673469388	0.000816326530612245	0	0	0
HKD	KTO	121	0	0	1	0	0	0	0
HKD	KTO	122	0	0	1	0	0	0	0
HKD	KTO	123	0	0	0.99895724713243	0.00104275286757039	0	0	0
HKD	KTO	124	0	0	1	0	0	0	0
HKD	KTO	125	0	0	1	0	0	0	0
HKD	KTO	126	0	0	1	0	0	0	0
HKD	KTO	127	0	0	1	0	0	0	0
HKD	KTO	128	0	0	1	0	0	0	0
HKD	KTO	129	0	0	1	0	0	0	0
HKD	KTO	130	0	0	1	0	0	0	0
HKD	KTO	131	0	0	1	0	0	0	0
HKD	KTO	132	0	0	1	0	0	0	0
HKD	KTO	133	0	0	1	0	0	0	0
HKD	KTO	134	0	0	1	0	0	0	0
HKD	KTO	135	0	0	0.996987951807229	0.00301204819277108	0	0	0
HKD	KTO	136	0	0	1	0	0	0	0
HKD	KTO	137	0	0	1	0	0	0	0
HKD	KTO	138	0	0	1	0	0	0	0
HKD	KTO	139	0	0	1	0	0	0	0
HKD	KTO	140	0	0	1	0	0	0	0
HKD	KTO	141	0	0	0.994444444444444	0.00555555555555556	0	0	0
HKD	KTO	142	0	0	1	0	0	0	0
HKD	KTO	143	0	0	1	0	0	0	0
HKD	KTO	144	0	0	1	0	0	0	0
HKD	KTO	145	0	0	0.991071428571429	0.00892857142857143	0	0	0
HKD	KTO	146	0	0	1	0	0	0	0
HKD	KTO	147	0	0	1	0	0	0	0
HKD	KTO	148	0	0	1	0	0	0	0
HKD	KTO	149	0	0	1	0	0	0	0
HKD	KTO	150	0	0	1	0	0	0	0
HKD	KTO	151	0	0	1	0	0	0	0
HKD	KTO	152	0	0	1	0	0	0	0
HKD	KTO	153	0	0	1	0	0	0	0
HKD	KTO	154	0	0	1	0	0	0	0
HKD	KTO	155	0	0	1	0	0	0	0
HKD	CHU	0	0	0	0	1	0	0	0
HKD	CHU	1	0	0	0	1	0	0	0
HKD	CHU	2	0	0	0	1	0	0	0
HKD	CHU	3	0	0	0	1	0	0	0
HKD	CHU	4	0	0	0	1	0	0	0
HKD	CHU	5	0	0	0	1	0	0	0
HKD	CHU	6	0	0	0	1	0	0	0
HKD	CHU	7	0	0	0	1	0	0	0
HKD	CHU	8	0	0	0	1	0	0	0
HKD	CHU	9	0	0	0	1	0	0	0
HKD	CHU	10	0	0	0	1	0	0	0
HKD	CHU	11	0	0	0	1	0	0	0
HKD	CHU	12	0	0	0	1	0	0	0
HKD	CHU	13	0	0	0	1	0	0	0
HKD	CHU	14	0	0	0	1	0	0	0
HKD	CHU	15	0	0	0	1	0	0	0
HKD	CHU	16	0	0	0	1	0	0	0
HKD	CHU	17	0	0	0	1	0	0	0
HKD	CHU	18	0	0	0.00248138957816377	0.997518610421836	0	0	0
HKD	CHU	19	0	0	0	1	0	0	0
HKD	CHU	20	0	0	0	0.999718071609811	0	0	0.000281928390188892
HKD	CHU	21	0	0	0.000136798905608755	0.999589603283174	0	0	0.00027359781121751
HKD	CHU	22	0	0	0.0000877654906090925	0.999736703528173	0	0	0.000175530981218185
HKD	CHU	23	0	0	0.000271536216142828	0.998845971081393	0	0	0.000882492702464191
HKD	CHU	24	0	0	0.000173661360347323	0.998784370477569	0	0	0.00104196816208394
HKD	CHU	25	0	0	0.000106247343816405	0.999203144921377	0.000106247343816405	0	0.000584360390990225
HKD	CHU	26	0.0000502411575562701	0	0.00010048231511254	0.998743971061093	0.0000502411575562701	0	0.00105506430868167
HKD	CHU	27	0	0	0.0000486878621159745	0.999123618481912	0.000097375724231949	0	0.000730317931739617
HKD	CHU	28	0	0	0	0.999142326201935	0.000190594177347882	0.0000476485443369705	0.000619431076380617
HKD	CHU	29	0	0	0.0000944911650760654	0.999149579514315	0.000283473495228196	0	0.000472455825380327
HKD	CHU	30	0	0	0.0000936373425722178	0.999531813287139	0	0	0.000374549370288871
HKD	CHU	31	0	0	0.000417730331863541	0.999210953817591	0.0000928289626363425	0	0.000278486887909028
HKD	CHU	32	0	0	0.000276332151245797	0.999124948187722	0.000138166075622899	0.0000921107170819325	0.00036844286832773
HKD	CHU	33	0	0.0000460553585409662	0.000138166075622899	0.999631557131672	0	0.0000460553585409662	0.000138166075622899
HKD	CHU	34	0	0	0.000230255583697905	0.999263182132167	0.0000921022334791619	0	0.000414460050656228
HKD	CHU	35	0	0	0.0000921192022477085	0.999447284786514	0.0000921192022477085	0.000138178803371563	0.000230298005619271
HKD	CHU	36	0	0	0.000138555329761685	0.999722889340477	0.0000923702198411232	0	0.0000461851099205616
HKD	CHU	37	0	0	0.0000464381907680877	0.999860685427696	0	0	0.0000928763815361753
HKD	CHU	38	0	0	0.000139853619877861	0.999533821267074	0.000186471493170482	0	0.000139853619877861
HKD	CHU	39	0	0	0.0000936417267534413	0.99957861222961	0.000234104316883603	0.0000468208633767207	0.0000468208633767207
HKD	CHU	40	0	0	0.0000939584703561026	0.999577186883398	0.000140937705534154	0.0000939584703561026	0.0000939584703561026
HKD	CHU	41	0	0	0.000237281700835232	0.999572892938497	0.000142369020501139	0	0.0000474563401670463
HKD	CHU	42	0	0	0.0000952517026241844	0.99976187074344	0.0000952517026241844	0	0.0000476258513120922
HKD	CHU	43	0	0	0.000143623132899272	0.999617004978935	0.0000478743776330908	0.0000478743776330908	0.000143623132899272
HKD	CHU	44	0	0	0.000386137658075104	0.999372526305628	0.000144801621778164	0.000048267207259388	0.000048267207259388
HKD	CHU	45	0	0.0000977278279990227	0.0000488639139995114	0.999706816516003	0.0000977278279990227	0.0000488639139995114	0
HKD	CHU	46	0	0.0000495172072295123	0.0000495172072295123	0.999603862342164	0.000198068828918049	0.0000990344144590245	0
HKD	CHU	47	0	0	0.000150360866078589	0.999548917401764	0.000200481154771451	0.000100240577385726	0
HKD	CHU	48	0	0	0.0000508517670989067	0.999644037630308	0.00015255530129672	0.0000508517670989067	0.000101703534197813
HKD	CHU	49	0	0	0.000415196180195142	0.999273406684658	0.000103799045048786	0.000155698567573178	0.0000518995225243928
HKD	CHU	50	0	0.0000528066747636901	0.000264033373818451	0.999366319902836	0.000211226699054761	0.00010561334952738	0
HKD	CHU	51	0	0.0000538793103448276	0.0000538793103448276	0.999838362068965	0	0.0000538793103448276	0
HKD	CHU	52	0	0	0.000165599470081696	0.999724000883197	0.000110399646721131	0	0
HKD	CHU	53	0	0	0.000281483983561335	0.999549625626302	0	0.0000562967967122671	0.000112593593424534
HKD	CHU	54	0	0.0000577200577200577	0.0000577200577200577	0.9997113997114	0.000115440115440115	0	0.0000577200577200577
HKD	CHU	55	0	0	0.000294204177699323	0.999411591644601	0.000294204177699323	0	0
HKD	CHU	56	0	0	0.000240572562699224	0.999338425452577	0.000180429422024418	0.000120286281349612	0.000120286281349612
HKD	CHU	57	0	0	0.000370141887723627	0.999383096853794	0.000123380629241209	0.0000616903146206046	0.0000616903146206046
HKD	CHU	58	0	0	0.000379218809252939	0.999367968651245	0.00012640626975098	0.00012640626975098	0
HKD	CHU	59	0	0	0.0000647836227001814	0.999676081886499	0.000129567245400363	0.000129567245400363	0
HKD	CHU	60	0	0	0.000266205244243312	0.999534140822574	0.0000665513110608279	0.000133102622121656	0
HKD	CHU	61	0	0	0.000136752136752137	0.999863247863248	0	0	0
HKD	CHU	62	0	0.0000701557457555774	0	0.999929844254244	0	0	0
HKD	CHU	63	0	0	0.000432307803155847	0.999495640896318	0	0.0000720513005259745	0
HKD	CHU	64	0	0	0	0.999925975275742	0	0	0.0000740247242579021
HKD	CHU	65	0	0.0000763300511411343	0.000152660102282269	0.999618349744294	0.0000763300511411343	0	0.0000763300511411343
HKD	CHU	66	0	0	0.000157505118916365	0.999842494881084	0	0	0
HKD	CHU	67	0	0	0.00016202203499676	0.99951393389501	0.000324044069993519	0	0
HKD	CHU	68	0	0	0.000331895121141719	0.999419183538002	0.0000829737802854298	0.00016594756057086	0
HKD	CHU	69	0	0.0000855066267635742	0.000342026507054297	0.999486960239419	0	0.0000855066267635742	0
HKD	CHU	70	0	0	0.0000876270592358921	0.999649491763056	0.000175254118471784	0.0000876270592358921	0
HKD	CHU	71	0	0	0	0.999910088113649	0.0000899118863513757	0	0
HKD	CHU	72	0	0	0.0000925240562546262	0.999907475943745	0	0	0
HKD	CHU	73	0	0	0.000573997895341051	0.999426002104659	0	0	0
HKD	CHU	74	0	0	0	0.999901874202728	0.0000981257972721028	0	0
HKD	CHU	75	0	0	0.000201409869083585	0.999697885196375	0.000100704934541793	0	0
HKD	CHU	76	0	0	0.000104744946056353	0.999790510107887	0.000104744946056353	0	0
HKD	CHU	77	0	0	0.000109409190371991	0.999890590809628	0	0	0
HKD	CHU	78	0	0	0.000113045444268596	0.999773909111463	0.000113045444268596	0	0
HKD	CHU	79	0	0	0.000233045910044279	0.999533908179911	0.000233045910044279	0	0
HKD	CHU	80	0	0	0.00012169891687964	0.99987830108312	0	0	0
HKD	CHU	81	0	0	0.000252748641476052	0.999747251358524	0	0	0
HKD	CHU	82	0	0.00013159626266614	0.00013159626266614	0.999736807474668	0	0	0
HKD	CHU	83	0	0	0	1	0	0	0
HKD	CHU	84	0	0	0.000144133756125685	0.999567598731623	0	0	0.000288267512251369
HKD	CHU	85	0	0	0.000305483427524057	0.999694516572476	0	0	0
HKD	CHU	86	0	0	0.000484652665589661	0.99951534733441	0	0	0
HKD	CHU	87	0	0	0	1	0	0	0
HKD	CHU	88	0	0	0.000362253214997283	0.999637746785003	0	0	0
HKD	CHU	89	0	0	0.000192270717169775	0.99980772928283	0	0	0
HKD	CHU	90	0	0	0	1	0	0	0
HKD	CHU	91	0	0	0	1	0	0	0
HKD	CHU	92	0	0	0	0.999772882125823	0.000227117874176698	0	0
HKD	CHU	93	0	0	0.000484613520717228	0.999273079718924	0.000242306760358614	0	0
HKD	CHU	94	0	0	0	1	0	0	0
HKD	CHU	95	0	0	0	0.999727148703956	0.000272851296043656	0	0
HKD	CHU	96	0	0	0.00029171528588098	0.999708284714119	0	0	0
HKD	CHU	97	0	0	0	1	0	0	0
HKD	CHU	98	0	0	0	1	0	0	0
HKD	CHU	99	0	0	0	1	0	0	0
HKD	CHU	100	0	0	0	1	0	0	0
HKD	CHU	101	0	0	0	1	0	0	0
HKD	CHU	102	0	0	0	1	0	0	0
HKD	CHU	103	0	0.00046339202965709	0	0.999073215940686	0.00046339202965709	0	0
HKD	CHU	104	0	0	0	1	0	0	0
HKD	CHU	105	0	0	0	0.999470338983051	0.000529661016949153	0	0
HKD	CHU	106	0	0	0	1	0	0	0
HKD	CHU	107	0	0	0	1	0	0	0
HKD	CHU	108	0	0	0	1	0	0	0
HKD	CHU	109	0	0	0.000710732054015636	0.999289267945984	0	0	0
HKD	CHU	110	0	0	0	1	0	0	0
HKD	CHU	111	0	0	0.000838926174496644	0.999161073825503	0	0	0
HKD	CHU	112	0	0	0	1	0	0	0
HKD	CHU	113	0	0	0	1	0	0	0
HKD	CHU	114	0	0	0	0.998940677966102	0.0010593220338983	0	0
HKD	CHU	115	0	0	0	1	0	0	0
HKD	CHU	116	0	0	0.00242424242424242	0.997575757575758	0	0	0
HKD	CHU	117	0	0	0.00130890052356021	0.99869109947644	0	0	0
HKD	CHU	118	0	0	0.00141843971631206	0.998581560283688	0	0	0
HKD	CHU	119	0	0.00154559505409583	0	0.998454404945904	0	0	0
HKD	CHU	120	0	0	0	1	0	0	0
HKD	CHU	121	0	0	0	0.998207885304659	0	0	0.0017921146953405
HKD	CHU	122	0	0	0	1	0	0	0
HKD	CHU	123	0	0	0	1	0	0	0
HKD	CHU	124	0	0	0	1	0	0	0
HKD	CHU	125	0	0	0	1	0	0	0
HKD	CHU	126	0	0	0	1	0	0	0
HKD	CHU	127	0	0	0	1	0	0	0
HKD	CHU	128	0	0	0	1	0	0	0
HKD	CHU	129	0	0	0	1	0	0	0
HKD	CHU	130	0	0	0	1	0	0	0
HKD	CHU	131	0	0	0	1	0	0	0
HKD	CHU	132	0	0	0	1	0	0	0
HKD	CHU	133	0	0	0	1	0	0	0
HKD	CHU	134	0	0	0	1	0	0	0
HKD	CHU	135	0	0	0	1	0	0	0
HKD	CHU	136	0	0	0	1	0	0	0
HKD	CHU	137	0	0	0	1	0	0	0
HKD	CHU	138	0	0	0	1	0	0	0
HKD	CHU	139	0	0	0	1	0	0	0
HKD	CHU	140	0	0	0	1	0	0	0
HKD	CHU	141	0	0	0	1	0	0	0
HKD	CHU	142	0	0	0	1	0	0	0
HKD	CHU	143	0	0	0	1	0	0	0
HKD	CHU	144	0	0	0	1	0	0	0
HKD	CHU	145	0	0	0	1	0	0	0
HKD	CHU	146	0	0	0	1	0	0	0
HKD	CHU	147	0	0	0	1	0	0	0
HKD	CHU	148	0	0	0	1	0	0	0
HKD	CHU	149	0	0	0	1	0	0	0
HKD	CHU	150	0	0	0	1	0	0	0
HKD	CHU	151	0	0	0	1	0	0	0
HKD	CHU	152	0	0	0	1	0	0	0
HKD	CHU	153	0	0	0	1	0	0	0
HKD	CHU	154	0	0	0	1	0	0	0
HKD	CHU	155	0	0	0	1	0	0	0
HKD	KNK	0	0	0	0	0	1	0	0
HKD	KNK	1	0	0	0	0	1	0	0
HKD	KNK	2	0	0	0	0	1	0	0
HKD	KNK	3	0	0	0	0	1	0	0
HKD	KNK	4	0	0	0	0	1	0	0
HKD	KNK	5	0	0	0	0	1	0	0
HKD	KNK	6	0.142857142857143	0	0	0	0.857142857142857	0	0
HKD	KNK	7	0	0	0	0	1	0	0
HKD	KNK	8	0	0	0	0	1	0	0
HKD	KNK	9	0	0	0	0	1	0	0
HKD	KNK	10	0	0	0	0	1	0	0
HKD	KNK	11	0	0	0	0	1	0	0
HKD	KNK	12	0	0	0	0	1	0	0
HKD	KNK	13	0	0	0	0	1	0	0
HKD	KNK	14	0	0	0	0	1	0	0
HKD	KNK	15	0	0	0	0	1	0	0
HKD	KNK	16	0	0	0	0	1	0	0
HKD	KNK	17	0	0	0	0	1	0	0
HKD	KNK	18	0	0	0	0	1	0	0
HKD	KNK	19	0	0	0	0	1	0	0
HKD	KNK	20	0	0	0	0	1	0	0
HKD	KNK	21	0	0	0	0	1	0	0
HKD	KNK	22	0.000262398320650748	0	0	0.000262398320650748	0.999475203358699	0	0
HKD	KNK	23	0	0	0	0	1	0	0
HKD	KNK	24	0.00131276665572694	0	0	0	0.998687233344273	0	0
HKD	KNK	25	0.000595238095238095	0	0	0	0.999404761904762	0	0
HKD	KNK	26	0.000417014178482068	0	0	0	0.999582985821518	0	0
HKD	KNK	27	0.000402684563758389	0	0	0	0.999597315436242	0	0
HKD	KNK	28	0.000523834468308015	0	0	0.000130958617077004	0.999345206914615	0	0
HKD	KNK	29	0.000515530351849465	0	0	0	0.999484469648151	0	0
HKD	KNK	30	0.00076413652572593	0	0	0	0.999235863474274	0	0
HKD	KNK	31	0.000377976565452942	0	0	0	0.999496031246063	0.000125992188484314	0
HKD	KNK	32	0.000249376558603491	0	0	0	0.999750623441397	0	0
HKD	KNK	33	0.000372948781700646	0	0	0	0.999627051218299	0	0
HKD	KNK	34	0.000494559841740851	0	0	0.000123639960435213	0.999381800197824	0	0
HKD	KNK	35	0.000246244767298695	0	0	0	0.999753755232701	0	0
HKD	KNK	36	0.000244857982370225	0	0	0.000122428991185113	0.99951028403526	0.000122428991185113	0
HKD	KNK	37	0	0	0	0.00024375380865326	0.999756246191347	0	0
HKD	KNK	38	0.000242600679281902	0	0	0	0.999636098981077	0.000121300339640951	0
HKD	KNK	39	0.000121787845573012	0	0	0	0.999878212154427	0	0
HKD	KNK	40	0	0	0	0	1	0	0
HKD	KNK	41	0.000121832358674464	0	0	0.000121832358674464	0.999634502923977	0.000121832358674464	0
HKD	KNK	42	0	0	0	0.000122249388753056	0.999755501222494	0.000122249388753056	0
HKD	KNK	43	0.000122443981878291	0	0	0	0.999877556018122	0	0
HKD	KNK	44	0	0	0	0.000617817867292722	0.999258618559249	0	0.000123563573458544
HKD	KNK	45	0	0	0	0	1	0	0
HKD	KNK	46	0.00025062656641604	0	0	0.00025062656641604	0.99937343358396	0.00012531328320802	0
HKD	KNK	47	0.000126135216952573	0	0.000126135216952573	0	0.999747729566095	0	0
HKD	KNK	48	0	0	0	0	1	0	0
HKD	KNK	49	0	0	0	0.000128849375080531	0.999742301249839	0.000128849375080531	0
HKD	KNK	50	0	0	0	0	1	0	0
HKD	KNK	51	0	0	0.000132013201320132	0	0.99973597359736	0.000132013201320132	0
HKD	KNK	52	0	0	0	0	1	0	0
HKD	KNK	53	0.000136500136500137	0	0	0.000136500136500137	0.9995904995905	0.000136500136500137	0
HKD	KNK	54	0	0	0	0	1	0	0
HKD	KNK	55	0	0	0	0	0.999859451862263	0.000140548137737175	0
HKD	KNK	56	0	0	0	0	1	0	0
HKD	KNK	57	0	0	0	0	1	0	0
HKD	KNK	58	0	0	0	0	0.999849329516348	0.000150670483652253	0
HKD	KNK	59	0	0	0	0	0.999845392702536	0.00015460729746444	0
HKD	KNK	60	0	0	0	0.00015802781289507	0.99968394437421	0.00015802781289507	0
HKD	KNK	61	0	0	0	0	1	0	0
HKD	KNK	62	0	0	0	0	0.999834847233691	0.000165152766308836	0
HKD	KNK	63	0	0	0	0	0.999660499066372	0.000339500933627568	0
HKD	KNK	64	0	0	0	0.0005249343832021	0.99912510936133	0.000174978127734033	0.000174978127734033
HKD	KNK	65	0	0	0	0.000180277627546422	0.999819722372454	0	0
HKD	KNK	66	0	0	0	0	1	0	0
HKD	KNK	67	0	0	0	0	0.999809741248097	0.000190258751902588	0
HKD	KNK	68	0	0	0	0	1	0	0
HKD	KNK	69	0	0	0	0.000203086921202275	0.999593826157595	0.000203086921202275	0
HKD	KNK	70	0	0	0	0.000210482003788676	0.999789517996211	0	0
HKD	KNK	71	0	0	0.000217580504786771	0	0.999782419495213	0	0
HKD	KNK	72	0	0	0	0	0.999776035834267	0.000223964165733483	0
HKD	KNK	73	0	0	0	0	1	0	0
HKD	KNK	74	0	0	0	0.000240269101393561	0.999759730898606	0	0
HKD	KNK	75	0	0	0	0	0.999259259259259	0.000740740740740741	0
HKD	KNK	76	0	0	0.000255102040816327	0	0.999744897959184	0	0
HKD	KNK	77	0	0	0	0	1	0	0
HKD	KNK	78	0	0	0	0	1	0	0
HKD	KNK	79	0	0	0.00028169014084507	0	0.99943661971831	0	0.00028169014084507
HKD	KNK	80	0	0	0	0	0.999416399182959	0.000583600817041144	0
HKD	KNK	81	0	0	0	0.000301386377335744	0.999397227245329	0	0.000301386377335744
HKD	KNK	82	0	0	0	0	0.999687402313223	0.000312597686777118	0
HKD	KNK	83	0	0	0	0.00032520325203252	0.999674796747967	0	0
HKD	KNK	84	0	0	0	0.000342583076396026	0.999657416923604	0	0
HKD	KNK	85	0	0	0	0	1	0	0
HKD	KNK	86	0	0	0	0	0.999623352165725	0.000376647834274953	0
HKD	KNK	87	0	0	0	0	0.999601910828025	0.000398089171974522	0
HKD	KNK	88	0	0	0	0	0.999144933732364	0.000855066267635742	0
HKD	KNK	89	0	0	0	0	0.999090909090909	0.000909090909090909	0
HKD	KNK	90	0	0	0	0	1	0	0
HKD	KNK	91	0	0	0	0.000512820512820513	0.998974358974359	0.000512820512820513	0
HKD	KNK	92	0	0	0	0	1	0	0
HKD	KNK	93	0	0	0	0	1	0	0
HKD	KNK	94	0	0.000604229607250755	0	0	0.999395770392749	0	0
HKD	KNK	95	0	0	0	0	0.998697068403909	0.00130293159609121	0
HKD	KNK	96	0	0	0	0	1	0	0
HKD	KNK	97	0	0	0	0	1	0	0
HKD	KNK	98	0	0	0	0	1	0	0
HKD	KNK	99	0	0	0	0	1	0	0
HKD	KNK	100	0	0	0	0	1	0	0
HKD	KNK	101	0	0	0	0	1	0	0
HKD	KNK	102	0	0	0	0	1	0	0
HKD	KNK	103	0	0	0	0	1	0	0
HKD	KNK	104	0	0	0	0.00113895216400911	0.998861047835991	0	0
HKD	KNK	105	0	0	0	0	1	0	0
HKD	KNK	106	0	0	0	0.0012987012987013	0.998701298701299	0	0
HKD	KNK	107	0	0	0	0	1	0	0
HKD	KNK	108	0	0	0	0	1	0	0
HKD	KNK	109	0	0	0	0	1	0	0
HKD	KNK	110	0	0	0	0	1	0	0
HKD	KNK	111	0	0	0	0	1	0	0
HKD	KNK	112	0	0	0	0	1	0	0
HKD	KNK	113	0	0	0	0	1	0	0
HKD	KNK	114	0	0	0	0	1	0	0
HKD	KNK	115	0	0	0	0	1	0	0
HKD	KNK	116	0	0	0	0	1	0	0
HKD	KNK	117	0	0	0	0	1	0	0
HKD	KNK	118	0	0	0	0	1	0	0
HKD	KNK	119	0	0	0	0	1	0	0
HKD	KNK	120	0	0	0	0	1	0	0
HKD	KNK	121	0	0	0	0	1	0	0
HKD	KNK	122	0	0	0	0	1	0	0
HKD	KNK	123	0	0	0	0	1	0	0
HKD	KNK	124	0	0	0	0	1	0	0
HKD	KNK	125	0	0	0	0	1	0	0
HKD	KNK	126	0	0	0	0	1	0	0
HKD	KNK	127	0	0	0	0	1	0	0
HKD	KNK	128	0	0	0	0	1	0	0
HKD	KNK	129	0	0	0	0.00775193798449612	0.992248062015504	0	0
HKD	KNK	130	0	0	0	0	1	0	0
HKD	KNK	131	0	0	0	0	1	0	0
HKD	KNK	132	0	0	0	0	1	0	0
HKD	KNK	133	0	0	0	0	1	0	0
HKD	KNK	134	0	0	0	0	1	0	0
HKD	KNK	135	0	0	0	0	1	0	0
HKD	KNK	136	0	0	0	0	1	0	0
HKD	KNK	137	0	0	0	0	1	0	0
HKD	KNK	138	0	0	0	0	1	0	0
HKD	KNK	139	0	0	0	0	1	0	0
HKD	KNK	140	0	0	0	0	1	0	0
HKD	KNK	141	0	0	0	0	1	0	0
HKD	KNK	142	0	0	0	0	1	0	0
HKD	KNK	143	0	0	0	0	1	0	0
HKD	KNK	144	0	0	0	0	1	0	0
HKD	KNK	145	0	0	0	0	1	0	0
HKD	KNK	146	0	0	0	0	1	0	0
HKD	KNK	147	0	0	0	0	1	0	0
HKD	KNK	148	0	0	0	0	1	0	0
HKD	KNK	149	0	0	0	0	1	0	0
HKD	KNK	150	0	0	0	0	1	0	0
HKD	KNK	151	0	0	0	0	1	0	0
HKD	KNK	152	0	0	0	0	1	0	0
HKD	KNK	153	0	0	0	0	1	0	0
HKD	KNK	154	0	0	0	0	1	0	0
HKD	KNK	155	0	0	0	0	1	0	0
HKD	C_S	0	0	0	0	0	0	1	0
HKD	C_S	1	0	0	0	0	0	1	0
HKD	C_S	2	0	0	0	0	0	1	0
HKD	C_S	3	0	0	0	0	0	1	0
HKD	C_S	4	0	0	0	0	0	1	0
HKD	C_S	5	0	0	0	0	0	1	0
HKD	C_S	6	0	0	0	0	0	1	0
HKD	C_S	7	0	0	0	0	0	1	0
HKD	C_S	8	0	0	0	0	0	1	0
HKD	C_S	9	0	0	0	0	0	1	0
HKD	C_S	10	0	0	0	0	0	1	0
HKD	C_S	11	0	0	0	0	0	1	0
HKD	C_S	12	0	0	0	0	0	1	0
HKD	C_S	13	0	0	0	0	0	1	0
HKD	C_S	14	0	0	0	0	0	1	0
HKD	C_S	15	0	0	0	0	0	1	0
HKD	C_S	16	0	0	0	0	0	1	0
HKD	C_S	17	0	0	0	0	0	1	0
HKD	C_S	18	0	0	0	0	0	1	0
HKD	C_S	19	0	0	0	0	0	1	0
HKD	C_S	20	0	0	0	0	0	0.999474513925381	0.000525486074619023
HKD	C_S	21	0	0	0	0	0	1	0
HKD	C_S	22	0	0	0	0	0	1	0
HKD	C_S	23	0	0	0	0	0	1	0
HKD	C_S	24	0	0	0	0	0	1	0
HKD	C_S	25	0	0	0	0	0	1	0
HKD	C_S	26	0	0	0	0	0	1	0
HKD	C_S	27	0	0	0	0	0	0.999928469241774	0.0000715307582260372
HKD	C_S	28	0	0	0	0	0	1	0
HKD	C_S	29	0	0	0	0	0	1	0
HKD	C_S	30	0	0	0	0	0	1	0
HKD	C_S	31	0	0	0	0	0	1	0
HKD	C_S	32	0	0	0	0	0	1	0
HKD	C_S	33	0	0	0	0	0	1	0
HKD	C_S	34	0	0	0	0	0	1	0
HKD	C_S	35	0	0	0	0	0.0000692185228767218	0.999930781477123	0
HKD	C_S	36	0	0	0	0	0	0.999931034482759	0.0000689655172413793
HKD	C_S	37	0	0	0	0	0	1	0
HKD	C_S	38	0	0	0	0	0	1	0
HKD	C_S	39	0	0	0	0	0.0000690131124913734	0.999930986887509	0
HKD	C_S	40	0	0	0	0	0	1	0
HKD	C_S	41	0	0	0	0	0.0000697447342725624	0.999930255265727	0
HKD	C_S	42	0	0	0	0	0	0.999929592339647	0.0000704076603534465
HKD	C_S	43	0	0	0	0	0.0000707063565014495	0.999858587286997	0.0000707063565014495
HKD	C_S	44	0	0	0	0	0.0000712098554439935	0.999928790144556	0
HKD	C_S	45	0	0	0	0	0	0.999928016124388	0.0000719838756118629
HKD	C_S	46	0	0	0	0	0	0.999781611705613	0.000218388294387421
HKD	C_S	47	0	0	0	0	0	0.999926226484692	0.0000737735153080044
HKD	C_S	48	0	0	0	0	0.000074744001793856	0.999850511996412	0.000074744001793856
HKD	C_S	49	0	0	0	0	0	0.999619829683698	0.000380170316301703
HKD	C_S	50	0	0	0	0	0	0.999767711962834	0.000232288037166086
HKD	C_S	51	0	0	0	0	0	1	0
HKD	C_S	52	0	0	0	0	0	0.999919491184285	0.0000805088157153208
HKD	C_S	53	0	0	0	0	0.0000823791086580443	0.999835241782684	0.0000823791086580443
HKD	C_S	54	0	0	0	0	0	0.999832733963369	0.000167266036631262
HKD	C_S	55	0	0	0	0	0	1	0
HKD	C_S	56	0	0	0	0	0	1	0
HKD	C_S	57	0	0	0	0	0.0000887075312694048	0.999822584937461	0.0000887075312694048
HKD	C_S	58	0	0	0	0	0	1	0
HKD	C_S	59	0	0	0	0	0.000186584569456106	0.999813415430544	0
HKD	C_S	60	0	0	0	0	0	0.99990419620617	0.0000958037938302357
HKD	C_S	61	0	0	0	0	0	0.999901380670611	0.0000986193293885601
HKD	C_S	62	0	0	0	0	0.000203148806500762	0.999796851193499	0
HKD	C_S	63	0	0	0	0	0.000208268249505363	0.999583463500989	0.000208268249505363
HKD	C_S	64	0	0	0	0	0	1	0
HKD	C_S	65	0	0	0	0	0	1	0
HKD	C_S	66	0	0	0	0	0.000113314447592068	0.999773371104816	0.000113314447592068
HKD	C_S	67	0	0	0	0	0	0.999767387764596	0.000232612235403582
HKD	C_S	68	0	0	0	0	0.000118764845605701	0.999643705463183	0.000237529691211401
HKD	C_S	69	0	0	0	0	0.000122010736944851	0.999633967789165	0.000244021473889702
HKD	C_S	70	0	0	0	0	0	0.999748396024657	0.00025160397534281
HKD	C_S	71	0	0	0	0	0.000258431321876211	0.999741568678124	0
HKD	C_S	72	0	0	0	0	0	0.999867409175285	0.00013259082471493
HKD	C_S	73	0	0	0	0	0.000137117784176608	0.999725764431647	0.000137117784176608
HKD	C_S	74	0	0	0	0	0	1	0
HKD	C_S	75	0	0	0	0	0.000437892278499489	0.999416143628667	0.000145964092833163
HKD	C_S	76	0	0	0	0	0	1	0
HKD	C_S	77	0	0	0	0	0.000155327741534638	0.999534016775396	0.000310655483069276
HKD	C_S	78	0	0	0	0	0.000160875160875161	0.999839124839125	0
HKD	C_S	79	0	0	0	0	0.000331400165700083	0.99917149958575	0.000497100248550124
HKD	C_S	80	0	0	0	0	0.000170940170940171	0.99965811965812	0.000170940170940171
HKD	C_S	81	0	0	0	0	0	1	0
HKD	C_S	82	0	0	0	0	0	1	0
HKD	C_S	83	0	0	0	0	0	0.999622641509434	0.000377358490566038
HKD	C_S	84	0	0	0	0	0	0.999408284023669	0.000591715976331361
HKD	C_S	85	0	0	0	0	0	0.999792617171298	0.000207382828701783
HKD	C_S	86	0	0	0	0	0	0.999781516277037	0.000218483722962639
HKD	C_S	87	0	0	0	0	0.000462320850670365	0.99953767914933	0
HKD	C_S	88	0	0	0	0	0.00024443901246639	0.999266682962601	0.000488878024932779
HKD	C_S	89	0	0	0	0	0.000257731958762887	0.999742268041237	0
HKD	C_S	90	0	0	0	0	0	0.99972655181843	0.000273448181569593
HKD	C_S	91	0	0	0	0	0	0.999419953596288	0.000580046403712297
HKD	C_S	92	0	0	0	0	0	0.999693815064299	0.000306184935701164
HKD	C_S	93	0	0	0	0	0.000324886289798571	0.999350227420403	0.000324886289798571
HKD	C_S	94	0	0	0	0	0	1	0
HKD	C_S	95	0	0	0	0	0.000362450163102573	0.999637549836897	0
HKD	C_S	96	0	0	0	0	0	1	0
HKD	C_S	97	0	0	0	0	0.00041101520756268	0.999588984792437	0
HKD	C_S	98	0	0	0	0	0	1	0
HKD	C_S	99	0	0	0	0	0.000463606861381549	0.999536393138618	0
HKD	C_S	100	0	0	0	0	0	1	0
HKD	C_S	101	0	0	0	0	0.000525210084033613	0.999474789915966	0
HKD	C_S	102	0	0	0	0	0	1	0
HKD	C_S	103	0	0	0	0	0	1	0
HKD	C_S	104	0	0	0	0	0	1	0
HKD	C_S	105	0	0	0	0	0	1	0
HKD	C_S	106	0	0	0	0	0	1	0
HKD	C_S	107	0	0	0	0	0	1	0
HKD	C_S	108	0	0	0	0	0	1	0
HKD	C_S	109	0	0	0	0	0	1	0
HKD	C_S	110	0	0	0	0	0	1	0
HKD	C_S	111	0	0	0	0	0	1	0
HKD	C_S	112	0	0	0	0	0	1	0
HKD	C_S	113	0	0	0	0	0	1	0
HKD	C_S	114	0	0	0	0	0	1	0
HKD	C_S	115	0	0	0	0	0	1	0
HKD	C_S	116	0	0	0	0	0	1	0
HKD	C_S	117	0	0	0	0	0	1	0
HKD	C_S	118	0	0	0	0	0.00161290322580645	0.998387096774194	0
HKD	C_S	119	0	0	0	0	0	1	0
HKD	C_S	120	0	0	0	0	0	1	0
HKD	C_S	121	0	0	0	0	0	1	0
HKD	C_S	122	0	0	0	0	0	1	0
HKD	C_S	123	0	0	0	0	0.00221729490022173	0.997782705099778	0
HKD	C_S	124	0	0	0	0	0	1	0
HKD	C_S	125	0	0	0	0	0	1	0
HKD	C_S	126	0	0	0	0	0	1	0
HKD	C_S	127	0	0	0	0	0	1	0
HKD	C_S	128	0	0	0	0	0	1	0
HKD	C_S	129	0	0	0	0	0	1	0
HKD	C_S	130	0	0	0	0	0	1	0
HKD	C_S	131	0	0	0	0	0	1	0
HKD	C_S	132	0	0	0	0	0	1	0
HKD	C_S	133	0	0	0	0	0	1	0
HKD	C_S	134	0	0	0	0	0	1	0
HKD	C_S	135	0	0	0	0	0	1	0
HKD	C_S	136	0	0	0	0	0	1	0
HKD	C_S	137	0	0	0	0	0	1	0
HKD	C_S	138	0	0	0	0	0	1	0
HKD	C_S	139	0	0	0	0	0	1	0
HKD	C_S	140	0	0	0	0	0	1	0
HKD	C_S	141	0	0	0	0	0	1	0
HKD	C_S	142	0	0	0	0	0	1	0
HKD	C_S	143	0	0	0	0	0	1	0
HKD	C_S	144	0	0	0	0	0	1	0
HKD	C_S	145	0	0	0	0	0	1	0
HKD	C_S	146	0	0	0	0	0	1	0
HKD	C_S	147	0	0	0	0	0	1	0
HKD	C_S	148	0	0	0	0	0	1	0
HKD	C_S	149	0	0	0	0	0	1	0
HKD	C_S	150	0	0	0	0	0	1	0
HKD	C_S	151	0	0	0	0	0	1	0
HKD	C_S	152	0	0	0	0	0	1	0
HKD	C_S	153	0	0	0	0	0	1	0
HKD	C_S	154	0	0	0	0	0	1	0
HKD	C_S	155	0	0	0	0	0	1	0
HKD	K_O	0	0	0	0	0	0	0	1
HKD	K_O	1	0	0	0	0	0	0	1
HKD	K_O	2	0	0	0	0	0	0	1
HKD	K_O	3	0	0	0	0	0	0	1
HKD	K_O	4	0	0	0	0	0	0	1
HKD	K_O	5	0	0	0	0	0	0	1
HKD	K_O	6	0	0	0	0	0	0	1
HKD	K_O	7	0	0	0	0	0	0	1
HKD	K_O	8	0	0	0	0	0	0	1
HKD	K_O	9	0	0	0	0	0	0	1
HKD	K_O	10	0	0	0	0	0	0	1
HKD	K_O	11	0	0	0	0	0	0	1
HKD	K_O	12	0	0	0	0	0	0	1
HKD	K_O	13	0	0	0	0	0	0	1
HKD	K_O	14	0	0	0	0	0	0	1
HKD	K_O	15	0	0	0	0	0	0	1
HKD	K_O	16	0	0	0	0	0	0	1
HKD	K_O	17	0	0	0	0	0	0.00251572327044025	0.99748427672956
HKD	K_O	18	0	0	0	0	0	0.00729166666666667	0.992708333333333
HKD	K_O	19	0	0	0	0	0	0.00299222022740874	0.997007779772591
HKD	K_O	20	0	0	0	0	0	0.000877706260971328	0.999122293739029
HKD	K_O	21	0	0	0	0	0	0.000316605983853095	0.999683394016147
HKD	K_O	22	0	0	0	0	0	0.000317729294640966	0.999682270705359
HKD	K_O	23	0	0	0	0	0	0	1
HKD	K_O	24	0	0	0	0	0	0	1
HKD	K_O	25	0	0	0	0	0	0	1
HKD	K_O	26	0	0	0	0	0	0	1
HKD	K_O	27	0	0	0	0	0	0	1
HKD	K_O	28	0	0	0	0	0	0	1
HKD	K_O	29	0	0	0	0	0	0.0000495172072295123	0.999950482792771
HKD	K_O	30	0	0	0	0	0	0.0000487614589428516	0.999951238541057
HKD	K_O	31	0	0	0	0.0000480169019494862	0	0	0.999951983098051
HKD	K_O	32	0	0	0	0	0	0	1
HKD	K_O	33	0	0	0	0	0	0	1
HKD	K_O	34	0	0	0	0	0	0	1
HKD	K_O	35	0	0	0	0.0000473081653893462	0	0	0.999952691834611
HKD	K_O	36	0	0	0	0.0000470455400828002	0	0	0.999952954459917
HKD	K_O	37	0	0	0	0	0	0	1
HKD	K_O	38	0	0	0	0	0	0	1
HKD	K_O	39	0	0	0	0	0	0	1
HKD	K_O	40	0	0	0	0	0	0	1
HKD	K_O	41	0	0	0	0	0	0.0000475556400989157	0.999952444359901
HKD	K_O	42	0	0	0	0.000048014596437317	0	0	0.999951985403563
HKD	K_O	43	0	0	0	0	0	0.0000484824978182876	0.999951517502182
HKD	K_O	44	0	0	0	0.0000490773458971339	0	0.0000490773458971339	0.999901845308206
HKD	K_O	45	0	0	0	0.0000497958370680211	0	0.000149387511204063	0.999800816651728
HKD	K_O	46	0	0	0	0	0	0.0000505535614984076	0.999949446438502
HKD	K_O	47	0	0	0	0	0	0	1
HKD	K_O	48	0	0	0	0.0000518081027872759	0	0.000103616205574552	0.999844575691638
HKD	K_O	49	0	0	0	0.0000524989500209996	0	0.000104997900041999	0.999842503149937
HKD	K_O	50	0	0	0	0	0	0.0000531688643130583	0.999946831135687
HKD	K_O	51	0	0	0	0	0	0	1
HKD	K_O	52	0	0	0	0.00011015642211941	0	0.000220312844238819	0.999669530733642
HKD	K_O	53	0	0	0	0.000112340616749986	0	0	0.99988765938325
HKD	K_O	54	0	0	0	0	0	0	1
HKD	K_O	55	0	0	0	0	0	0.000117109731818714	0.999882890268181
HKD	K_O	56	0	0	0	0	0	0	1
HKD	K_O	57	0	0	0	0	0	0.000122767172058192	0.999877232827942
HKD	K_O	58	0	0	0	0	0	0.0000627628193058432	0.999937237180694
HKD	K_O	59	0	0	0	0.0000642549636959455	0	0	0.999935745036304
HKD	K_O	60	0	0	0	0	0	0	1
HKD	K_O	61	0	0	0	0	0	0	1
HKD	K_O	62	0	0	0	0	0	0.0000689797889218459	0.999931020211078
HKD	K_O	63	0	0	0	0.000141522785168412	0	0	0.999858477214832
HKD	K_O	64	0	0	0	0	0	0	1
HKD	K_O	65	0	0	0	0	0	0.0000749344323716748	0.999925065567628
HKD	K_O	66	0	0	0	0	0	0	1
HKD	K_O	67	0	0	0	0.0000793335977786593	0	0	0.999920666402221
HKD	K_O	68	0	0	0	0	0	0	1
HKD	K_O	69	0	0	0	0	0	0	1
HKD	K_O	70	0	0	0	0	0	0	1
HKD	K_O	71	0	0	0	0	0	0	1
HKD	K_O	72	0	0	0	0	0	0	1
HKD	K_O	73	0	0	0	0	0	0.000094732853353543	0.999905267146646
HKD	K_O	74	0	0	0	0	0	0	1
HKD	K_O	75	0	0	0	0	0	0	1
HKD	K_O	76	0	0	0	0	0	0	1
HKD	K_O	77	0	0	0	0	0	0.000110729708780866	0.999889270291219
HKD	K_O	78	0	0	0	0.000114916111238796	0	0	0.999885083888761
HKD	K_O	79	0	0	0	0	0	0	1
HKD	K_O	80	0	0	0	0	0	0	1
HKD	K_O	81	0	0	0	0	0	0	1
HKD	K_O	82	0	0	0	0	0	0	1
HKD	K_O	83	0	0	0	0.00013848497438028	0	0	0.99986151502562
HKD	K_O	84	0	0	0	0	0	0	1
HKD	K_O	85	0	0	0	0.000152881822351322	0	0.000152881822351322	0.999694236355297
HKD	K_O	86	0	0	0	0	0	0	1
HKD	K_O	87	0	0	0	0	0	0	1
HKD	K_O	88	0	0	0	0	0	0	1
HKD	K_O	89	0	0	0	0.000190367409099562	0	0	0.9998096325909
HKD	K_O	90	0	0	0	0	0	0	1
HKD	K_O	91	0	0	0	0	0	0	1
HKD	K_O	92	0	0	0	0	0	0	1
HKD	K_O	93	0	0	0	0	0	0	1
HKD	K_O	94	0	0	0	0	0	0	1
HKD	K_O	95	0	0	0	0	0	0	1
HKD	K_O	96	0	0	0	0	0	0	1
HKD	K_O	97	0	0	0	0.000311429461227032	0	0	0.999688570538773
HKD	K_O	98	0	0	0	0	0	0	1
HKD	K_O	99	0	0	0	0.000355239786856128	0	0	0.999644760213144
HKD	K_O	100	0	0	0	0	0	0	1
HKD	K_O	101	0	0	0	0	0	0	1
HKD	K_O	102	0	0	0	0.000437445319335083	0	0	0.999562554680665
HKD	K_O	103	0	0	0	0.00046882325363338	0	0	0.999531176746367
HKD	K_O	104	0	0	0	0	0	0	1
HKD	K_O	105	0	0	0	0	0	0	1
HKD	K_O	106	0	0	0	0	0	0	1
HKD	K_O	107	0	0	0	0.000625	0	0	0.999375
HKD	K_O	108	0	0	0	0	0	0	1
HKD	K_O	109	0	0	0	0	0	0	1
HKD	K_O	110	0	0	0	0	0	0	1
HKD	K_O	111	0	0	0	0	0	0	1
HKD	K_O	112	0	0	0	0	0	0	1
HKD	K_O	113	0	0	0	0	0	0	1
HKD	K_O	114	0	0	0	0	0	0	1
HKD	K_O	115	0	0	0	0	0	0	1
HKD	K_O	116	0	0	0	0	0	0	1
HKD	K_O	117	0	0	0	0	0	0	1
HKD	K_O	118	0	0	0	0	0	0	1
HKD	K_O	119	0	0	0	0	0	0	1
HKD	K_O	120	0	0	0	0	0	0	1
HKD	K_O	121	0	0	0	0	0	0	1
HKD	K_O	122	0	0	0	0	0	0	1
HKD	K_O	123	0	0	0	0	0	0	1
HKD	K_O	124	0	0	0	0	0	0.00221238938053097	0.997787610619469
HKD	K_O	125	0	0	0	0	0	0	1
HKD	K_O	126	0	0	0	0	0	0	1
HKD	K_O	127	0	0	0	0	0	0	1
HKD	K_O	128	0	0	0	0	0	0	1
HKD	K_O	129	0	0	0	0	0	0	1
HKD	K_O	130	0	0	0	0	0	0	1
HKD	K_O	131	0	0	0	0	0	0	1
HKD	K_O	132	0	0	0	0	0	0	1
HKD	K_O	133	0	0	0	0	0	0	1
HKD	K_O	134	0	0	0	0	0	0	1
HKD	K_O	135	0	0	0	0	0	0	1
HKD	K_O	136	0	0	0	0	0	0	1
HKD	K_O	137	0	0	0	0	0	0	1
HKD	K_O	138	0	0	0	0	0	0	1
HKD	K_O	139	0	0	0	0	0	0	1
HKD	K_O	140	0	0	0	0	0	0	1
HKD	K_O	141	0	0	0	0	0	0	1
HKD	K_O	142	0	0	0	0	0	0	1
HKD	K_O	143	0	0	0	0	0	0	1
HKD	K_O	144	0	0	0	0	0	0	1
HKD	K_O	145	0	0	0	0	0	0	1
HKD	K_O	146	0	0	0	0	0	0	1
HKD	K_O	147	0	0	0	0	0	0	1
HKD	K_O	148	0	0	0	0	0	0	1
HKD	K_O	149	0	0	0	0	0	0	1
HKD	K_O	150	0	0	0	0	0	0	1
HKD	K_O	151	0	0	0	0	0	0	1
HKD	K_O	152	0	0	0	0	0	0	1
HKD	K_O	153	0	0	0	0	0	0	1
HKD	K_O	154	0	0	0	0	0	0	1
HKD	K_O	155	0	0	0	0	0	0	1
THK	HKD	0	1	0	0	0	0	0	0
THK	HKD	1	1	0	0	0	0	0	0
THK	HKD	2	1	0	0	0	0	0	0
THK	HKD	3	1	0	0	0	0	0	0
THK	HKD	4	1	0	0	0	0	0	0
THK	HKD	5	1	0	0	0	0	0	0
THK	HKD	6	1	0	0	0	0	0	0
THK	HKD	7	0.999330879892941	0.000167280026764804	0.000334560053529609	0	0	0	0.000167280026764804
THK	HKD	8	0.998371777476255	0	0.000814111261872456	0	0	0	0.000814111261872456
THK	HKD	9	0.999185193807473	0	0.000232801769293447	0	0	0	0.000582004423233617
THK	HKD	10	0.999681224099458	0.000212517267027946	0.000106258633513973	0	0	0	0
THK	HKD	11	0.999796479088226	0.000203520911773685	0	0	0	0	0
THK	HKD	12	0.99979921694609	0.00020078305391025	0	0	0	0	0
THK	HKD	13	0.999699549323986	0.000300450676014021	0	0	0	0	0
THK	HKD	14	0.99979921694609	0.00020078305391025	0	0	0	0	0
THK	HKD	15	0.999494387703509	0.000505612296491051	0	0	0	0	0
THK	HKD	16	0.998677383253637	0.0013226167463628	0	0	0	0	0
THK	HKD	17	0.994140625	0.00411184210526316	0.000822368421052632	0.000205592105263158	0.000102796052631579	0.000513980263157895	0.000102796052631579
THK	HKD	18	0.958558933777593	0.035506039150354	0.00322782174094127	0.00114535610162432	0.00041649312786339	0.00104123281965848	0.000104123281965848
THK	HKD	19	0.880470280862182	0.100478989767037	0.0111038536903984	0.0028303940779447	0.00272153276725452	0.00206836490311343	0.000326583932070542
THK	HKD	20	0.763595728830395	0.202508070523963	0.0237149242612367	0.0037248572138068	0.00260740004966476	0.0018624286069034	0.0019865905140303
THK	HKD	21	0.715548281505728	0.233551554828151	0.034860883797054	0.0060556464811784	0.00343698854337152	0.0044189852700491	0.00212765957446809
THK	HKD	22	0.715726730857405	0.227647867950481	0.0408069692801467	0.0061898211829436	0.00298028427326914	0.00412654745529574	0.00252177900045851
THK	HKD	23	0.732389835960116	0.208748793824381	0.0434223222901254	0.00675458346735285	0.00225152782245095	0.00482470247668061	0.00160823415889354
THK	HKD	24	0.764395604395604	0.182417582417582	0.0386813186813187	0.00615384615384615	0.00131868131868132	0.00351648351648352	0.00351648351648352
THK	HKD	25	0.794049008168028	0.160443407234539	0.0350058343057176	0.00233372228704784	0.0029171528588098	0.00350058343057176	0.00175029171528588
THK	HKD	26	0.828869047619048	0.12797619047619	0.0349702380952381	0.00148809523809524	0.0037202380952381	0.00223214285714286	0.000744047619047619
THK	HKD	27	0.885275519421861	0.0831074977416441	0.024390243902439	0.000903342366757001	0.001806684733514	0.003613369467028	0.000903342366757001
THK	HKD	28	0.909278350515464	0.0701030927835052	0.0134020618556701	0.00103092783505155	0.00309278350515464	0.00206185567010309	0.00103092783505155
THK	HKD	29	0.917901938426454	0.0592930444697834	0.0171037628278221	0.00228050171037628	0.00114025085518814	0.00114025085518814	0.00114025085518814
THK	HKD	30	0.94	0.04125	0.01375	0	0.00125	0.00375	0
THK	HKD	31	0.964817320703654	0.0230040595399188	0.0081190798376184	0.0013531799729364	0.0013531799729364	0	0.0013531799729364
THK	HKD	32	0.97	0.0185714285714286	0.00714285714285714	0	0.00142857142857143	0.00285714285714286	0
THK	HKD	33	0.983532934131737	0.0119760479041916	0.0029940119760479	0	0	0.00149700598802395	0
THK	HKD	34	0.984520123839009	0.0123839009287926	0.00309597523219814	0	0	0	0
THK	HKD	35	0.991922455573506	0.00646203554119548	0.00161550888529887	0	0	0	0
THK	HKD	36	0.993377483443709	0.00165562913907285	0.00496688741721854	0	0	0	0
THK	HKD	37	0.996598639455782	0.00170068027210884	0	0	0	0	0.00170068027210884
THK	HKD	38	0.99825479930192	0.00174520069808028	0	0	0	0	0
THK	HKD	39	0.998220640569395	0.00177935943060498	0	0	0	0	0
THK	HKD	40	0.998168498168498	0.00183150183150183	0	0	0	0	0
THK	HKD	41	1	0	0	0	0	0	0
THK	HKD	42	0.998073217726397	0.00192678227360308	0	0	0	0	0
THK	HKD	43	1	0	0	0	0	0	0
THK	HKD	44	1	0	0	0	0	0	0
THK	HKD	45	1	0	0	0	0	0	0
THK	HKD	46	1	0	0	0	0	0	0
THK	HKD	47	1	0	0	0	0	0	0
THK	HKD	48	0.995584988962472	0	0.0022075055187638	0	0	0.0022075055187638	0
THK	HKD	49	0.995359628770302	0	0	0	0	0.00464037122969838	0
THK	HKD	50	0.997630331753555	0	0.0023696682464455	0	0	0	0
THK	HKD	51	1	0	0	0	0	0	0
THK	HKD	52	1	0	0	0	0	0	0
THK	HKD	53	1	0	0	0	0	0	0
THK	HKD	54	1	0	0	0	0	0	0
THK	HKD	55	1	0	0	0	0	0	0
THK	HKD	56	1	0	0	0	0	0	0
THK	HKD	57	1	0	0	0	0	0	0
THK	HKD	58	1	0	0	0	0	0	0
THK	HKD	59	1	0	0	0	0	0	0
THK	HKD	60	1	0	0	0	0	0	0
THK	HKD	61	1	0	0	0	0	0	0
THK	HKD	62	1	0	0	0	0	0	0
THK	HKD	63	0.99622641509434	0.00377358490566038	0	0	0	0	0
THK	HKD	64	1	0	0	0	0	0	0
THK	HKD	65	1	0	0	0	0	0	0
THK	HKD	66	1	0	0	0	0	0	0
THK	HKD	67	1	0	0	0	0	0	0
THK	HKD	68	1	0	0	0	0	0	0
THK	HKD	69	1	0	0	0	0	0	0
THK	HKD	70	0.994535519125683	0	0.00546448087431694	0	0	0	0
THK	HKD	71	1	0	0	0	0	0	0
THK	HKD	72	0.994219653179191	0	0	0	0	0.00578034682080925	0
THK	HKD	73	1	0	0	0	0	0	0
THK	HKD	74	1	0	0	0	0	0	0
THK	HKD	75	1	0	0	0	0	0	0
THK	HKD	76	1	0	0	0	0	0	0
THK	HKD	77	1	0	0	0	0	0	0
THK	HKD	78	1	0	0	0	0	0	0
THK	HKD	79	1	0	0	0	0	0	0
THK	HKD	80	1	0	0	0	0	0	0
THK	HKD	81	1	0	0	0	0	0	0
THK	HKD	82	1	0	0	0	0	0	0
THK	HKD	83	1	0	0	0	0	0	0
THK	HKD	84	1	0	0	0	0	0	0
THK	HKD	85	1	0	0	0	0	0	0
THK	HKD	86	1	0	0	0	0	0	0
THK	HKD	87	1	0	0	0	0	0	0
THK	HKD	88	1	0	0	0	0	0	0
THK	HKD	89	1	0	0	0	0	0	0
THK	HKD	90	1	0	0	0	0	0	0
THK	HKD	91	1	0	0	0	0	0	0
THK	HKD	92	1	0	0	0	0	0	0
THK	HKD	93	1	0	0	0	0	0	0
THK	HKD	94	1	0	0	0	0	0	0
THK	HKD	95	1	0	0	0	0	0	0
THK	HKD	96	1	0	0	0	0	0	0
THK	HKD	97	1	0	0	0	0	0	0
THK	HKD	98	1	0	0	0	0	0	0
THK	HKD	99	1	0	0	0	0	0	0
THK	HKD	100	1	0	0	0	0	0	0
THK	HKD	101	1	0	0	0	0	0	0
THK	HKD	102	1	0	0	0	0	0	0
THK	HKD	103	1	0	0	0	0	0	0
THK	HKD	104	1	0	0	0	0	0	0
THK	HKD	105	1	0	0	0	0	0	0
THK	HKD	106	1	0	0	0	0	0	0
THK	HKD	107	1	0	0	0	0	0	0
THK	HKD	108	1	0	0	0	0	0	0
THK	HKD	109	1	0	0	0	0	0	0
THK	HKD	110	1	0	0	0	0	0	0
THK	HKD	111	1	0	0	0	0	0	0
THK	HKD	112	1	0	0	0	0	0	0
THK	HKD	113	1	0	0	0	0	0	0
THK	HKD	114	1	0	0	0	0	0	0
THK	HKD	115	1	0	0	0	0	0	0
THK	HKD	116	1	0	0	0	0	0	0
THK	HKD	117	1	0	0	0	0	0	0
THK	HKD	118	1	0	0	0	0	0	0
THK	HKD	119	1	0	0	0	0	0	0
THK	HKD	120	1	0	0	0	0	0	0
THK	HKD	121	1	0	0	0	0	0	0
THK	HKD	122	1	0	0	0	0	0	0
THK	HKD	123	1	0	0	0	0	0	0
THK	HKD	124	1	0	0	0	0	0	0
THK	HKD	125	1	0	0	0	0	0	0
THK	HKD	126	1	0	0	0	0	0	0
THK	HKD	127	1	0	0	0	0	0	0
THK	HKD	128	1	0	0	0	0	0	0
THK	HKD	129	1	0	0	0	0	0	0
THK	HKD	130	1	0	0	0	0	0	0
THK	HKD	131	1	0	0	0	0	0	0
THK	HKD	132	1	0	0	0	0	0	0
THK	HKD	133	1	0	0	0	0	0	0
THK	HKD	134	1	0	0	0	0	0	0
THK	HKD	135	1	0	0	0	0	0	0
THK	HKD	136	1	0	0	0	0	0	0
THK	HKD	137	1	0	0	0	0	0	0
THK	HKD	138	1	0	0	0	0	0	0
THK	HKD	139	1	0	0	0	0	0	0
THK	HKD	140	1	0	0	0	0	0	0
THK	HKD	141	1	0	0	0	0	0	0
THK	HKD	142	1	0	0	0	0	0	0
THK	HKD	143	1	0	0	0	0	0	0
THK	HKD	144	1	0	0	0	0	0	0
THK	HKD	145	1	0	0	0	0	0	0
THK	HKD	146	1	0	0	0	0	0	0
THK	HKD	147	1	0	0	0	0	0	0
THK	HKD	148	1	0	0	0	0	0	0
THK	HKD	149	1	0	0	0	0	0	0
THK	HKD	150	1	0	0	0	0	0	0
THK	HKD	151	1	0	0	0	0	0	0
THK	HKD	152	1	0	0	0	0	0	0
THK	HKD	153	1	0	0	0	0	0	0
THK	HKD	154	1	0	0	0	0	0	0
THK	HKD	155	1	0	0	0	0	0	0
THK	THK	0	0.0116369096497196	0.987905590878164	0.000340191915163175	0.000117307556952819	0	0	0
THK	THK	1	0.0076871063027154	0.992040048874812	0.000201667912262595	0.0000711769102103278	0	0	0
THK	THK	2	0.0054596604997139	0.994421132939157	0.000107285905016212	0.0000119206561129125	0	0	0
THK	THK	3	0.00744092267441163	0.992307046073713	0.000228028275506163	0.0000240029763690698	0	0	0
THK	THK	4	0.0111404811046336	0.98853363266587	0.000289676648441178	0.0000362095810551472	0	0	0
THK	THK	5	0.0130863233895163	0.986706344366661	0.000182940215137693	0.0000243920286850257	0	0	0
THK	THK	6	0.0157823464237351	0.983971439123476	0.00023390373014896	0.0000123107226394189	0	0	0
THK	THK	7	0.0186458411180031	0.981055227561468	0.000286475848840396	0.0000124554716887129	0	0	0
THK	THK	8	0.0169386464263125	0.982643896268185	0.000392156862745098	0.0000253004427577483	0	0	0
THK	THK	9	0.0119501882122415	0.987688856804001	0.000348063734337132	0.0000128912494198938	0	0	0
THK	THK	10	0.00638785260815498	0.993088552915767	0.00051050461417632	0.0000130898619019569	0	0	0
THK	THK	11	0.00359821275586192	0.996098641114523	0.000303146129614741	0	0	0	0
THK	THK	12	0.00185246443929871	0.997816738339398	0.000330797221303341	0	0	0	0
THK	THK	13	0.0010202594373998	0.998754488479018	0.000225252083581773	0	0	0	0
THK	THK	14	0.00065977857830912	0.999234656849161	0.000105564572529459	0	0	0	0
THK	THK	15	0.000381845234176465	0.99953915230358	0.0000790024622434066	0	0	0	0
THK	THK	16	0.000236795369335	0.999736894034072	0.0000263105965927777	0	0	0	0
THK	THK	17	0.000144158312037219	0.999737893978114	0.000104842408754341	0.0000131053010942926	0	0	0
THK	THK	18	0.000208754648052711	0.999569443538391	0.000169613151542827	0.0000521886620131776	0	0	0
THK	THK	19	0.000155201179528964	0.999405062145139	0.000375069517194997	0.0000646671581370685	0	0	0
THK	THK	20	0.000140129173620046	0.999235659052982	0.000547777678696544	0.0000764340947018433	0	0	0
THK	THK	21	0.0000872176329134427	0.999227500965624	0.000548225121170211	0.000112136956602998	0.0000249193236895551	0	0
THK	THK	22	0.000134746126048876	0.999265021130643	0.000440987321614504	0.000159245421694126	0	0	0
THK	THK	23	0.000072589133406729	0.999213617721427	0.000496025744945982	0.000205669211319066	0.0000120981889011215	0	0
THK	THK	24	0.0000240410621341251	0.999483117164116	0.000384656994146001	0.000108184779603563	0	0	0
THK	THK	25	0.0000240044168126935	0.999603927122591	0.000300055210158669	0.0000600110420317338	0	0.0000120022084063468	0
THK	THK	26	0.0000598078970347245	0.999581344720757	0.000275116326359733	0.0000837310558486143	0	0	0
THK	THK	27	0.000071800394902172	0.999640998025489	0.000215401184706516	0.0000598336624184766	0	0.0000119667324836953	0
THK	THK	28	0.0000119774823332136	0.999772427835669	0.000155707270331776	0.0000598874116660678	0	0	0
THK	THK	29	0	0.999832210743307	0.000107864522160167	0.000059924734533426	0	0	0
THK	THK	30	0	0.999808112062555	0.000119929960902833	0.0000479719843611331	0	0.0000239859921805666	0
THK	THK	31	0.0000239903079156021	0.999772092074802	0.000155937001451414	0.0000359854618734031	0	0.000011995153957801	0
THK	THK	32	0.0000120228434024647	0.999843703035768	0.0000841599038172528	0.0000601142170123234	0	0	0
THK	THK	33	0	0.999927534481509	0.000060387932075654	0.0000120775864151308	0	0	0
THK	THK	34	0.0000121617512921861	0.999829735481909	0.000109455761629675	0.0000364852538765582	0	0.0000121617512921861	0
THK	THK	35	0.0000122294239941299	0.999779870368106	0.000158982511923688	0.0000489176959765195	0	0	0
THK	THK	36	0	0.999889271653543	0.0000984251968503937	0.0000123031496062992	0	0	0
THK	THK	37	0.0000247945154531818	0.999863630165007	0.0000743835463595453	0.0000247945154531818	0	0.0000123972577265909	0
THK	THK	38	0.0000374939072400735	0.99986252234012	0.0000624898454001225	0.000024995938160049	0.0000124979690800245	0	0
THK	THK	39	0.0000126431840594735	0.999822995423167	0.000151718208713682	0.0000126431840594735	0	0	0
THK	THK	40	0	0.999884805897938	0.000102394757388422	0.0000127993446735527	0	0	0
THK	THK	41	0	0.99989644012945	0.0000776699029126214	0.0000129449838187702	0	0.0000129449838187702	0
THK	THK	42	0	0.999921445404556	0.0000654621628698612	0.0000130924325739722	0	0	0
THK	THK	43	0.0000132166741561154	0.999801749887658	0.000118950067405038	0.0000660833707805768	0	0	0
THK	THK	44	0.0000267554949097671	0.999866222525451	0.0000668887372744177	0.0000401332423646506	0	0	0
THK	THK	45	0.0000136317784018103	0.999822786880776	0.000109054227214482	0.0000545271136072412	0	0	0
THK	THK	46	0.0000416117622581316	0.999875164713226	0.0000554823496775088	0.0000277411748387544	0	0	0
THK	THK	47	0	0.999887158654931	0.0000987361769352291	0	0.0000141051681336042	0	0
THK	THK	48	0.0000143899385549624	0.999740981106011	0.000129509446994661	0.0000863396313297742	0	0.0000287798771099247	0
THK	THK	49	0.0000146927021348496	0.999794302170112	0.000146927021348496	0.0000293854042696992	0	0.0000146927021348496	0
THK	THK	50	0.0000149432157800359	0.999731022115959	0.00017931858936043	0.0000747160789001793	0	0	0
THK	THK	51	0	0.999816732337579	0.000137450746815724	0.0000458169156052415	0	0	0
THK	THK	52	0	0.999765899336715	0.000124853687085447	0.000109246976199766	0	0	0
THK	THK	53	0	0.999824163176572	0.000127881326129352	0.000015985165766169	0	0.000031970331532338	0
THK	THK	54	0	0.999852659496096	0.0000982270026030156	0.0000327423342010052	0	0.0000163711671005026	0
THK	THK	55	0	0.999849086976206	0.0000838405687744186	0.0000670724550195349	0	0	0
THK	THK	56	0	0.9998277762469	0.000137779002480022	0.0000172223753100028	0.0000172223753100028	0	0
THK	THK	57	0	0.999876285744583	0.0000883673252977979	0.0000353469301191192	0	0	0
THK	THK	58	0	0.999764360419801	0.00016313509398394	0.0000725044862150846	0	0	0
THK	THK	59	0	0.999869847349534	0.0000929661789041147	0.0000185932357808229	0	0.0000185932357808229	0
THK	THK	60	0	0.999828172133338	0.000133643896292336	0.000038183970369239	0	0	0
THK	THK	61	0.0000196063053878127	0.999843149556897	0.0000980315269390636	0.0000196063053878127	0	0.0000196063053878127	0
THK	THK	62	0.0000201093951093951	0.999798906048906	0.000120656370656371	0.0000603281853281853	0	0	0
THK	THK	63	0	0.999834478192502	0.0000620706778118017	0.000103451129686336	0	0	0
THK	THK	64	0	0.999744485137552	0.000191636146835874	0.0000638787156119581	0	0	0
THK	THK	65	0	0.999736922874556	0.0000876923751479809	0.000153461656508967	0	0.0000219230937869952	0
THK	THK	66	0.0000225535081982002	0.999819571934414	0.0000902140327928009	0.0000451070163964005	0	0.0000225535081982002	0
THK	THK	67	0	0.999930450909934	0.0000463660600440478	0.0000231830300220239	0	0	0
THK	THK	68	0	0.999785172101017	0.000167088365875782	0.0000477395331073662	0	0	0
THK	THK	69	0	0.999901584489715	0.0000738116327133156	0.0000246038775711052	0	0	0
THK	THK	70	0	0.999949196027129	0.0000254019864353392	0.0000254019864353392	0	0	0
THK	THK	71	0	0.999895452169367	0.0000261369576581286	0.0000784108729743858	0	0	0
THK	THK	72	0	0.999757797572593	0.0001614682849377	0.0000807341424688501	0	0	0
THK	THK	73	0	0.999833532169908	0.000166467830091835	0	0	0	0
THK	THK	74	0	0.999857102029151	0.0000571591883395256	0.0000857387825092884	0	0	0
THK	THK	75	0	0.999793990405839	0.000117719768092057	0.0000588598840460284	0	0.0000294299420230142	0
THK	THK	76	0	0.999878581835843	0.000060709082078679	0.000060709082078679	0	0	0
THK	THK	77	0	0.999718186372746	0.000125250501002004	0.000125250501002004	0	0.000031312625250501	0
THK	THK	78	0	0.999838328968215	0.0000970026190707149	0.00006466841271381	0	0	0
THK	THK	79	0	0.9998664797383	0.0000667601308498565	0.0000667601308498565	0	0	0
THK	THK	80	0	0.999861916597625	0.000138083402375035	0	0	0	0
THK	THK	81	0	0.999892453844775	0.0000358487184083169	0.0000716974368166338	0	0	0
THK	THK	82	0	0.999925620142066	0.0000371899289672357	0.0000371899289672357	0	0	0
THK	THK	83	0	0.999884828009828	0.0000767813267813268	0.0000383906633906634	0	0	0
THK	THK	84	0	1	0	0	0	0	0
THK	THK	85	0	0.999915343915344	0.0000846560846560847	0	0	0	0
THK	THK	86	0	0.999955504138115	0.0000444958618848447	0	0	0	0
THK	THK	87	0	0.999859418931584	0.0000468603561387067	0.0000937207122774133	0	0	0
THK	THK	88	0.0000494071146245059	0.999802371541502	0.0000988142292490119	0.0000494071146245059	0	0	0
THK	THK	89	0	0.999843554443054	0.0000521485189820609	0.000104297037964122	0	0	0
THK	THK	90	0	0.999779529295045	0.000165353028716309	0.0000551176762387698	0	0	0
THK	THK	91	0	0.999707670720299	0.000233863423760524	0.000058465855940131	0	0	0
THK	THK	92	0	0.999752475247525	0.000123762376237624	0.000123762376237624	0	0	0
THK	THK	93	0	0.999802839116719	0.000131440588853838	0.000065720294426919	0	0	0
THK	THK	94	0	0.999651300648581	0.0000697398702838413	0.000278959481135365	0	0	0
THK	THK	95	0	0.999851906701222	0.00014809329877823	0	0	0	0
THK	THK	96	0	1	0	0	0	0	0
THK	THK	97	0	0.999749331550802	0.000167112299465241	0.0000835561497326203	0	0	0
THK	THK	98	0	0.99991103202847	0	0.0000889679715302491	0	0	0
THK	THK	99	0	0.99981062399394	0.0000946880030300161	0.0000946880030300161	0	0	0
THK	THK	100	0	1	0	0	0	0	0
THK	THK	101	0	0.999893458342212	0	0.000106541657788195	0	0	0
THK	THK	102	0	0.999772572208324	0.000113713895838071	0.000113713895838071	0	0	0
THK	THK	103	0	0.999879401833092	0	0.000120598166907863	0	0	0
THK	THK	104	0	0.999743918053777	0.000256081946222791	0	0	0	0
THK	THK	105	0	0.999726139942489	0	0.000273860057510612	0	0	0
THK	THK	106	0	0.999707773232028	0.000292226767971946	0	0	0	0
THK	THK	107	0	0.999845416602257	0.000154583397743082	0	0	0	0
THK	THK	108	0	0.99983601180715	0	0.000163988192850115	0	0	0
THK	THK	109	0	0.999825723248519	0.000174276751481352	0	0	0	0
THK	THK	110	0	0.999444547306054	0.000555452693945566	0	0	0	0
THK	THK	111	0	0.999802058590657	0	0.000197941409342835	0	0	0
THK	THK	112	0	1	0	0	0	0	0
THK	THK	113	0	1	0	0	0	0	0
THK	THK	114	0	1	0	0	0	0	0
THK	THK	115	0	1	0	0	0	0	0
THK	THK	116	0	1	0	0	0	0	0
THK	THK	117	0	0.999114521841795	0.000590318772136954	0.000295159386068477	0	0	0
THK	THK	118	0	1	0	0	0	0	0
THK	THK	119	0	1	0	0	0	0	0
THK	THK	120	0	0.999648999649	0	0.000351000351000351	0	0	0
THK	THK	121	0.0003725782414307	0.999254843517139	0.0003725782414307	0	0	0	0
THK	THK	122	0	0.999601752289924	0.000398247710075667	0	0	0	0
THK	THK	123	0	0.999574468085106	0.000425531914893617	0	0	0	0
THK	THK	124	0	1	0	0	0	0	0
THK	THK	125	0	0.999512670565302	0	0.000487329434697856	0	0	0
THK	THK	126	0	1	0	0	0	0	0
THK	THK	127	0	1	0	0	0	0	0
THK	THK	128	0	1	0	0	0	0	0
THK	THK	129	0	1	0	0	0	0	0
THK	THK	130	0	0.99929873772791	0.000701262272089762	0	0	0	0
THK	THK	131	0	1	0	0	0	0	0
THK	THK	132	0	1	0	0	0	0	0
THK	THK	133	0	0.999136442141623	0.000863557858376511	0	0	0	0
THK	THK	134	0	0.999074074074074	0.000925925925925926	0	0	0	0
THK	THK	135	0	0.998983739837398	0	0.00101626016260163	0	0	0
THK	THK	136	0	1	0	0	0	0	0
THK	THK	137	0	1	0	0	0	0	0
THK	THK	138	0	1	0	0	0	0	0
THK	THK	139	0	1	0	0	0	0	0
THK	THK	140	0	1	0	0	0	0	0
THK	THK	141	0	1	0	0	0	0	0
THK	THK	142	0	1	0	0	0	0	0
THK	THK	143	0	1	0	0	0	0	0
THK	THK	144	0	1	0	0	0	0	0
THK	THK	145	0	1	0	0	0	0	0
THK	THK	146	0	1	0	0	0	0	0
THK	THK	147	0	1	0	0	0	0	0
THK	THK	148	0	1	0	0	0	0	0
THK	THK	149	0	1	0	0	0	0	0
THK	THK	150	0	1	0	0	0	0	0
THK	THK	151	0	1	0	0	0	0	0
THK	THK	152	0	1	0	0	0	0	0
THK	THK	153	0	1	0	0	0	0	0
THK	THK	154	0	1	0	0	0	0	0
THK	THK	155	0	1	0	0	0	0	0
THK	KTO	0	0	0	1	0	0	0	0
THK	KTO	1	0	0	1	0	0	0	0
THK	KTO	2	0	0.0714285714285714	0.928571428571429	0	0	0	0
THK	KTO	3	0.0163934426229508	0.131147540983607	0.852459016393443	0	0	0	0
THK	KTO	4	0.028169014084507	0.0140845070422535	0.957746478873239	0	0	0	0
THK	KTO	5	0.043956043956044	0	0.956043956043956	0	0	0	0
THK	KTO	6	0.02	0	0.98	0	0	0	0
THK	KTO	7	0.0517241379310345	0	0.948275862068965	0	0	0	0
THK	KTO	8	0.0592592592592593	0	0.940740740740741	0	0	0	0
THK	KTO	9	0.0184049079754601	0	0.98159509202454	0	0	0	0
THK	KTO	10	0.0466321243523316	0	0.953367875647668	0	0	0	0
THK	KTO	11	0.00450450450450451	0	0.995495495495495	0	0	0	0
THK	KTO	12	0.00413223140495868	0	0.995867768595041	0	0	0	0
THK	KTO	13	0.00378787878787879	0.00378787878787879	0.992424242424242	0	0	0	0
THK	KTO	14	0	0.0105263157894737	0.989473684210526	0	0	0	0
THK	KTO	15	0.00344827586206897	0.00689655172413793	0.989655172413793	0	0	0	0
THK	KTO	16	0.00343642611683849	0.013745704467354	0.982817869415807	0	0	0	0
THK	KTO	17	0	0.0387323943661972	0.961267605633803	0	0	0	0
THK	KTO	18	0	0.0620689655172414	0.937931034482759	0	0	0	0
THK	KTO	19	0	0.0575079872204473	0.942492012779553	0	0	0	0
THK	KTO	20	0	0.0589622641509434	0.941037735849057	0	0	0	0
THK	KTO	21	0	0.0565149136577708	0.943485086342229	0	0	0	0
THK	KTO	22	0	0.0199063231850117	0.978922716627635	0	0.00117096018735363	0	0
THK	KTO	23	0	0.0113851992409867	0.987666034155598	0.00094876660341556	0	0	0
THK	KTO	24	0	0.00411861614497529	0.995881383855025	0	0	0	0
THK	KTO	25	0	0.00152322924600152	0.998476770753998	0	0	0	0
THK	KTO	26	0	0.0036101083032491	0.996389891696751	0	0	0	0
THK	KTO	27	0	0.00344827586206897	0.996551724137931	0	0	0	0
THK	KTO	28	0	0.00134228187919463	0.998657718120805	0	0	0	0
THK	KTO	29	0	0.0019723865877712	0.998027613412229	0	0	0	0
THK	KTO	30	0	0.000643915003219575	0.99935608499678	0	0	0	0
THK	KTO	31	0	0	1	0	0	0	0
THK	KTO	32	0	0.000628140703517588	0.999371859296483	0	0	0	0
THK	KTO	33	0	0	1	0	0	0	0
THK	KTO	34	0	0	1	0	0	0	0
THK	KTO	35	0	0	1	0	0	0	0
THK	KTO	36	0	0.000630914826498423	0.999369085173502	0	0	0	0
THK	KTO	37	0	0	1	0	0	0	0
THK	KTO	38	0	0	1	0	0	0	0
THK	KTO	39	0	0	1	0	0	0	0
THK	KTO	40	0	0.000652315720808872	0.999347684279191	0	0	0	0
THK	KTO	41	0	0	1	0	0	0	0
THK	KTO	42	0	0	1	0	0	0	0
THK	KTO	43	0	0.000645577792123951	0.999354422207876	0	0	0	0
THK	KTO	44	0	0	1	0	0	0	0
THK	KTO	45	0	0	1	0	0	0	0
THK	KTO	46	0	0	1	0	0	0	0
THK	KTO	47	0	0	1	0	0	0	0
THK	KTO	48	0	0	1	0	0	0	0
THK	KTO	49	0	0	1	0	0	0	0
THK	KTO	50	0	0	1	0	0	0	0
THK	KTO	51	0	0.000726216412490922	0.999273783587509	0	0	0	0
THK	KTO	52	0	0	1	0	0	0	0
THK	KTO	53	0	0	1	0	0	0	0
THK	KTO	54	0	0	1	0	0	0	0
THK	KTO	55	0	0	1	0	0	0	0
THK	KTO	56	0	0	1	0	0	0	0
THK	KTO	57	0	0.000854700854700855	0.999145299145299	0	0	0	0
THK	KTO	58	0	0	1	0	0	0	0
THK	KTO	59	0	0.000901713255184851	0.999098286744815	0	0	0	0
THK	KTO	60	0	0.000935453695042095	0.999064546304958	0	0	0	0
THK	KTO	61	0	0.000968992248062015	0.999031007751938	0	0	0	0
THK	KTO	62	0	0	1	0	0	0	0
THK	KTO	63	0	0	1	0	0	0	0
THK	KTO	64	0	0	1	0	0	0	0
THK	KTO	65	0	0.00111111111111111	0.998888888888889	0	0	0	0
THK	KTO	66	0	0	1	0	0	0	0
THK	KTO	67	0	0.00241837968561064	0.997581620314389	0	0	0	0
THK	KTO	68	0	0	1	0	0	0	0
THK	KTO	69	0	0	1	0	0	0	0
THK	KTO	70	0	0	1	0	0	0	0
THK	KTO	71	0	0	1	0	0	0	0
THK	KTO	72	0	0	1	0	0	0	0
THK	KTO	73	0	0	1	0	0	0	0
THK	KTO	74	0	0	1	0	0	0	0
THK	KTO	75	0	0	1	0	0	0	0
THK	KTO	76	0	0	1	0	0	0	0
THK	KTO	77	0	0	1	0	0	0	0
THK	KTO	78	0	0	1	0	0	0	0
THK	KTO	79	0	0	1	0	0	0	0
THK	KTO	80	0	0	1	0	0	0	0
THK	KTO	81	0	0	1	0	0	0	0
THK	KTO	82	0	0.00537634408602151	0.994623655913978	0	0	0	0
THK	KTO	83	0	0	1	0	0	0	0
THK	KTO	84	0	0	1	0	0	0	0
THK	KTO	85	0	0	1	0	0	0	0
THK	KTO	86	0	0	1	0	0	0	0
THK	KTO	87	0	0	1	0	0	0	0
THK	KTO	88	0	0	1	0	0	0	0
THK	KTO	89	0	0	1	0	0	0	0
THK	KTO	90	0	0	1	0	0	0	0
THK	KTO	91	0	0	1	0	0	0	0
THK	KTO	92	0	0	1	0	0	0	0
THK	KTO	93	0	0	1	0	0	0	0
THK	KTO	94	0	0	1	0	0	0	0
THK	KTO	95	0	0	1	0	0	0	0
THK	KTO	96	0	0	1	0	0	0	0
THK	KTO	97	0	0	1	0	0	0	0
THK	KTO	98	0	0	1	0	0	0	0
THK	KTO	99	0	0	1	0	0	0	0
THK	KTO	100	0	0	1	0	0	0	0
THK	KTO	101	0	0	1	0	0	0	0
THK	KTO	102	0	0	1	0	0	0	0
THK	KTO	103	0	0	1	0	0	0	0
THK	KTO	104	0	0	1	0	0	0	0
THK	KTO	105	0	0	1	0	0	0	0
THK	KTO	106	0	0	1	0	0	0	0
THK	KTO	107	0	0	1	0	0	0	0
THK	KTO	108	0	0	1	0	0	0	0
THK	KTO	109	0	0	1	0	0	0	0
THK	KTO	110	0	0	1	0	0	0	0
THK	KTO	111	0	0	1	0	0	0	0
THK	KTO	112	0	0	1	0	0	0	0
THK	KTO	113	0	0	1	0	0	0	0
THK	KTO	114	0	0	1	0	0	0	0
THK	KTO	115	0	0	1	0	0	0	0
THK	KTO	116	0	0	1	0	0	0	0
THK	KTO	117	0	0	1	0	0	0	0
THK	KTO	118	0	0	1	0	0	0	0
THK	KTO	119	0	0	1	0	0	0	0
THK	KTO	120	0	0	1	0	0	0	0
THK	KTO	121	0	0	1	0	0	0	0
THK	KTO	122	0	0	1	0	0	0	0
THK	KTO	123	0	0	1	0	0	0	0
THK	KTO	124	0	0	1	0	0	0	0
THK	KTO	125	0	0	1	0	0	0	0
THK	KTO	126	0	0	1	0	0	0	0
THK	KTO	127	0	0	1	0	0	0	0
THK	KTO	128	0	0	1	0	0	0	0
THK	KTO	129	0	0	1	0	0	0	0
THK	KTO	130	0	0	1	0	0	0	0
THK	KTO	131	0	0	1	0	0	0	0
THK	KTO	132	0	0	1	0	0	0	0
THK	KTO	133	0	0	1	0	0	0	0
THK	KTO	134	0	0	1	0	0	0	0
THK	KTO	135	0	0	1	0	0	0	0
THK	KTO	136	0	0	1	0	0	0	0
THK	KTO	137	0	0	1	0	0	0	0
THK	KTO	138	0	0	1	0	0	0	0
THK	KTO	139	0	0	1	0	0	0	0
THK	KTO	140	0	0	1	0	0	0	0
THK	KTO	141	0	0	1	0	0	0	0
THK	KTO	142	0	0	1	0	0	0	0
THK	KTO	143	0	0	1	0	0	0	0
THK	KTO	144	0	0	1	0	0	0	0
THK	KTO	145	0	0	1	0	0	0	0
THK	KTO	146	0	0	1	0	0	0	0
THK	KTO	147	0	0	1	0	0	0	0
THK	KTO	148	0	0	1	0	0	0	0
THK	KTO	149	0	0	1	0	0	0	0
THK	KTO	150	0	0	1	0	0	0	0
THK	KTO	151	0	0	1	0	0	0	0
THK	KTO	152	0	0	1	0	0	0	0
THK	KTO	153	0	0	1	0	0	0	0
THK	KTO	154	0	0	1	0	0	0	0
THK	KTO	155	0	0	1	0	0	0	0
THK	CHU	0	1	0	0	0	0	0	0
THK	CHU	1	0.5	0	0	0.5	0	0	0
THK	CHU	2	0.272727272727273	0.0909090909090909	0	0.636363636363636	0	0	0
THK	CHU	3	0.125	0	0	0.875	0	0	0
THK	CHU	4	0	0.111111111111111	0	0.888888888888889	0	0	0
THK	CHU	5	0.181818181818182	0	0	0.818181818181818	0	0	0
THK	CHU	6	0.0909090909090909	0	0	0.909090909090909	0	0	0
THK	CHU	7	0.0909090909090909	0	0	0.909090909090909	0	0	0
THK	CHU	8	0.166666666666667	0	0	0.833333333333333	0	0	0
THK	CHU	9	0	0	0	1	0	0	0
THK	CHU	10	0	0	0	1	0	0	0
THK	CHU	11	0.0769230769230769	0	0	0.923076923076923	0	0	0
THK	CHU	12	0	0	0	1	0	0	0
THK	CHU	13	0	0	0	1	0	0	0
THK	CHU	14	0	0	0	1	0	0	0
THK	CHU	15	0	0	0	1	0	0	0
THK	CHU	16	0	0	0	1	0	0	0
THK	CHU	17	0	0	0	1	0	0	0
THK	CHU	18	0	0	0	1	0	0	0
THK	CHU	19	0	0	0	0.96969696969697	0	0.0303030303030303	0
THK	CHU	20	0	0	0	1	0	0	0
THK	CHU	21	0	0	0	1	0	0	0
THK	CHU	22	0	0	0	1	0	0	0
THK	CHU	23	0	0	0	1	0	0	0
THK	CHU	24	0	0	0	1	0	0	0
THK	CHU	25	0	0	0	1	0	0	0
THK	CHU	26	0	0	0	1	0	0	0
THK	CHU	27	0	0	0	1	0	0	0
THK	CHU	28	0	0	0	1	0	0	0
THK	CHU	29	0	0	0	1	0	0	0
THK	CHU	30	0	0	0	1	0	0	0
THK	CHU	31	0	0	0	1	0	0	0
THK	CHU	32	0	0	0	1	0	0	0
THK	CHU	33	0	0	0	1	0	0	0
THK	CHU	34	0	0	0	1	0	0	0
THK	CHU	35	0	0	0.00364963503649635	0.996350364963504	0	0	0
THK	CHU	36	0	0	0	1	0	0	0
THK	CHU	37	0	0	0	1	0	0	0
THK	CHU	38	0	0	0	1	0	0	0
THK	CHU	39	0	0	0	1	0	0	0
THK	CHU	40	0	0	0	1	0	0	0
THK	CHU	41	0	0	0	1	0	0	0
THK	CHU	42	0	0	0	1	0	0	0
THK	CHU	43	0	0	0	1	0	0	0
THK	CHU	44	0	0	0	1	0	0	0
THK	CHU	45	0	0	0	1	0	0	0
THK	CHU	46	0	0	0	1	0	0	0
THK	CHU	47	0	0	0	1	0	0	0
THK	CHU	48	0	0	0	1	0	0	0
THK	CHU	49	0	0	0	1	0	0	0
THK	CHU	50	0	0	0.00409836065573771	0.991803278688525	0.00409836065573771	0	0
THK	CHU	51	0	0	0	1	0	0	0
THK	CHU	52	0	0.00411522633744856	0	0.995884773662551	0	0	0
THK	CHU	53	0	0	0	1	0	0	0
THK	CHU	54	0	0	0	1	0	0	0
THK	CHU	55	0	0	0	1	0	0	0
THK	CHU	56	0	0	0	1	0	0	0
THK	CHU	57	0	0	0	1	0	0	0
THK	CHU	58	0	0.00429184549356223	0	0.995708154506438	0	0	0
THK	CHU	59	0	0	0	1	0	0	0
THK	CHU	60	0	0	0	1	0	0	0
THK	CHU	61	0	0	0	1	0	0	0
THK	CHU	62	0	0.00458715596330275	0	0.995412844036697	0	0	0
THK	CHU	63	0	0	0	1	0	0	0
THK	CHU	64	0	0	0	1	0	0	0
THK	CHU	65	0	0	0	1	0	0	0
THK	CHU	66	0	0	0	1	0	0	0
THK	CHU	67	0	0	0	1	0	0	0
THK	CHU	68	0	0	0	1	0	0	0
THK	CHU	69	0	0	0	1	0	0	0
THK	CHU	70	0	0	0	1	0	0	0
THK	CHU	71	0	0	0	1	0	0	0
THK	CHU	72	0	0	0	1	0	0	0
THK	CHU	73	0	0	0	1	0	0	0
THK	CHU	74	0	0	0	1	0	0	0
THK	CHU	75	0	0	0	1	0	0	0
THK	CHU	76	0	0	0	1	0	0	0
THK	CHU	77	0	0	0	1	0	0	0
THK	CHU	78	0	0	0	1	0	0	0
THK	CHU	79	0	0.00636942675159236	0	0.993630573248408	0	0	0
THK	CHU	80	0	0	0	1	0	0	0
THK	CHU	81	0	0.00645161290322581	0	0.993548387096774	0	0	0
THK	CHU	82	0	0	0	1	0	0	0
THK	CHU	83	0	0	0	1	0	0	0
THK	CHU	84	0	0	0	1	0	0	0
THK	CHU	85	0	0	0	1	0	0	0
THK	CHU	86	0	0	0	1	0	0	0
THK	CHU	87	0	0.00884955752212389	0	0.991150442477876	0	0	0
THK	CHU	88	0	0	0	1	0	0	0
THK	CHU	89	0	0	0	1	0	0	0
THK	CHU	90	0	0	0	1	0	0	0
THK	CHU	91	0	0	0	0.989690721649485	0.0103092783505155	0	0
THK	CHU	92	0	0	0	1	0	0	0
THK	CHU	93	0	0	0	1	0	0	0
THK	CHU	94	0	0	0	1	0	0	0
THK	CHU	95	0	0	0	1	0	0	0
THK	CHU	96	0	0	0	1	0	0	0
THK	CHU	97	0	0	0	1	0	0	0
THK	CHU	98	0	0	0	1	0	0	0
THK	CHU	99	0	0	0	1	0	0	0
THK	CHU	100	0	0	0	1	0	0	0
THK	CHU	101	0	0	0	1	0	0	0
THK	CHU	102	0	0	0	1	0	0	0
THK	CHU	103	0	0	0	1	0	0	0
THK	CHU	104	0	0	0	1	0	0	0
THK	CHU	105	0	0	0	1	0	0	0
THK	CHU	106	0	0	0	1	0	0	0
THK	CHU	107	0	0	0	1	0	0	0
THK	CHU	108	0	0	0	1	0	0	0
THK	CHU	109	0	0	0	1	0	0	0
THK	CHU	110	0	0	0	1	0	0	0
THK	CHU	111	0	0	0	1	0	0	0
THK	CHU	112	0	0	0	1	0	0	0
THK	CHU	113	0	0	0	1	0	0	0
THK	CHU	114	0	0	0	1	0	0	0
THK	CHU	115	0	0	0	1	0	0	0
THK	CHU	116	0	0	0	1	0	0	0
THK	CHU	117	0	0	0	1	0	0	0
THK	CHU	118	0	0	0	1	0	0	0
THK	CHU	119	0	0	0	1	0	0	0
THK	CHU	120	0	0	0	1	0	0	0
THK	CHU	121	0	0	0	1	0	0	0
THK	CHU	122	0	0	0	1	0	0	0
THK	CHU	123	0	0	0	1	0	0	0
THK	CHU	124	0	0	0	1	0	0	0
THK	CHU	125	0	0	0	1	0	0	0
THK	CHU	126	0	0	0	1	0	0	0
THK	CHU	127	0	0	0	1	0	0	0
THK	CHU	128	0	0	0	1	0	0	0
THK	CHU	129	0	0	0	1	0	0	0
THK	CHU	130	0	0	0	1	0	0	0
THK	CHU	131	0	0	0	1	0	0	0
THK	CHU	132	0	0	0	1	0	0	0
THK	CHU	133	0	0	0	1	0	0	0
THK	CHU	134	0	0	0	1	0	0	0
THK	CHU	135	0	0	0	1	0	0	0
THK	CHU	136	0	0	0	1	0	0	0
THK	CHU	137	0	0	0	1	0	0	0
THK	CHU	138	0	0	0	1	0	0	0
THK	CHU	139	0	0	0	1	0	0	0
THK	CHU	140	0	0	0	1	0	0	0
THK	CHU	141	0	0	0	1	0	0	0
THK	CHU	142	0	0	0	1	0	0	0
THK	CHU	143	0	0	0	1	0	0	0
THK	CHU	144	0	0	0	1	0	0	0
THK	CHU	145	0	0	0	1	0	0	0
THK	CHU	146	0	0	0	1	0	0	0
THK	CHU	147	0	0	0	1	0	0	0
THK	CHU	148	0	0	0	1	0	0	0
THK	CHU	149	0	0	0	1	0	0	0
THK	CHU	150	0	0	0	1	0	0	0
THK	CHU	151	0	0	0	1	0	0	0
THK	CHU	152	0	0	0	1	0	0	0
THK	CHU	153	0	0	0	1	0	0	0
THK	CHU	154	0	0	0	1	0	0	0
THK	CHU	155	0	0	0	1	0	0	0
THK	KNK	0	0	0	0	0	1	0	0
THK	KNK	1	0	0	0	0	1	0	0
THK	KNK	2	0	0	0	0	1	0	0
THK	KNK	3	0	0	0	0	1	0	0
THK	KNK	4	0	0	0	0	1	0	0
THK	KNK	5	0	0	0	0	1	0	0
THK	KNK	6	0	0	0	0	1	0	0
THK	KNK	7	0	0	0	0	1	0	0
THK	KNK	8	0	0	0	0	1	0	0
THK	KNK	9	0	0	0	0	1	0	0
THK	KNK	10	0	0	0	0	1	0	0
THK	KNK	11	0	0	0	0	1	0	0
THK	KNK	12	0	0	0	0	1	0	0
THK	KNK	13	0	0	0	0	1	0	0
THK	KNK	14	0	0	0	0	1	0	0
THK	KNK	15	0	0	0	0	1	0	0
THK	KNK	16	0	0	0	0	1	0	0
THK	KNK	17	0	0	0	0	1	0	0
THK	KNK	18	0	0	0	0	1	0	0
THK	KNK	19	0	0	0	0	1	0	0
THK	KNK	20	0	0	0	0	1	0	0
THK	KNK	21	0	0	0	0	1	0	0
THK	KNK	22	0	0	0	0	1	0	0
THK	KNK	23	0	0	0	0	1	0	0
THK	KNK	24	0	0	0	0	1	0	0
THK	KNK	25	0	0	0	0	1	0	0
THK	KNK	26	0	0	0	0	1	0	0
THK	KNK	27	0	0	0	0	1	0	0
THK	KNK	28	0	0	0	0	1	0	0
THK	KNK	29	0.00952380952380953	0	0	0	0.990476190476191	0	0
THK	KNK	30	0	0	0	0	1	0	0
THK	KNK	31	0	0	0	0	1	0	0
THK	KNK	32	0	0	0	0	1	0	0
THK	KNK	33	0	0	0	0	1	0	0
THK	KNK	34	0	0	0	0	1	0	0
THK	KNK	35	0	0	0	0	1	0	0
THK	KNK	36	0	0	0	0	1	0	0
THK	KNK	37	0	0	0	0	1	0	0
THK	KNK	38	0	0	0	0	1	0	0
THK	KNK	39	0	0	0	0	1	0	0
THK	KNK	40	0	0	0	0	1	0	0
THK	KNK	41	0	0	0	0	1	0	0
THK	KNK	42	0	0	0	0	1	0	0
THK	KNK	43	0	0	0	0	1	0	0
THK	KNK	44	0	0	0	0	1	0	0
THK	KNK	45	0	0	0	0	1	0	0
THK	KNK	46	0	0	0	0	1	0	0
THK	KNK	47	0	0	0	0	1	0	0
THK	KNK	48	0	0	0	0	1	0	0
THK	KNK	49	0	0	0	0	1	0	0
THK	KNK	50	0	0	0	0	1	0	0
THK	KNK	51	0	0	0	0	1	0	0
THK	KNK	52	0	0	0	0	1	0	0
THK	KNK	53	0	0	0	0	1	0	0
THK	KNK	54	0	0	0	0	1	0	0
THK	KNK	55	0	0	0	0	1	0	0
THK	KNK	56	0	0	0	0	1	0	0
THK	KNK	57	0	0	0	0	1	0	0
THK	KNK	58	0	0	0	0	1	0	0
THK	KNK	59	0	0	0	0	1	0	0
THK	KNK	60	0	0	0	0	1	0	0
THK	KNK	61	0	0	0	0	1	0	0
THK	KNK	62	0	0	0	0	1	0	0
THK	KNK	63	0	0	0	0	1	0	0
THK	KNK	64	0	0	0	0	1	0	0
THK	KNK	65	0	0	0	0	1	0	0
THK	KNK	66	0	0	0	0	1	0	0
THK	KNK	67	0	0	0	0	1	0	0
THK	KNK	68	0	0	0	0	1	0	0
THK	KNK	69	0	0	0	0	1	0	0
THK	KNK	70	0	0	0	0	1	0	0
THK	KNK	71	0	0	0	0	1	0	0
THK	KNK	72	0	0	0	0	1	0	0
THK	KNK	73	0	0	0	0	1	0	0
THK	KNK	74	0	0	0	0	1	0	0
THK	KNK	75	0	0	0	0	1	0	0
THK	KNK	76	0	0	0	0	1	0	0
THK	KNK	77	0	0	0	0	1	0	0
THK	KNK	78	0	0	0	0	1	0	0
THK	KNK	79	0	0	0	0	1	0	0
THK	KNK	80	0	0	0	0	1	0	0
THK	KNK	81	0	0	0	0	1	0	0
THK	KNK	82	0	0	0	0	1	0	0
THK	KNK	83	0	0	0	0	1	0	0
THK	KNK	84	0	0	0	0	1	0	0
THK	KNK	85	0	0	0	0	1	0	0
THK	KNK	86	0	0	0	0	1	0	0
THK	KNK	87	0	0	0	0	1	0	0
THK	KNK	88	0	0	0	0	1	0	0
THK	KNK	89	0	0	0	0	1	0	0
THK	KNK	90	0	0	0	0	1	0	0
THK	KNK	91	0	0	0	0	1	0	0
THK	KNK	92	0	0	0	0	1	0	0
THK	KNK	93	0	0	0	0	1	0	0
THK	KNK	94	0	0	0	0	1	0	0
THK	KNK	95	0	0	0	0	1	0	0
THK	KNK	96	0	0	0	0	1	0	0
THK	KNK	97	0	0	0	0	1	0	0
THK	KNK	98	0	0	0	0	1	0	0
THK	KNK	99	0	0	0	0	1	0	0
THK	KNK	100	0	0	0	0	1	0	0
THK	KNK	101	0	0	0	0	1	0	0
THK	KNK	102	0	0	0	0	1	0	0
THK	KNK	103	0	0	0	0	1	0	0
THK	KNK	104	0	0	0	0	1	0	0
THK	KNK	105	0	0	0	0	1	0	0
THK	KNK	106	0	0	0	0	1	0	0
THK	KNK	107	0	0	0	0	1	0	0
THK	KNK	108	0	0	0	0	1	0	0
THK	KNK	109	0	0	0	0	1	0	0
THK	KNK	110	0	0	0	0	1	0	0
THK	KNK	111	0	0	0	0	1	0	0
THK	KNK	112	0	0	0	0	1	0	0
THK	KNK	113	0	0	0	0	1	0	0
THK	KNK	114	0	0	0	0	1	0	0
THK	KNK	115	0	0	0	0	1	0	0
THK	KNK	116	0	0	0	0	1	0	0
THK	KNK	117	0	0	0	0	1	0	0
THK	KNK	118	0	0	0	0	1	0	0
THK	KNK	119	0	0	0	0	1	0	0
THK	KNK	120	0	0	0	0	1	0	0
THK	KNK	121	0	0	0	0	1	0	0
THK	KNK	122	0	0	0	0	1	0	0
THK	KNK	123	0	0	0	0	1	0	0
THK	KNK	124	0	0	0	0	1	0	0
THK	KNK	125	0	0	0	0	1	0	0
THK	KNK	126	0	0	0	0	1	0	0
THK	KNK	127	0	0	0	0	1	0	0
THK	KNK	128	0	0	0	0	1	0	0
THK	KNK	129	0	0	0	0	1	0	0
THK	KNK	130	0	0	0	0	1	0	0
THK	KNK	131	0	0	0	0	1	0	0
THK	KNK	132	0	0	0	0	1	0	0
THK	KNK	133	0	0	0	0	1	0	0
THK	KNK	134	0	0	0	0	1	0	0
THK	KNK	135	0	0	0	0	1	0	0
THK	KNK	136	0	0	0	0	1	0	0
THK	KNK	137	0	0	0	0	1	0	0
THK	KNK	138	0	0	0	0	1	0	0
THK	KNK	139	0	0	0	0	1	0	0
THK	KNK	140	0	0	0	0	1	0	0
THK	KNK	141	0	0	0	0	1	0	0
THK	KNK	142	0	0	0	0	1	0	0
THK	KNK	143	0	0	0	0	1	0	0
THK	KNK	144	0	0	0	0	1	0	0
THK	KNK	145	0	0	0	0	1	0	0
THK	KNK	146	0	0	0	0	1	0	0
THK	KNK	147	0	0	0	0	1	0	0
THK	KNK	148	0	0	0	0	1	0	0
THK	KNK	149	0	0	0	0	1	0	0
THK	KNK	150	0	0	0	0	1	0	0
THK	KNK	151	0	0	0	0	1	0	0
THK	KNK	152	0	0	0	0	1	0	0
THK	KNK	153	0	0	0	0	1	0	0
THK	KNK	154	0	0	0	0	1	0	0
THK	KNK	155	0	0	0	0	1	0	0
THK	C_S	0	0	0	0	0	0	1	0
THK	C_S	1	0	0	0	0	0	1	0
THK	C_S	2	0	0	0	0	0	1	0
THK	C_S	3	0	0	0	0	0	1	0
THK	C_S	4	0	0	0	0	0	1	0
THK	C_S	5	0	0	0	0	0	1	0
THK	C_S	6	0	0	0	0	0	1	0
THK	C_S	7	0	0	0	0	0	1	0
THK	C_S	8	0	0	0	0	0	1	0
THK	C_S	9	0	0	0	0	0	1	0
THK	C_S	10	0	0	0	0	0	1	0
THK	C_S	11	0	0	0	0	0	1	0
THK	C_S	12	0	0	0	0	0	1	0
THK	C_S	13	0	0	0	0	0	1	0
THK	C_S	14	0	0	0	0	0	1	0
THK	C_S	15	0	0	0	0	0	1	0
THK	C_S	16	0	0	0	0	0	1	0
THK	C_S	17	0	0	0	0	0	1	0
THK	C_S	18	0	0	0	0	0	1	0
THK	C_S	19	0	0	0	0	0	1	0
THK	C_S	20	0	0	0	0	0	1	0
THK	C_S	21	0	0	0	0	0	1	0
THK	C_S	22	0	0	0	0	0	1	0
THK	C_S	23	0	0	0	0	0	1	0
THK	C_S	24	0	0	0	0	0	1	0
THK	C_S	25	0	0	0	0	0	1	0
THK	C_S	26	0	0	0	0	0	1	0
THK	C_S	27	0	0	0	0	0	1	0
THK	C_S	28	0	0	0	0	0	1	0
THK	C_S	29	0	0	0	0	0	1	0
THK	C_S	30	0	0	0	0	0	1	0
THK	C_S	31	0	0	0	0	0	1	0
THK	C_S	32	0	0	0	0	0	1	0
THK	C_S	33	0	0	0	0	0	1	0
THK	C_S	34	0	0	0	0	0	1	0
THK	C_S	35	0	0	0	0	0	1	0
THK	C_S	36	0	0	0	0	0	1	0
THK	C_S	37	0	0	0	0	0	1	0
THK	C_S	38	0	0	0	0	0	1	0
THK	C_S	39	0	0	0	0	0	1	0
THK	C_S	40	0	0	0	0	0	1	0
THK	C_S	41	0	0	0	0	0	1	0
THK	C_S	42	0	0	0	0	0	1	0
THK	C_S	43	0	0	0	0	0	1	0
THK	C_S	44	0	0	0	0	0	1	0
THK	C_S	45	0	0	0	0	0	1	0
THK	C_S	46	0	0	0	0	0	1	0
THK	C_S	47	0	0	0	0	0	1	0
THK	C_S	48	0	0	0	0	0	1	0
THK	C_S	49	0	0	0	0	0	1	0
THK	C_S	50	0	0	0	0	0	1	0
THK	C_S	51	0	0	0	0	0	1	0
THK	C_S	52	0	0	0	0	0	1	0
THK	C_S	53	0	0	0	0	0	1	0
THK	C_S	54	0	0	0	0	0	1	0
THK	C_S	55	0	0	0	0	0	1	0
THK	C_S	56	0	0	0	0	0	1	0
THK	C_S	57	0	0	0	0	0	1	0
THK	C_S	58	0	0	0	0	0	1	0
THK	C_S	59	0	0	0	0	0	1	0
THK	C_S	60	0	0	0	0	0	1	0
THK	C_S	61	0	0	0	0	0	1	0
THK	C_S	62	0	0	0	0	0	1	0
THK	C_S	63	0	0	0	0	0	1	0
THK	C_S	64	0	0	0	0	0	1	0
THK	C_S	65	0	0	0	0	0	1	0
THK	C_S	66	0	0	0	0	0	1	0
THK	C_S	67	0	0	0	0	0	1	0
THK	C_S	68	0	0	0	0	0	1	0
THK	C_S	69	0	0	0	0	0	1	0
THK	C_S	70	0	0	0	0	0	1	0
THK	C_S	71	0	0	0	0	0	1	0
THK	C_S	72	0	0	0	0	0	1	0
THK	C_S	73	0	0	0	0	0	1	0
THK	C_S	74	0	0	0	0	0	1	0
THK	C_S	75	0	0	0	0	0	1	0
THK	C_S	76	0	0	0	0	0	1	0
THK	C_S	77	0	0	0	0	0	1	0
THK	C_S	78	0	0	0	0	0	1	0
THK	C_S	79	0	0	0	0	0	1	0
THK	C_S	80	0	0	0	0	0	1	0
THK	C_S	81	0	0	0	0	0	1	0
THK	C_S	82	0	0	0	0	0	1	0
THK	C_S	83	0	0	0	0	0	1	0
THK	C_S	84	0	0	0	0	0	1	0
THK	C_S	85	0	0	0	0	0	1	0
THK	C_S	86	0	0	0	0	0	1	0
THK	C_S	87	0	0	0	0	0	1	0
THK	C_S	88	0	0	0	0	0	1	0
THK	C_S	89	0	0	0	0	0	1	0
THK	C_S	90	0	0	0	0	0	1	0
THK	C_S	91	0	0	0	0	0	1	0
THK	C_S	92	0	0	0	0	0	1	0
THK	C_S	93	0	0	0	0	0	1	0
THK	C_S	94	0	0	0	0	0	1	0
THK	C_S	95	0	0	0	0	0	1	0
THK	C_S	96	0	0	0	0	0	1	0
THK	C_S	97	0	0	0	0	0	1	0
THK	C_S	98	0	0	0	0	0	1	0
THK	C_S	99	0	0	0	0	0	1	0
THK	C_S	100	0	0	0	0	0	1	0
THK	C_S	101	0	0	0	0	0	1	0
THK	C_S	102	0	0	0	0	0	1	0
THK	C_S	103	0	0	0	0	0	1	0
THK	C_S	104	0	0	0	0	0	1	0
THK	C_S	105	0	0	0	0	0	1	0
THK	C_S	106	0	0	0	0	0	1	0
THK	C_S	107	0	0	0	0	0	1	0
THK	C_S	108	0	0	0	0	0	1	0
THK	C_S	109	0	0	0	0	0	1	0
THK	C_S	110	0	0	0	0	0	1	0
THK	C_S	111	0	0	0	0	0	1	0
THK	C_S	112	0	0	0	0	0	1	0
THK	C_S	113	0	0	0	0	0	1	0
THK	C_S	114	0	0	0	0	0	1	0
THK	C_S	115	0	0	0	0	0	1	0
THK	C_S	116	0	0	0	0	0	1	0
THK	C_S	117	0	0	0	0	0	1	0
THK	C_S	118	0	0	0	0	0	1	0
THK	C_S	119	0	0	0	0	0	1	0
THK	C_S	120	0	0	0	0	0	1	0
THK	C_S	121	0	0	0	0	0	1	0
THK	C_S	122	0	0	0	0	0	1	0
THK	C_S	123	0	0	0	0	0	1	0
THK	C_S	124	0	0	0	0	0	1	0
THK	C_S	125	0	0	0	0	0	1	0
THK	C_S	126	0	0	0	0	0	1	0
[truncated: 5,645 more rows]
