# Supplementary material for: The probability distributions of the movement of dairy and beef cattle in Japan: a data note
Source: BMC Res Notes. 2023 Jul 24;16:153. doi: 10.1186/s13104-023-06427-7 (PMC10367312; doi:10.1186/s13104-023-06427-7)
Supplement: Supplementary file 2 — Supplementary Material 2: Probability distribution for beef cows without seasonality [file 13104_2023_6427_MOESM2_ESM.csv]

Origin	Region	Age	HKD	THK	KTO	CHU	KNK	C_S	K_O
HKD	HKD	0	0.999880129460183	0.000119870539816998	0	0	0	0	0
HKD	HKD	1	0.999798691494716	0.000161046804227479	0.0000402617010568697	0	0	0	0
HKD	HKD	2	0.999878731531823	0.000121268468177133	0	0	0	0	0
HKD	HKD	3	0.999918646273999	0.0000406768630003254	0.0000406768630003254	0	0	0	0
HKD	HKD	4	0.997666182160624	0	0.0023133457530657	0	0	0.0000204720863103159	0
HKD	HKD	5	0.995818757632837	0.0000413984392788392	0.00407774626896566	0	0	0	0.0000620976589182588
HKD	HKD	6	0.995835251768448	0.00127663136746055	0.00282533171487171	0	0	0.0000209283830731238	0.0000418567661462475
HKD	HKD	7	0.997440778341794	0.00122673434856176	0.000655668358714044	0.000126903553299492	0	0.000211505922165821	0.000338409475465313
HKD	HKD	8	0.987740317637225	0.00711575969307928	0.00141457873416636	0.0011788156118053	0.0000642990333711983	0.0013074136785477	0.0011788156118053
HKD	HKD	9	0.977179650029566	0.0140163377937408	0.00232145594708833	0.00280326755874817	0.00015330369461904	0.00144543483497952	0.0020805501412584
HKD	HKD	10	0.989463449928776	0.00651185927148574	0.00146969046057838	0.000904424898817465	0.0000904424898817464	0.000339159337056549	0.00122097361340358
HKD	HKD	11	0.998823746482771	0.000807232805941233	0.000184510355643711	0.0000461275889109276	0.0000230637944554638	0	0.000115318972277319
HKD	HKD	12	0.99976712233064	0.000232877669360285	0	0	0	0	0
HKD	HKD	13	0.999905871278974	0.0000705965407695023	0	0	0	0	0.0000235321802565008
HKD	HKD	14	0.999881791101234	0.0000945671190127193	0.0000236417797531798	0	0	0	0
HKD	HKD	15	0.99985743477641	0.0000950434823931949	0	0.0000237608705982987	0.0000237608705982987	0	0
HKD	HKD	16	0.999832783909034	0.0000716640389852372	0.0000477760259901581	0	0.0000238880129950791	0	0.0000238880129950791
HKD	HKD	17	0.999640486062843	0.000143805574862786	0.000119837979052321	0.0000719027874313928	0.0000239675958104643	0	0
HKD	HKD	18	0.999327682666218	0.0000960453333973636	0.000408192666938795	0	0.0000480226666986818	0	0.000120056666746704
HKD	HKD	19	0.998961528244017	0.0000966020238123989	0.000144903035718598	0.0000966020238123989	0.0000241505059530997	0	0.000676214166686792
HKD	HKD	20	0.998755824449269	0.000414725183576883	0.000292747188407211	0.0000731867971018028	0.0000243955990339343	0.0000243955990339343	0.000414725183576883
HKD	HKD	21	0.999013903954245	0.000295828813726457	0.000123262005719357	0.000123262005719357	0.0000246524011438714	0	0.000419090819445814
HKD	HKD	22	0.999354101455756	0.000248422517016942	0.000099369006806777	0.0000248422517016942	0	0.0000248422517016942	0.000248422517016942
HKD	HKD	23	0.999373700428389	0.00020041586291555	0.0000501039657288875	0.0000250519828644437	0	0.0000250519828644437	0.000325675777237768
HKD	HKD	24	0.998913125900463	0.000151656851098248	0	0.0000252761418497081	0.0000505522836994161	0.0000252761418497081	0.000834112681040366
HKD	HKD	25	0.997806905696945	0.000153006579282909	0.000153006579282909	0.0000765032896414546	0	0.0000255010965471515	0.00178507675830061
HKD	HKD	26	0.998543689320388	0.0000766479305058763	0.000153295861011753	0	0	0.0000255493101686254	0.0012008175779254
HKD	HKD	27	0.998100030810311	0.0000513505186402383	0.0000513505186402383	0.0000256752593201191	0	0.0000513505186402383	0.00172024237444798
HKD	HKD	28	0.998553382759422	0.000129162253623001	0.000103329802898401	0	0	0.000103329802898401	0.00111079538115781
HKD	HKD	29	0.998929224340559	0.000104465917994254	0.000156698876991382	0.0000783494384956908	0.0000261164794985636	0.000104465917994254	0.000600679028466963
HKD	HKD	30	0.998214848262102	0.000131261157198362	0.000157513388638034	0.0000787566943190171	0.0000262522314396724	0.0000525044628793447	0.00133886380342329
HKD	HKD	31	0.999498799757314	0.0000527579202827825	0.0000527579202827825	0	0	0.0000527579202827825	0.000342926481838086
HKD	HKD	32	0.998992737104384	0.000132534591528389	0.000159041509834067	0.0000265069183056778	0.0000265069183056778	0	0.000662672957641945
HKD	HKD	33	0.99919963716885	0.0000800362831150121	0.000133393805191687	0.000160072566230024	0	0	0.000426860176613398
HKD	HKD	34	0.999250956368208	0.000240764024504427	0.000107006233113079	0.0000802546748348091	0.0000267515582782697	0.0000267515582782697	0.000267515582782697
HKD	HKD	35	0.998953638119768	0.000321957501609788	0.000160978750804894	0.0000268297918008156	0	0	0.000536595836016313
HKD	HKD	36	0.999326145552561	0.000107816711590296	0.0000808625336927224	0.0000539083557951483	0	0.0000539083557951483	0.000377358490566038
HKD	HKD	37	0.999235432253836	0.00027305990934411	0.000245753918409699	0	0	0.000027305990934411	0.000218447927475288
HKD	HKD	38	0.999092683731544	0.000164966594264661	0.000357427620906766	0.0000274944323774436	0.0000549888647548871	0	0.000302438756151879
HKD	HKD	39	0.999114530009131	0.000138354686073217	0.000498076869863582	0.0000553418744292869	0	0.0000276709372146435	0.000166025623287861
HKD	HKD	40	0.998940766550523	0.000306620209059233	0.000362369337979094	0.0000278745644599303	0.0000557491289198606	0.000083623693379791	0.000222996515679443
HKD	HKD	41	0.999048605087165	0.000251839829868204	0.00041973304978034	0.000111928813274757	0	0.0000279822033186893	0.000139911016593447
HKD	HKD	42	0.998543784480103	0.000476070458427847	0.000420062169201042	0.0000840124338402084	0	0.0000840124338402084	0.000392058024587639
HKD	HKD	43	0.999243655106729	0.000224102190598913	0.000224102190598913	0.0000560255476497283	0	0.0000280127738248641	0.000224102190598913
HKD	HKD	44	0.999102736653208	0.000196276357110812	0.00025235531628533	0.000140197397936294	0	0.0000280394795872589	0.000280394795872589
HKD	HKD	45	0.999040983837757	0.000282063577130285	0.000253857219417257	0.0000846190731390855	0	0.000056412715426057	0.000282063577130285
HKD	HKD	46	0.998924152770307	0.000566235384049149	0.00022649415361966	0.0000849353076073724	0.0000283117692024575	0	0.000169870615214745
HKD	HKD	47	0.998781075488278	0.000538594551690903	0.000283470816679423	0.000141735408339711	0	0.0000283470816679423	0.000226776653343538
HKD	HKD	48	0.998636247407449	0.000170469074068813	0.000795522345654459	0.000142057561724011	0	0.0000852345370344063	0.000170469074068813
HKD	HKD	49	0.998803043688905	0.000199492718515774	0.000512981276183419	0.0000854968793639032	0	0.0000854968793639032	0.000313488557667645
HKD	HKD	50	0.99843678944975	0.000653706230104593	0.000483174170077308	0.0000284220100045475	0	0.000056844020009095	0.00034106412005457
HKD	HKD	51	0.998610402132607	0.000482105382564801	0.000567182803017413	0.0000283591401508706	0	0.0000283591401508706	0.000283591401508706
HKD	HKD	52	0.99838814580211	0.000282781438226395	0.000735231739388627	0.000056556287645279	0	0.0000848344314679185	0.000452450301162232
HKD	HKD	53	0.9983015342807	0.000396308667836721	0.000764309573685104	0.000113231047953349	0	0.000113231047953349	0.000311385381871709
HKD	HKD	54	0.998393506383698	0.000620050167695386	0.000479129675037344	0.0000845522955948254	0	0.0000563681970632169	0.00036639328091091
HKD	HKD	55	0.998545739295802	0.000503397936068462	0.000699163800095086	0.0000559331040076069	0.0000279665520038035	0	0.000167799312022821
HKD	HKD	56	0.998272980501393	0.000417827298050139	0.000807799442896936	0.00011142061281337	0.0000557103064066852	0.0000278551532033426	0.000306406685236769
HKD	HKD	57	0.998137284884206	0.000639439517362173	0.000611637799215992	0.000139008590730907	0.0000278017181461814	0.0000834051544385443	0.000361422335900359
HKD	HKD	58	0.997699811550826	0.000748254073827735	0.000969958984591509	0.000138565569227358	0.0000277131138454717	0.0000277131138454717	0.000387983593836604
HKD	HKD	59	0.998479781088477	0.000469885845379917	0.000635727908455181	0.000138201719229387	0.0000276403438458774	0	0.000248763094612897
HKD	HKD	60	0.997844768036252	0.000414467685336133	0.00118814069796358	0.0000828935370672267	0	0.0000828935370672267	0.000386836506313724
HKD	HKD	61	0.997771215244888	0.000696495235972586	0.00100295313980052	0.000250738284950131	0	0.0000278598094389034	0.000250738284950131
HKD	HKD	62	0.997908008144822	0.000557864494714234	0.00100415609048562	0.0000836796742071351	0	0.0000278932247357117	0.000418398371035675
HKD	HKD	63	0.997937857043333	0.000585202730946078	0.00103107147833357	0.000167200780270308	0	0.000055733593423436	0.000222934373693744
HKD	HKD	64	0.998191077839312	0.000473102718949155	0.000695739292572287	0.000166977430217349	0.0000278295717028915	0.0000278295717028915	0.000417443575543372
HKD	HKD	65	0.997745051641101	0.000334066423540547	0.00119707135102029	0.000139194343141895	0	0.000111355474513516	0.000473260766682442
HKD	HKD	66	0.997974922325788	0.000638038171327119	0.000887705281846427	0.000110963160230803	0.0000277407900577008	0.0000277407900577008	0.00033288948069241
HKD	HKD	67	0.997676798406948	0.00058080039826313	0.00129988660563653	0.000110628647288215	0	0.0000553143236441076	0.000276571618220538
HKD	HKD	68	0.99760112498966	0.000716905175503902	0.00102021121129401	0.000193012931866435	0	0.0000827198279427579	0.00038602586373287
HKD	HKD	69	0.997720719483729	0.000796375120142798	0.00107098723053687	0.000164767266236441	0	0	0.000247150899354662
HKD	HKD	70	0.997295894676463	0.000600912294119254	0.00136570975936194	0.00021851356149791	0	0	0.000518969708557537
HKD	HKD	71	0.997245930248412	0.000627164398876558	0.00130886483243803	0.000381752242794426	0.000027268017342459	0	0.000409020260136886
HKD	HKD	72	0.997028677352524	0.000572456656853124	0.00166285028895431	0.000218078726420238	0	0.0000545196816050594	0.000463417293643005
HKD	HKD	73	0.997564712964483	0.000820883270398949	0.00114923657855853	0.00016417665407979	0	0.00005472555135993	0.000246264981119685
HKD	HKD	74	0.997459987982739	0.000682798929371279	0.00120172611569345	0.000273119571748512	0	0.0000819358715245535	0.000300431528923363
HKD	HKD	75	0.997783129892167	0.000574744102030763	0.00109475067053479	0.000273687667633696	0	0	0.000273687667633696
HKD	HKD	76	0.997918891535913	0.00073934116487308	0.000848873189298721	0.000136915030532052	0	0.0000547660122128207	0.000301213067170514
HKD	HKD	77	0.997967814576811	0.000466853408029879	0.00101609271159444	0.000274619651782282	0	0.0000823858955346845	0.000192233756247597
HKD	HKD	78	0.997828536873643	0.000907066875566917	0.000687171875429482	0.000109947500068717	0	0.0000549737500343586	0.000412303125257689
HKD	HKD	79	0.997418646162296	0.00060414664286695	0.00134559934093094	0.000164767266236441	0.0000274612110394068	0.000137306055197034	0.000302073321433475
HKD	HKD	80	0.997743347001679	0.000688003962902826	0.0010457660236123	0.000220161268128904	0	0.000137600792580565	0.000165120951096678
HKD	HKD	81	0.998102362421276	0.00052253788399659	0.000962569786309508	0.000137509969472787	0	0.0000275019938945574	0.000247517945051016
HKD	HKD	82	0.997356318673753	0.000771073720155316	0.00123922562167819	0.000110153388593617	0.0000550766942968083	0.0000550766942968083	0.000413075207226062
HKD	HKD	83	0.997683269899057	0.000689503006233107	0.00104804456947432	0.000165480721495946	0.0000551602404986486	0.0000275801202493243	0.000330961442991891
HKD	HKD	84	0.99735992135936	0.000814492346580536	0.00134812526330572	0.000168515657913214	0	0	0.000308945372840893
HKD	HKD	85	0.997284084736556	0.000800480288172904	0.00128648617742074	0.000114354326881843	0	0.000142942908602304	0.000371651562365991
HKD	HKD	86	0.997877104719807	0.000639776659784221	0.000901503475150493	0.000145403786314596	0	0.0000290807572629191	0.000407130601680868
HKD	HKD	87	0.99781278633287	0.000650252711849378	0.00088670824343097	0.000266012473029291	0	0.000059113882895398	0.000325126355924689
HKD	HKD	88	0.997686019954321	0.000691188844813078	0.00129222262291141	0.000300516889049165	0	0.0000300516889049165	0
HKD	HKD	89	0.997889391900159	0.000764713079652514	0.000856478649210816	0.000336473755047106	0	0.0000305885231861006	0.000122354092744402
HKD	HKD	90	0.99825474491227	0.000498644310780067	0.000810297005017608	0.000155826347118771	0	0.0000623305388475083	0.000218156885966279
HKD	HKD	91	0.99815462933503	0.000954502068087814	0.000572701240852689	0.000190900413617563	0	0.0000636334712058543	0.0000636334712058543
HKD	HKD	92	0.99763256040214	0.000486460191341009	0.000972920382682017	0.000454029511918275	0	0.000129722717690936	0.000324306794227339
HKD	HKD	93	0.998212571579888	0.000728211578564099	0.000695111052265731	0.000198603157790209	0.0000331005262983681	0	0.000132402105193473
HKD	HKD	94	0.997770646850194	0.000844451950684006	0.000912008106738726	0.000101334234082081	0	0.0000337780780273602	0.000337780780273602
HKD	HKD	95	0.997966078323221	0.000758411472697187	0.000861831218974076	0.000206839492553778	0	0	0.000206839492553778
HKD	HKD	96	0.997606729314046	0.000774293457220287	0.00109104987153768	0.000281561257171013	0.0000351951571463767	0	0.00021117094287826
HKD	HKD	97	0.997230713900378	0.000611400827189354	0.00133069591800036	0.000323682790864952	0.0000719295090811005	0.0000719295090811005	0.000359647545405503
HKD	HKD	98	0.997575223189684	0.000955215107094309	0.00113891031999706	0.000183695212902752	0.0000367390425805504	0.0000367390425805504	0.0000734780851611007
HKD	HKD	99	0.99736455705734	0.000903580437483529	0.00116712473174956	0.000225895109370882	0	0	0.000338842664056323
HKD	HKD	100	0.997920517560074	0.000616142945163278	0.000654651879235983	0.000231053604436229	0.0000385089340727049	0	0.000539125077017868
HKD	HKD	101	0.997636678745864	0.000787773751378604	0.000787773751378604	0.000354498188120372	0.0000393886875689302	0	0.000393886875689302
HKD	HKD	102	0.997668716588287	0.000643112665300052	0.000884279914787572	0.000401945415812533	0.0000401945415812533	0	0.000361750874231279
HKD	HKD	103	0.997447929529925	0.000782086111797152	0.00111138552729069	0.000205812134683461	0	0.0000823248538733844	0.00037046184243023
HKD	HKD	104	0.997548398004903	0.000718572998562854	0.000803110998393778	0.000464958999070082	0.000042268999915462	0	0.00042268999915462
HKD	HKD	105	0.998260415760633	0.000652344089762547	0.000739323301730886	0.000173958423936679	0	0	0.000173958423936679
HKD	HKD	106	0.998082411701748	0.000668926150552979	0.000758116303960043	0.00022297538351766	0	0.0000891901534070639	0.000178380306814128
HKD	HKD	107	0.997573815518425	0.000457770656900893	0.00109864957656214	0.000411993591210803	0	0.0000457770656900893	0.000411993591210803
HKD	HKD	108	0.997825675931178	0.000756286632633768	0.000756286632633768	0.000283607487237663	0	0.0000472679145396105	0.000330875401777274
HKD	HKD	109	0.997712450111944	0.00043804146792563	0.000876082935851261	0.000584055290567507	0.0000486712742139589	0.000146013822641877	0.000194685096855836
HKD	HKD	110	0.997858245753848	0.000747123574239179	0.000946356527369627	0.000348657667978284	0	0.000049808238282612	0.000049808238282612
HKD	HKD	111	0.997449630196378	0.000765110941086458	0.000918133129303749	0.000153022188217292	0	0.000102014792144861	0.000612088752869166
HKD	HKD	112	0.997748101597277	0.000680806493846557	0.000680806493846557	0.000471327572663001	0.000104739460591778	0	0.000314218381775334
HKD	HKD	113	0.997791543226501	0.000915701589011581	0.000807971990304336	0.00021545919741449	0	0	0.000269323996768112
HKD	HKD	114	0.997667832750292	0.000277638958298628	0.00127713920817369	0.000111055583319451	0.000111055583319451	0	0.000555277916597257
HKD	HKD	115	0.997020740231466	0.000973988770482411	0.00120316259883121	0.000343760742523204	0	0.0000572934570872006	0.000401054199610405
HKD	HKD	116	0.997978116079924	0.000535204567078972	0.000892007611798287	0.000356803044719315	0	0	0.000237868696479543
HKD	HKD	117	0.997776267836185	0.000555933040953734	0.000926555068256223	0.000308851689418741	0	0.000123540675767496	0.000308851689418741
HKD	HKD	118	0.998145424314127	0.000319754428598836	0.00102321417151628	0.000255803542879069	0	0.000127901771439534	0.000127901771439534
HKD	HKD	119	0.997487271044105	0.00066124446207763	0.00112411558553197	0.000396746677246578	0.000066124446207763	0.000132248892415526	0.000132248892415526
HKD	HKD	120	0.997114591920857	0.000412201154163232	0.00171750480901347	0.00048090134652377	0.000137400384721077	0.0000687001923605386	0.0000687001923605386
HKD	HKD	121	0.996791215059897	0.00121220764403879	0.00149743297204792	0.000213918996006845	0	0.0000713063320022818	0.000213918996006845
HKD	HKD	122	0.997260273972603	0.000962606442058497	0.00111069974083673	0.000296186597556461	0	0.0000740466493891151	0.000296186597556461
HKD	HKD	123	0.996760758907913	0.000848372666975166	0.0016196205460435	0.000539873515347833	0.0000771247879068333	0	0.000154249575813667
HKD	HKD	124	0.997266881028939	0.000884244372990354	0.00120578778135048	0.000160771704180064	0	0.0000803858520900322	0.000401929260450161
HKD	HKD	125	0.997904442581727	0.000419111483654652	0.00125733445096396	0.0000838222967309304	0	0.0000838222967309304	0.000251466890192791
HKD	HKD	126	0.998175182481752	0.000695168578380257	0.000868960722975322	0.000173792144595064	0	0	0.0000868960722975322
HKD	HKD	127	0.997630331753555	0.00027342325920525	0.00118483412322275	0.00045570543200875	0.0000911410864017499	0	0.000364564345607
HKD	HKD	128	0.997873779839567	0.00057987822557263	0.000966463709287716	0.0000966463709287716	0	0.0000966463709287716	0.000386585483715087
HKD	HKD	129	0.996712216171787	0.00123291893557999	0.00143840542484332	0.000308229733894996	0.000102743244631665	0	0.000205486489263331
HKD	HKD	130	0.996086956521739	0.00152173913043478	0.00173913043478261	0.000108695652173913	0.000217391304347826	0	0.000326086956521739
HKD	HKD	131	0.996190696063719	0.00103890107353111	0.00230866905229135	0.000115433452614568	0	0	0.000346300357843703
HKD	HKD	132	0.997167138810198	0.000862175144722256	0.00110851090035719	0.000123167877817465	0	0.000123167877817465	0.000615839389087326
HKD	HKD	133	0.997777487253236	0.000653680219636554	0.00104588835141849	0.000130736043927311	0	0.000130736043927311	0.000261472087854622
HKD	HKD	134	0.995896594173164	0.000547120776911503	0.00287238407878539	0.000410340582683627	0	0	0.000273560388455752
HKD	HKD	135	0.996542284973347	0.00115257167555107	0.00172885751332661	0.000288142918887768	0	0	0.000288142918887768
HKD	HKD	136	0.995554192856048	0.000919822167714242	0.00214625172466656	0.000766518473095202	0	0	0.000613214778476161
HKD	HKD	137	0.997549420029407	0.000653487992158144	0.00130697598431629	0.000490115994118608	0	0	0
HKD	HKD	138	0.996539193632116	0.0012112822287593	0.0012112822287593	0.000519120955182558	0	0	0.000519120955182558
HKD	HKD	139	0.995704146432574	0.000747104968248039	0.00242809114680613	0.000560328726186029	0	0	0.000560328726186029
HKD	HKD	140	0.995135792460478	0.00101337657073368	0.0016214025131739	0.00182407782732063	0	0	0.000405350628293474
HKD	HKD	141	0.996659986639947	0.00133600534402138	0.00133600534402138	0.000445335114673792	0	0	0.000222667557336896
HKD	HKD	142	0.994528724197961	0.00223824919174335	0.00223824919174335	0.000497388709276299	0	0	0.000497388709276299
HKD	HKD	143	0.994397759103641	0.0030812324929972	0.00196078431372549	0.000280112044817927	0	0	0.000280112044817927
HKD	HKD	144	0.995241116751269	0.00126903553299492	0.00253807106598985	0.000634517766497462	0	0	0.000317258883248731
HKD	HKD	145	0.997875354107649	0.000354107648725213	0.00106232294617564	0.000708215297450425	0	0	0
HKD	HKD	146	0.994140625	0.001953125	0.001953125	0.001953125	0	0	0
HKD	HKD	147	0.996901283753873	0.000885347498893316	0.00132802124833997	0.000885347498893316	0	0	0
HKD	HKD	148	0.994	0.0015	0.0025	0.0015	0	0	0.0005
HKD	HKD	149	0.996503496503496	0.00174825174825175	0.00116550116550117	0.000582750582750583	0	0	0
HKD	HKD	150	0.994568906992532	0.00203665987780041	0.000678886625933469	0.00203665987780041	0.000678886625933469	0	0
HKD	HKD	151	0.997538966365874	0	0.00246103363412633	0	0	0	0
HKD	HKD	152	0.994588744588745	0.00216450216450216	0.00216450216450216	0.00108225108225108	0	0	0
HKD	HKD	153	0.991428571428571	0.00285714285714286	0.00142857142857143	0.00428571428571429	0	0	0
HKD	HKD	154	0.997706422018349	0.00229357798165138	0	0	0	0	0
HKD	HKD	155	0.995121951219512	0	0.00487804878048781	0	0	0	0
HKD	THK	0	0	1	0	0	0	0	0
HKD	THK	1	0	1	0	0	0	0	0
HKD	THK	2	0	1	0	0	0	0	0
HKD	THK	3	0	1	0	0	0	0	0
HKD	THK	4	0	1	0	0	0	0	0
HKD	THK	5	0	1	0	0	0	0	0
HKD	THK	6	0	1	0	0	0	0	0
HKD	THK	7	0	1	0	0	0	0	0
HKD	THK	8	0.0072463768115942	0.992753623188406	0	0	0	0	0
HKD	THK	9	0	1	0	0	0	0	0
HKD	THK	10	0.000912408759124088	0.999087591240876	0	0	0	0	0
HKD	THK	11	0.00290486564996369	0.997095134350036	0	0	0	0	0
HKD	THK	12	0.00285918513223731	0.997140814867763	0	0	0	0	0
HKD	THK	13	0.00287976961843053	0.997120230381569	0	0	0	0	0
HKD	THK	14	0	1	0	0	0	0	0
HKD	THK	15	0.00146305779078274	0.998536942209217	0	0	0	0	0
HKD	THK	16	0	1	0	0	0	0	0
HKD	THK	17	0	1	0	0	0	0	0
HKD	THK	18	0	1	0	0	0	0	0
HKD	THK	19	0	1	0	0	0	0	0
HKD	THK	20	0	1	0	0	0	0	0
HKD	THK	21	0	1	0	0	0	0	0
HKD	THK	22	0	1	0	0	0	0	0
HKD	THK	23	0	1	0	0	0	0	0
HKD	THK	24	0	1	0	0	0	0	0
HKD	THK	25	0	1	0	0	0	0	0
HKD	THK	26	0	1	0	0	0	0	0
HKD	THK	27	0	1	0	0	0	0	0
HKD	THK	28	0	1	0	0	0	0	0
HKD	THK	29	0	1	0	0	0	0	0
HKD	THK	30	0	0.995504495504495	0	0	0	0	0.0044955044955045
HKD	THK	31	0	0.983870967741936	0	0	0	0	0.0161290322580645
HKD	THK	32	0	0.981669078630005	0.000482392667631452	0	0	0	0.0178485287023637
HKD	THK	33	0	0.992769995481247	0.00135562584726615	0	0	0	0.00587437867148667
HKD	THK	34	0	0.998335414065751	0.000416146483562214	0	0	0	0.00124843945068664
HKD	THK	35	0	0.998002397123452	0.000399520575309628	0	0	0	0.00159808230123851
HKD	THK	36	0	0.998821681068342	0	0	0	0	0.0011783189316575
HKD	THK	37	0	1	0	0	0	0	0
HKD	THK	38	0	0.998390342052314	0	0	0	0	0.00160965794768612
HKD	THK	39	0	1	0	0	0	0	0
HKD	THK	40	0	1	0	0	0	0	0
HKD	THK	41	0	1	0	0	0	0	0
HKD	THK	42	0	1	0	0	0	0	0
HKD	THK	43	0	1	0	0	0	0	0
HKD	THK	44	0	0.997879558948261	0.000424088210347752	0	0	0	0.00169635284139101
HKD	THK	45	0	1	0	0	0	0	0
HKD	THK	46	0	0.999153618281845	0	0	0	0	0.000846381718154888
HKD	THK	47	0	1	0	0	0	0	0
HKD	THK	48	0	1	0	0	0	0	0
HKD	THK	49	0	1	0	0	0	0	0
HKD	THK	50	0	0.999570631172177	0	0	0	0	0.0004293688278231
HKD	THK	51	0	0.999139784946237	0.00043010752688172	0	0	0	0.00043010752688172
HKD	THK	52	0	1	0	0	0	0	0
HKD	THK	53	0	1	0	0	0	0	0
HKD	THK	54	0	0.999562937062937	0.000437062937062937	0	0	0	0
HKD	THK	55	0	1	0	0	0	0	0
HKD	THK	56	0	1	0	0	0	0	0
HKD	THK	57	0	1	0	0	0	0	0
HKD	THK	58	0	0.999548328816621	0	0	0	0	0.000451671183378501
HKD	THK	59	0	0.9990995047276	0.00045024763619991	0	0	0	0.00045024763619991
HKD	THK	60	0	0.999538106235566	0	0	0	0	0.00046189376443418
HKD	THK	61	0	1	0	0	0	0	0
HKD	THK	62	0	1	0	0	0	0	0
HKD	THK	63	0	0.999514091350826	0	0.000485908649173955	0	0	0
HKD	THK	64	0	1	0	0	0	0	0
HKD	THK	65	0	0.999502734957732	0	0	0	0	0.000497265042267529
HKD	THK	66	0	1	0	0	0	0	0
HKD	THK	67	0	1	0	0	0	0	0
HKD	THK	68	0	0.999493157627978	0.000506842372022301	0	0	0	0
HKD	THK	69	0	1	0	0	0	0	0
HKD	THK	70	0	1	0	0	0	0	0
HKD	THK	71	0	0.999489274770174	0.000510725229826354	0	0	0	0
HKD	THK	72	0	1	0	0	0	0	0
HKD	THK	73	0	1	0	0	0	0	0
HKD	THK	74	0	0.999453253143794	0	0	0	0	0.000546746856205577
HKD	THK	75	0	0.998313659359191	0.00112422709387296	0	0	0	0.000562113546936481
HKD	THK	76	0	1	0	0	0	0	0
HKD	THK	77	0	0.999414176918571	0	0	0	0	0.000585823081429408
HKD	THK	78	0	1	0	0	0	0	0
HKD	THK	79	0	0.999409332545777	0	0.000590667454223272	0	0	0
HKD	THK	80	0	1	0	0	0	0	0
HKD	THK	81	0	1	0	0	0	0	0
HKD	THK	82	0	0.999399399399399	0.000600600600600601	0	0	0	0
HKD	THK	83	0	1	0	0	0	0	0
HKD	THK	84	0	0.999391357273281	0.000608642726719416	0	0	0	0
HKD	THK	85	0	1	0	0	0	0	0
HKD	THK	86	0	1	0	0	0	0	0
HKD	THK	87	0	1	0	0	0	0	0
HKD	THK	88	0	1	0	0	0	0	0
HKD	THK	89	0	0.998702983138781	0.000648508430609598	0	0	0	0.000648508430609598
HKD	THK	90	0	0.999344692005242	0.000655307994757536	0	0	0	0
HKD	THK	91	0	1	0	0	0	0	0
HKD	THK	92	0	1	0	0	0	0	0
HKD	THK	93	0	1	0	0	0	0	0
HKD	THK	94	0	1	0	0	0	0	0
HKD	THK	95	0	1	0	0	0	0	0
HKD	THK	96	0	1	0	0	0	0	0
HKD	THK	97	0	1	0	0	0	0	0
HKD	THK	98	0	1	0	0	0	0	0
HKD	THK	99	0	1	0	0	0	0	0
HKD	THK	100	0	1	0	0	0	0	0
HKD	THK	101	0	0.999038461538461	0.000961538461538462	0	0	0	0
HKD	THK	102	0	0.998969072164948	0.00103092783505155	0	0	0	0
HKD	THK	103	0	1	0	0	0	0	0
HKD	THK	104	0	1	0	0	0	0	0
HKD	THK	105	0	1	0	0	0	0	0
HKD	THK	106	0	1	0	0	0	0	0
HKD	THK	107	0	1	0	0	0	0	0
HKD	THK	108	0	1	0	0	0	0	0
HKD	THK	109	0	1	0	0	0	0	0
HKD	THK	110	0	0.998015873015873	0	0	0	0	0.00198412698412698
HKD	THK	111	0	1	0	0	0	0	0
HKD	THK	112	0	1	0	0	0	0	0
HKD	THK	113	0	1	0	0	0	0	0
HKD	THK	114	0	1	0	0	0	0	0
HKD	THK	115	0	1	0	0	0	0	0
HKD	THK	116	0	1	0	0	0	0	0
HKD	THK	117	0	1	0	0	0	0	0
HKD	THK	118	0	1	0	0	0	0	0
HKD	THK	119	0	1	0	0	0	0	0
HKD	THK	120	0	1	0	0	0	0	0
HKD	THK	121	0	1	0	0	0	0	0
HKD	THK	122	0	1	0	0	0	0	0
HKD	THK	123	0	1	0	0	0	0	0
HKD	THK	124	0	1	0	0	0	0	0
HKD	THK	125	0	1	0	0	0	0	0
HKD	THK	126	0	1	0	0	0	0	0
HKD	THK	127	0	1	0	0	0	0	0
HKD	THK	128	0	1	0	0	0	0	0
HKD	THK	129	0	1	0	0	0	0	0
HKD	THK	130	0	1	0	0	0	0	0
HKD	THK	131	0	1	0	0	0	0	0
HKD	THK	132	0	0.990147783251231	0.00985221674876847	0	0	0	0
HKD	THK	133	0	1	0	0	0	0	0
HKD	THK	134	0	1	0	0	0	0	0
HKD	THK	135	0	1	0	0	0	0	0
HKD	THK	136	0	1	0	0	0	0	0
HKD	THK	137	0	1	0	0	0	0	0
HKD	THK	138	0	1	0	0	0	0	0
HKD	THK	139	0	1	0	0	0	0	0
HKD	THK	140	0	1	0	0	0	0	0
HKD	THK	141	0	1	0	0	0	0	0
HKD	THK	142	0	1	0	0	0	0	0
HKD	THK	143	0	1	0	0	0	0	0
HKD	THK	144	0	1	0	0	0	0	0
HKD	THK	145	0	1	0	0	0	0	0
HKD	THK	146	0	1	0	0	0	0	0
HKD	THK	147	0	1	0	0	0	0	0
HKD	THK	148	0	1	0	0	0	0	0
HKD	THK	149	0	1	0	0	0	0	0
HKD	THK	150	0	1	0	0	0	0	0
HKD	THK	151	0	1	0	0	0	0	0
HKD	THK	152	0	1	0	0	0	0	0
HKD	THK	153	0	1	0	0	0	0	0
HKD	THK	154	0	1	0	0	0	0	0
HKD	THK	155	0	1	0	0	0	0	0
HKD	KTO	0	0	0	1	0	0	0	0
HKD	KTO	1	0	0	1	0	0	0	0
HKD	KTO	2	0	0	1	0	0	0	0
HKD	KTO	3	0	0	1	0	0	0	0
HKD	KTO	4	0	0	1	0	0	0	0
HKD	KTO	5	0	0	1	0	0	0	0
HKD	KTO	6	0.0737179487179487	0	0.926282051282051	0	0	0	0
HKD	KTO	7	0.0542452830188679	0	0.945754716981132	0	0	0	0
HKD	KTO	8	0.00925925925925926	0	0.990740740740741	0	0	0	0
HKD	KTO	9	0.00808080808080808	0	0.991919191919192	0	0	0	0
HKD	KTO	10	0	0	1	0	0	0	0
HKD	KTO	11	0	0	1	0	0	0	0
HKD	KTO	12	0	0	1	0	0	0	0
HKD	KTO	13	0.00152671755725191	0	0.998473282442748	0	0	0	0
HKD	KTO	14	0	0	1	0	0	0	0
HKD	KTO	15	0	0	1	0	0	0	0
HKD	KTO	16	0.00458715596330275	0	0.99388379204893	0	0	0.00152905198776758	0
HKD	KTO	17	0	0	1	0	0	0	0
HKD	KTO	18	0.00303951367781155	0	0.996960486322189	0	0	0	0
HKD	KTO	19	0.00297176820208024	0	0.99702823179792	0	0	0	0
HKD	KTO	20	0.00150602409638554	0	0.998493975903614	0	0	0	0
HKD	KTO	21	0	0	1	0	0	0	0
HKD	KTO	22	0	0	1	0	0	0	0
HKD	KTO	23	0.00301659125188537	0	0.996983408748115	0	0	0	0
HKD	KTO	24	0.00744047619047619	0.00148809523809524	0.991071428571429	0	0	0	0
HKD	KTO	25	0.00441826215022091	0	0.995581737849779	0	0	0	0
HKD	KTO	26	0.00141643059490085	0	0.998583569405099	0	0	0	0
HKD	KTO	27	0	0	1	0	0	0	0
HKD	KTO	28	0	0	1	0	0	0	0
HKD	KTO	29	0	0	1	0	0	0	0
HKD	KTO	30	0	0	0.9989281886388	0	0	0	0.00107181136120043
HKD	KTO	31	0	0	1	0	0	0	0
HKD	KTO	32	0.000980392156862745	0	0.999019607843137	0	0	0	0
HKD	KTO	33	0	0	1	0	0	0	0
HKD	KTO	34	0	0	1	0	0	0	0
HKD	KTO	35	0.000827129859387924	0	0.999172870140612	0	0	0	0
HKD	KTO	36	0	0	1	0	0	0	0
HKD	KTO	37	0	0	1	0	0	0	0
HKD	KTO	38	0	0	1	0	0	0	0
HKD	KTO	39	0	0	1	0	0	0	0
HKD	KTO	40	0	0	1	0	0	0	0
HKD	KTO	41	0	0	1	0	0	0	0
HKD	KTO	42	0	0	1	0	0	0	0
HKD	KTO	43	0.000801282051282051	0	0.999198717948718	0	0	0	0
HKD	KTO	44	0.00249376558603491	0	0.997506234413965	0	0	0	0
HKD	KTO	45	0.000841042893187553	0	0.999158957106813	0	0	0	0
HKD	KTO	46	0.000855431993156544	0.000855431993156544	0.998289136013687	0	0	0	0
HKD	KTO	47	0.00087719298245614	0	0.999122807017544	0	0	0	0
HKD	KTO	48	0	0	1	0	0	0	0
HKD	KTO	49	0.000870322019147084	0	0.999129677980853	0	0	0	0
HKD	KTO	50	0.000864304235090752	0	0.999135695764909	0	0	0	0
HKD	KTO	51	0	0	1	0	0	0	0
HKD	KTO	52	0.000827129859387924	0	0.999172870140612	0	0	0	0
HKD	KTO	53	0	0	1	0	0	0	0
HKD	KTO	54	0	0	0.998390989541432	0	0	0.00160901045856798	0
HKD	KTO	55	0	0	0.997566909975669	0.0008110300081103	0	0.0016220600162206	0
HKD	KTO	56	0.000810372771474878	0	0.999189627228525	0	0	0	0
HKD	KTO	57	0.000801924619085806	0	0.997594226142743	0	0	0.00160384923817161	0
HKD	KTO	58	0.000824402308326463	0	0.997526793075021	0	0	0.00164880461665293	0
HKD	KTO	59	0.0024896265560166	0	0.997510373443983	0	0	0	0
HKD	KTO	60	0.000865051903114187	0.000865051903114187	0.997404844290658	0	0	0.000865051903114187	0
HKD	KTO	61	0	0	0.999133448873484	0	0	0.000866551126516464	0
HKD	KTO	62	0.000852514919011083	0	0.997442455242967	0	0	0.00170502983802217	0
HKD	KTO	63	0.000869565217391304	0	0.994782608695652	0	0	0.00434782608695652	0
HKD	KTO	64	0	0	1	0	0	0	0
HKD	KTO	65	0	0	1	0	0	0	0
HKD	KTO	66	0	0	0.999126637554585	0	0	0.000873362445414847	0
HKD	KTO	67	0	0	1	0	0	0	0
HKD	KTO	68	0	0	1	0	0	0	0
HKD	KTO	69	0.000849617672047579	0	0.999150382327952	0	0	0	0
HKD	KTO	70	0	0	1	0	0	0	0
HKD	KTO	71	0	0	1	0	0	0	0
HKD	KTO	72	0	0.000821018062397373	0.999178981937603	0	0	0	0
HKD	KTO	73	0.000807102502017756	0	0.999192897497982	0	0	0	0
HKD	KTO	74	0.000795544948289578	0	0.99920445505171	0	0	0	0
HKD	KTO	75	0	0	1	0	0	0	0
HKD	KTO	76	0	0	1	0	0	0	0
HKD	KTO	77	0.00159362549800797	0	0.998406374501992	0	0	0	0
HKD	KTO	78	0.000796812749003984	0.000796812749003984	0.998406374501992	0	0	0	0
HKD	KTO	79	0	0	1	0	0	0	0
HKD	KTO	80	0.000775795190069822	0	0.99844840961986	0	0	0	0.000775795190069822
HKD	KTO	81	0	0	1	0	0	0	0
HKD	KTO	82	0.000725689404934688	0	0.999274310595065	0	0	0	0
HKD	KTO	83	0.000705218617771509	0	0.999294781382229	0	0	0	0
HKD	KTO	84	0.000713775874375446	0	0.999286224125625	0	0	0	0
HKD	KTO	85	0	0	1	0	0	0	0
HKD	KTO	86	0	0	0.99928469241774	0	0	0	0.000715307582260372
HKD	KTO	87	0	0	1	0	0	0	0
HKD	KTO	88	0.000742942050520059	0	0.99925705794948	0	0	0	0
HKD	KTO	89	0	0	0.999245283018868	0.000754716981132075	0	0	0
HKD	KTO	90	0.00153256704980843	0	0.998467432950192	0	0	0	0
HKD	KTO	91	0.000783085356303837	0	0.997650743931088	0.000783085356303837	0	0.000783085356303837	0
HKD	KTO	92	0	0	0.9991961414791	0.000803858520900322	0	0	0
HKD	KTO	93	0.0024174053182917	0	0.997582594681708	0	0	0	0
HKD	KTO	94	0	0	0.999176276771005	0.000823723228995058	0	0	0
HKD	KTO	95	0	0	1	0	0	0	0
HKD	KTO	96	0.00339847068819031	0.000849617672047579	0.995751911639762	0	0	0	0
HKD	KTO	97	0.000873362445414847	0	0.999126637554585	0	0	0	0
HKD	KTO	98	0.0035810205908684	0.0017905102954342	0.99373321396598	0.000895255147717099	0	0	0
HKD	KTO	99	0	0.000924214417744917	0.999075785582255	0	0	0	0
HKD	KTO	100	0.00189753320683112	0.00094876660341556	0.997153700189753	0	0	0	0
HKD	KTO	101	0	0.00201005025125628	0.997989949748744	0	0	0	0
HKD	KTO	102	0.00211193241816262	0	0.996832101372756	0	0	0.00105596620908131	0
HKD	KTO	103	0.00433839479392625	0.00216919739696312	0.993492407809111	0	0	0	0
HKD	KTO	104	0.00227531285551763	0.00455062571103527	0.993174061433447	0	0	0	0
HKD	KTO	105	0.00505050505050505	0.00252525252525253	0.992424242424242	0	0	0	0
HKD	KTO	106	0.00422535211267606	0.0028169014084507	0.992957746478873	0	0	0	0
HKD	KTO	107	0.00158982511923688	0.00317965023847377	0.995230524642289	0	0	0	0
HKD	KTO	108	0	0	1	0	0	0	0
HKD	KTO	109	0.0018348623853211	0	0.998165137614679	0	0	0	0
HKD	KTO	110	0	0	0.998134328358209	0	0	0.00186567164179104	0
HKD	KTO	111	0	0	1	0	0	0	0
HKD	KTO	112	0.00389863547758285	0	0.996101364522417	0	0	0	0
HKD	KTO	113	0	0	0.997995991983968	0	0	0.00200400801603206	0
HKD	KTO	114	0	0	1	0	0	0	0
HKD	KTO	115	0	0	1	0	0	0	0
HKD	KTO	116	0	0	1	0	0	0	0
HKD	KTO	117	0.00212314225053079	0	0.997876857749469	0	0	0	0
HKD	KTO	118	0	0	1	0	0	0	0
HKD	KTO	119	0	0	1	0	0	0	0
HKD	KTO	120	0	0	1	0	0	0	0
HKD	KTO	121	0	0	1	0	0	0	0
HKD	KTO	122	0	0	1	0	0	0	0
HKD	KTO	123	0	0	1	0	0	0	0
HKD	KTO	124	0	0	1	0	0	0	0
HKD	KTO	125	0	0	1	0	0	0	0
HKD	KTO	126	0	0	1	0	0	0	0
HKD	KTO	127	0	0	1	0	0	0	0
HKD	KTO	128	0	0	1	0	0	0	0
HKD	KTO	129	0	0	1	0	0	0	0
HKD	KTO	130	0	0	1	0	0	0	0
HKD	KTO	131	0	0	1	0	0	0	0
HKD	KTO	132	0	0	1	0	0	0	0
HKD	KTO	133	0	0	1	0	0	0	0
HKD	KTO	134	0	0	1	0	0	0	0
HKD	KTO	135	0	0	1	0	0	0	0
HKD	KTO	136	0	0	1	0	0	0	0
HKD	KTO	137	0	0	1	0	0	0	0
HKD	KTO	138	0	0	1	0	0	0	0
HKD	KTO	139	0	0	1	0	0	0	0
HKD	KTO	140	0.0045662100456621	0	0.995433789954338	0	0	0	0
HKD	KTO	141	0	0	1	0	0	0	0
HKD	KTO	142	0	0	1	0	0	0	0
HKD	KTO	143	0	0	1	0	0	0	0
HKD	KTO	144	0	0	1	0	0	0	0
HKD	KTO	145	0	0	1	0	0	0	0
HKD	KTO	146	0	0	0.992424242424242	0.00757575757575758	0	0	0
HKD	KTO	147	0	0	1	0	0	0	0
HKD	KTO	148	0	0	1	0	0	0	0
HKD	KTO	149	0	0	1	0	0	0	0
HKD	KTO	150	0	0	1	0	0	0	0
HKD	KTO	151	0	0	1	0	0	0	0
HKD	KTO	152	0	0	1	0	0	0	0
HKD	KTO	153	0	0	1	0	0	0	0
HKD	KTO	154	0	0	1	0	0	0	0
HKD	KTO	155	0	0	1	0	0	0	0
HKD	CHU	0	0	0	0	1	0	0	0
HKD	CHU	1	0	0	0	1	0	0	0
HKD	CHU	2	0	0	0	1	0	0	0
HKD	CHU	3	0	0	0	1	0	0	0
HKD	CHU	4	0	0	0	1	0	0	0
HKD	CHU	5	0	0	0	1	0	0	0
HKD	CHU	6	0	0	0	1	0	0	0
HKD	CHU	7	0	0	0	1	0	0	0
HKD	CHU	8	0	0	0	1	0	0	0
HKD	CHU	9	0	0	0	1	0	0	0
HKD	CHU	10	0	0	0	1	0	0	0
HKD	CHU	11	0	0	0	1	0	0	0
HKD	CHU	12	0	0	0	1	0	0	0
HKD	CHU	13	0	0	0	1	0	0	0
HKD	CHU	14	0	0	0	1	0	0	0
HKD	CHU	15	0	0	0	1	0	0	0
HKD	CHU	16	0	0	0	1	0	0	0
HKD	CHU	17	0	0	0	1	0	0	0
HKD	CHU	18	0.00454545454545455	0	0	0.995454545454546	0	0	0
HKD	CHU	19	0	0	0	1	0	0	0
HKD	CHU	20	0	0	0	1	0	0	0
HKD	CHU	21	0	0	0	1	0	0	0
HKD	CHU	22	0.0037037037037037	0	0	0.996296296296296	0	0	0
HKD	CHU	23	0.00374531835205993	0	0	0.99625468164794	0	0	0
HKD	CHU	24	0.00738007380073801	0	0	0.992619926199262	0	0	0
HKD	CHU	25	0.00359712230215827	0	0	0.996402877697842	0	0	0
HKD	CHU	26	0	0	0	1	0	0	0
HKD	CHU	27	0	0	0	1	0	0	0
HKD	CHU	28	0.00347222222222222	0	0	0.996527777777778	0	0	0
HKD	CHU	29	0	0	0	1	0	0	0
HKD	CHU	30	0	0	0	1	0	0	0
HKD	CHU	31	0	0	0	1	0	0	0
HKD	CHU	32	0	0.00338983050847458	0	0.996610169491525	0	0	0
HKD	CHU	33	0.00325732899022801	0	0	0.996742671009772	0	0	0
HKD	CHU	34	0	0	0	1	0	0	0
HKD	CHU	35	0	0	0	1	0	0	0
HKD	CHU	36	0.0031055900621118	0	0	0.996894409937888	0	0	0
HKD	CHU	37	0.00628930817610063	0	0	0.993710691823899	0	0	0
HKD	CHU	38	0	0	0	1	0	0	0
HKD	CHU	39	0.00324675324675325	0	0	0.996753246753247	0	0	0
HKD	CHU	40	0	0	0	1	0	0	0
HKD	CHU	41	0	0	0	1	0	0	0
HKD	CHU	42	0.00638977635782748	0	0.00319488817891374	0.990415335463259	0	0	0
HKD	CHU	43	0	0	0	1	0	0	0
HKD	CHU	44	0	0	0	1	0	0	0
HKD	CHU	45	0	0	0	1	0	0	0
HKD	CHU	46	0	0	0	1	0	0	0
HKD	CHU	47	0	0	0	1	0	0	0
HKD	CHU	48	0.00579710144927536	0	0.00289855072463768	0.991304347826087	0	0	0
HKD	CHU	49	0.00581395348837209	0	0.00290697674418605	0.991279069767442	0	0	0
HKD	CHU	50	0.00581395348837209	0	0	0.994186046511628	0	0	0
HKD	CHU	51	0	0	0	1	0	0	0
HKD	CHU	52	0	0	0	1	0	0	0
HKD	CHU	53	0.00272479564032698	0	0	0.997275204359673	0	0	0
HKD	CHU	54	0	0	0	1	0	0	0
HKD	CHU	55	0.00253164556962025	0	0	0.994936708860759	0	0.00253164556962025	0
HKD	CHU	56	0	0	0	1	0	0	0
HKD	CHU	57	0	0	0	1	0	0	0
HKD	CHU	58	0	0	0.00251256281407035	0.99748743718593	0	0	0
HKD	CHU	59	0.00253807106598985	0	0	0.99746192893401	0	0	0
HKD	CHU	60	0.00518134715025907	0	0	0.992227979274611	0	0	0.00259067357512953
HKD	CHU	61	0	0	0	1	0	0	0
HKD	CHU	62	0	0	0	1	0	0	0
HKD	CHU	63	0.00277008310249308	0	0	0.997229916897507	0	0	0
HKD	CHU	64	0.00819672131147541	0	0	0.991803278688525	0	0	0
HKD	CHU	65	0	0	0	1	0	0	0
HKD	CHU	66	0	0	0	1	0	0	0
HKD	CHU	67	0	0	0	1	0	0	0
HKD	CHU	68	0	0	0	1	0	0	0
HKD	CHU	69	0	0	0	1	0	0	0
HKD	CHU	70	0	0	0	0.997067448680352	0.00293255131964809	0	0
HKD	CHU	71	0	0	0	1	0	0	0
HKD	CHU	72	0	0	0	1	0	0	0
HKD	CHU	73	0.00581395348837209	0	0	0.994186046511628	0	0	0
HKD	CHU	74	0	0	0	1	0	0	0
HKD	CHU	75	0.00290697674418605	0	0	0.997093023255814	0	0	0
HKD	CHU	76	0	0	0.00280112044817927	0.997198879551821	0	0	0
HKD	CHU	77	0	0	0	1	0	0	0
HKD	CHU	78	0	0	0.00271739130434783	0.997282608695652	0	0	0
HKD	CHU	79	0.00277777777777778	0	0.00277777777777778	0.994444444444444	0	0	0
HKD	CHU	80	0	0	0	1	0	0	0
HKD	CHU	81	0.00288184438040346	0	0	0.997118155619597	0	0	0
HKD	CHU	82	0	0	0	1	0	0	0
HKD	CHU	83	0	0	0	1	0	0	0
HKD	CHU	84	0	0	0.00597014925373134	0.994029850746269	0	0	0
HKD	CHU	85	0	0	0	1	0	0	0
HKD	CHU	86	0.00304878048780488	0	0	0.996951219512195	0	0	0
HKD	CHU	87	0	0	0	1	0	0	0
HKD	CHU	88	0	0	0	1	0	0	0
HKD	CHU	89	0	0	0	1	0	0	0
HKD	CHU	90	0	0	0	1	0	0	0
HKD	CHU	91	0	0	0	1	0	0	0
HKD	CHU	92	0	0	0	0.996598639455782	0	0.00340136054421769	0
HKD	CHU	93	0.00709219858156028	0	0	0.98936170212766	0	0	0.00354609929078014
HKD	CHU	94	0.00371747211895911	0	0	0.992565055762082	0.00371747211895911	0	0
HKD	CHU	95	0	0	0	1	0	0	0
HKD	CHU	96	0.00383141762452107	0	0	0.996168582375479	0	0	0
HKD	CHU	97	0.00775193798449612	0	0	0.992248062015504	0	0	0
HKD	CHU	98	0	0	0	1	0	0	0
HKD	CHU	99	0.00401606425702811	0	0	0.995983935742972	0	0	0
HKD	CHU	100	0	0	0	1	0	0	0
HKD	CHU	101	0	0	0.00434782608695652	0.995652173913044	0	0	0
HKD	CHU	102	0	0	0	1	0	0	0
HKD	CHU	103	0	0	0	1	0	0	0
HKD	CHU	104	0.00442477876106195	0	0	0.995575221238938	0	0	0
HKD	CHU	105	0.00444444444444444	0	0.00444444444444444	0.986666666666667	0	0	0.00444444444444444
HKD	CHU	106	0.00462962962962963	0	0	0.99537037037037	0	0	0
HKD	CHU	107	0	0	0.00476190476190476	0.995238095238095	0	0	0
HKD	CHU	108	0.00487804878048781	0	0	0.995121951219512	0	0	0
HKD	CHU	109	0	0	0	1	0	0	0
HKD	CHU	110	0.005	0	0.01	0.985	0	0	0
HKD	CHU	111	0.0050761421319797	0	0	0.99492385786802	0	0	0
HKD	CHU	112	0.0053475935828877	0	0	0.994652406417112	0	0	0
HKD	CHU	113	0.0054945054945055	0	0	0.994505494505495	0	0	0
HKD	CHU	114	0	0	0	1	0	0	0
HKD	CHU	115	0.00595238095238095	0	0.00595238095238095	0.988095238095238	0	0	0
HKD	CHU	116	0	0	0	1	0	0	0
HKD	CHU	117	0	0	0	1	0	0	0
HKD	CHU	118	0	0	0	1	0	0	0
HKD	CHU	119	0.00675675675675676	0	0	0.993243243243243	0	0	0
HKD	CHU	120	0	0	0	1	0	0	0
HKD	CHU	121	0.00714285714285714	0	0.00714285714285714	0.985714285714286	0	0	0
HKD	CHU	122	0	0	0	1	0	0	0
HKD	CHU	123	0.00833333333333333	0	0	0.991666666666667	0	0	0
HKD	CHU	124	0	0	0	1	0	0	0
HKD	CHU	125	0	0	0	1	0	0	0
HKD	CHU	126	0	0	0.0104166666666667	0.989583333333333	0	0	0
HKD	CHU	127	0	0	0	1	0	0	0
HKD	CHU	128	0	0	0	1	0	0	0
HKD	CHU	129	0.0135135135135135	0	0	0.986486486486486	0	0	0
HKD	CHU	130	0.0136986301369863	0	0	0.986301369863014	0	0	0
HKD	CHU	131	0	0	0	1	0	0	0
HKD	CHU	132	0.0169491525423729	0	0	0.983050847457627	0	0	0
HKD	CHU	133	0	0	0	0.981818181818182	0	0	0.0181818181818182
HKD	CHU	134	0	0	0	1	0	0	0
HKD	CHU	135	0.0188679245283019	0	0	0.981132075471698	0	0	0
HKD	CHU	136	0	0	0	1	0	0	0
HKD	CHU	137	0.02	0	0	0.98	0	0	0
HKD	CHU	138	0	0	0	1	0	0	0
HKD	CHU	139	0	0	0	1	0	0	0
HKD	CHU	140	0	0	0	1	0	0	0
HKD	CHU	141	0.0434782608695652	0	0	0.956521739130435	0	0	0
HKD	CHU	142	0	0	0	1	0	0	0
HKD	CHU	143	0	0	0	1	0	0	0
HKD	CHU	144	0	0	0	1	0	0	0
HKD	CHU	145	0	0	0	1	0	0	0
HKD	CHU	146	0.0476190476190476	0	0	0.952380952380952	0	0	0
HKD	CHU	147	0	0	0	1	0	0	0
HKD	CHU	148	0	0	0	1	0	0	0
HKD	CHU	149	0	0	0	1	0	0	0
HKD	CHU	150	0	0	0	1	0	0	0
HKD	CHU	151	0	0	0	1	0	0	0
HKD	CHU	152	0	0	0	1	0	0	0
HKD	CHU	153	0	0	0	1	0	0	0
HKD	CHU	154	0	0	0	1	0	0	0
HKD	CHU	155	0	0	0	1	0	0	0
HKD	KNK	0	0	0	0	0	1	0	0
HKD	KNK	1	0	0	0	0	1	0	0
HKD	KNK	2	0	0	0	0	1	0	0
HKD	KNK	3	0	0	0	0	1	0	0
HKD	KNK	4	0	0	0	0	1	0	0
HKD	KNK	5	0	0	0	0	1	0	0
HKD	KNK	6	0	0	0	0	1	0	0
HKD	KNK	7	0	0	0	0	1	0	0
HKD	KNK	8	0	0	0	0	1	0	0
HKD	KNK	9	0	0	0	0	1	0	0
HKD	KNK	10	0	0	0	0	1	0	0
HKD	KNK	11	0	0	0	0	1	0	0
HKD	KNK	12	0	0	0	0	1	0	0
HKD	KNK	13	0	0	0	0	1	0	0
HKD	KNK	14	0	0	0	0	1	0	0
HKD	KNK	15	0	0	0	0	1	0	0
HKD	KNK	16	0.05	0	0	0	0.95	0	0
HKD	KNK	17	0	0	0	0	1	0	0
HKD	KNK	18	0	0	0	0	1	0	0
HKD	KNK	19	0	0	0	0	1	0	0
HKD	KNK	20	0	0	0	0	1	0	0
HKD	KNK	21	0	0	0	0	1	0	0
HKD	KNK	22	0	0	0	0	1	0	0
HKD	KNK	23	0	0	0	0	1	0	0
HKD	KNK	24	0	0	0	0	1	0	0
HKD	KNK	25	0	0	0	0	1	0	0
HKD	KNK	26	0	0	0	0	1	0	0
HKD	KNK	27	0	0	0	0	1	0	0
HKD	KNK	28	0	0	0	0	1	0	0
HKD	KNK	29	0	0	0	0	1	0	0
HKD	KNK	30	0	0	0	0	1	0	0
HKD	KNK	31	0	0	0	0	1	0	0
HKD	KNK	32	0	0	0	0	1	0	0
HKD	KNK	33	0	0	0	0	1	0	0
HKD	KNK	34	0	0	0	0	1	0	0
HKD	KNK	35	0	0	0	0	1	0	0
HKD	KNK	36	0	0	0	0	1	0	0
HKD	KNK	37	0	0	0	0	1	0	0
HKD	KNK	38	0	0	0	0	1	0	0
HKD	KNK	39	0	0	0	0	1	0	0
HKD	KNK	40	0	0	0	0	1	0	0
HKD	KNK	41	0	0	0	0	1	0	0
HKD	KNK	42	0	0	0	0	1	0	0
HKD	KNK	43	0	0	0	0	1	0	0
HKD	KNK	44	0	0	0	0	1	0	0
HKD	KNK	45	0	0	0	0	1	0	0
HKD	KNK	46	0	0	0	0	1	0	0
HKD	KNK	47	0	0	0	0	1	0	0
HKD	KNK	48	0	0	0	0	1	0	0
HKD	KNK	49	0	0	0	0	1	0	0
HKD	KNK	50	0	0	0	0	1	0	0
HKD	KNK	51	0	0	0	0	1	0	0
HKD	KNK	52	0	0	0	0	1	0	0
HKD	KNK	53	0	0	0	0	1	0	0
HKD	KNK	54	0	0	0	0	1	0	0
HKD	KNK	55	0	0	0	0	1	0	0
HKD	KNK	56	0	0	0	0	1	0	0
HKD	KNK	57	0	0	0	0	1	0	0
HKD	KNK	58	0	0	0	0	1	0	0
HKD	KNK	59	0	0	0	0	1	0	0
HKD	KNK	60	0	0	0	0	1	0	0
HKD	KNK	61	0	0	0	0	1	0	0
HKD	KNK	62	0	0	0	0	1	0	0
HKD	KNK	63	0	0	0	0	1	0	0
HKD	KNK	64	0	0	0	0	0.952380952380952	0.0476190476190476	0
HKD	KNK	65	0	0	0	0	0.954545454545455	0.0454545454545455	0
HKD	KNK	66	0	0	0	0	1	0	0
HKD	KNK	67	0	0	0	0	1	0	0
HKD	KNK	68	0	0	0	0	1	0	0
HKD	KNK	69	0	0	0	0	0.944444444444444	0.0555555555555556	0
HKD	KNK	70	0	0	0	0	1	0	0
HKD	KNK	71	0	0	0	0	1	0	0
HKD	KNK	72	0	0	0	0	1	0	0
HKD	KNK	73	0	0	0	0	1	0	0
HKD	KNK	74	0	0	0	0	0.9375	0.0625	0
HKD	KNK	75	0	0	0	0	0.941176470588235	0.0588235294117647	0
HKD	KNK	76	0	0	0	0	1	0	0
HKD	KNK	77	0	0	0	0	1	0	0
HKD	KNK	78	0	0	0	0	0.941176470588235	0.0588235294117647	0
HKD	KNK	79	0	0	0	0	0.866666666666667	0.133333333333333	0
HKD	KNK	80	0	0	0	0	0.928571428571429	0.0714285714285714	0
HKD	KNK	81	0	0	0	0	1	0	0
HKD	KNK	82	0	0	0	0	0.941176470588235	0.0588235294117647	0
HKD	KNK	83	0	0	0	0	0.947368421052632	0.0526315789473684	0
HKD	KNK	84	0	0	0	0	1	0	0
HKD	KNK	85	0	0	0	0	0.947368421052632	0.0526315789473684	0
HKD	KNK	86	0	0	0	0	0.944444444444444	0.0555555555555556	0
HKD	KNK	87	0	0	0	0	1	0	0
HKD	KNK	88	0	0	0	0	1	0	0
HKD	KNK	89	0	0	0	0	1	0	0
HKD	KNK	90	0	0	0	0	1	0	0
HKD	KNK	91	0	0	0	0	1	0	0
HKD	KNK	92	0	0	0	0	1	0	0
HKD	KNK	93	0	0	0	0	0.9375	0.0625	0
HKD	KNK	94	0	0	0	0	1	0	0
HKD	KNK	95	0	0	0	0	1	0	0
HKD	KNK	96	0	0	0	0	1	0	0
HKD	KNK	97	0	0	0	0	1	0	0
HKD	KNK	98	0	0	0	0	1	0	0
HKD	KNK	99	0	0	0	0	1	0	0
HKD	KNK	100	0	0	0	0	1	0	0
HKD	KNK	101	0	0	0	0	1	0	0
HKD	KNK	102	0	0	0	0	1	0	0
HKD	KNK	103	0	0	0	0	1	0	0
HKD	KNK	104	0	0	0	0	1	0	0
HKD	KNK	105	0	0	0	0	1	0	0
HKD	KNK	106	0	0	0	0	1	0	0
HKD	KNK	107	0	0	0	0	1	0	0
HKD	KNK	108	0	0	0	0	1	0	0
HKD	KNK	109	0	0	0	0	1	0	0
HKD	KNK	110	0	0	0	0	1	0	0
HKD	KNK	111	0	0	0	0	1	0	0
HKD	KNK	112	0	0	0	0	1	0	0
HKD	KNK	113	0	0	0	0	1	0	0
HKD	KNK	114	0	0	0	0	1	0	0
HKD	KNK	115	0	0	0	0	1	0	0
HKD	KNK	116	0	0	0	0	1	0	0
HKD	KNK	117	0	0	0	0	1	0	0
HKD	KNK	118	0	0	0	0	1	0	0
HKD	KNK	119	0	0	0	0	1	0	0
HKD	KNK	120	0	0	0	0	1	0	0
HKD	KNK	121	0	0	0	0	1	0	0
HKD	KNK	122	0	0	0	0	1	0	0
HKD	KNK	123	0	0	0	0	1	0	0
HKD	KNK	124	0	0	0	0	1	0	0
HKD	KNK	125	0	0	0	0	1	0	0
HKD	KNK	126	0	0	0	0	1	0	0
HKD	KNK	127	0	0	0	0	1	0	0
HKD	KNK	128	0	0	0	0	1	0	0
HKD	KNK	129	0	0	0	0	1	0	0
HKD	KNK	130	0	0	0	0	1	0	0
HKD	KNK	131	0	0	0	0	1	0	0
HKD	KNK	132	0	0	0	0	1	0	0
HKD	KNK	133	0	0	0	0	1	0	0
HKD	KNK	134	0	0	0	0	1	0	0
HKD	KNK	135	0	0	0	0	1	0	0
HKD	KNK	136	0	0	0	0	1	0	0
HKD	KNK	137	0	0	0	0	1	0	0
HKD	KNK	138	0	0	0	0	1	0	0
HKD	KNK	139	0	0	0	0	1	0	0
HKD	KNK	140	0	0	0	0	1	0	0
HKD	KNK	141	0	0	0	0	1	0	0
HKD	KNK	142	0	0	0	0	1	0	0
HKD	KNK	143	0	0	0	0	1	0	0
HKD	KNK	144	0	0	0	0	1	0	0
HKD	KNK	145	0	0	0	0	1	0	0
HKD	KNK	146	0	0	0	0	1	0	0
HKD	KNK	147	0	0	0	0	1	0	0
HKD	KNK	148	0	0	0	0	1	0	0
HKD	KNK	149	0	0	0	0	1	0	0
HKD	KNK	150	0	0	0	0	1	0	0
HKD	KNK	151	0	0	0	0	1	0	0
HKD	KNK	152	0	0	0	0	1	0	0
HKD	KNK	153	0	0	0	0	1	0	0
HKD	KNK	154	0	0	0	0	1	0	0
HKD	KNK	155	0	0	0	0	1	0	0
HKD	C_S	0	0	0	0	0	0	1	0
HKD	C_S	1	0	0	0	0	0	1	0
HKD	C_S	2	0	0	0	0	0	1	0
HKD	C_S	3	0	0	0	0	0	1	0
HKD	C_S	4	0	0	0	0	0	1	0
HKD	C_S	5	0	0	0	0	0	1	0
HKD	C_S	6	0	0	0	0	0	1	0
HKD	C_S	7	0	0	0	0	0	1	0
HKD	C_S	8	0	0	0	0	0	1	0
HKD	C_S	9	0	0	0	0	0	1	0
HKD	C_S	10	0	0	0	0	0	1	0
HKD	C_S	11	0	0	0	0	0	1	0
HKD	C_S	12	0	0	0	0	0	1	0
HKD	C_S	13	0	0	0	0	0	1	0
HKD	C_S	14	0	0	0	0	0	1	0
HKD	C_S	15	0	0	0	0	0	1	0
HKD	C_S	16	0	0	0	0	0	1	0
HKD	C_S	17	0	0	0	0	0	1	0
HKD	C_S	18	0	0	0	0	0	1	0
HKD	C_S	19	0	0	0	0	0	1	0
HKD	C_S	20	0	0	0	0	0	1	0
HKD	C_S	21	0	0	0	0	0	1	0
HKD	C_S	22	0	0	0	0	0	1	0
HKD	C_S	23	0	0	0	0	0	1	0
HKD	C_S	24	0	0	0	0	0	1	0
HKD	C_S	25	0	0	0	0	0	1	0
HKD	C_S	26	0.00675675675675676	0	0	0	0	0.993243243243243	0
HKD	C_S	27	0	0	0	0	0	1	0
HKD	C_S	28	0	0	0	0	0	1	0
HKD	C_S	29	0	0	0	0	0	1	0
HKD	C_S	30	0	0	0	0	0	1	0
HKD	C_S	31	0	0	0	0	0	1	0
HKD	C_S	32	0	0	0	0	0	1	0
HKD	C_S	33	0	0	0	0	0	1	0
HKD	C_S	34	0	0	0	0	0	1	0
HKD	C_S	35	0	0	0	0	0	1	0
HKD	C_S	36	0	0	0	0	0	1	0
HKD	C_S	37	0	0	0	0	0	0.996794871794872	0.00320512820512821
HKD	C_S	38	0	0	0	0	0	1	0
HKD	C_S	39	0	0	0	0	0	1	0
HKD	C_S	40	0	0	0	0	0	1	0
HKD	C_S	41	0	0	0	0	0	1	0
HKD	C_S	42	0	0	0	0	0	1	0
HKD	C_S	43	0	0	0	0	0	1	0
HKD	C_S	44	0	0	0	0	0	1	0
HKD	C_S	45	0	0	0	0	0	1	0
HKD	C_S	46	0	0	0	0	0	0.992248062015504	0.00775193798449612
HKD	C_S	47	0	0	0	0	0	1	0
HKD	C_S	48	0	0	0	0	0	1	0
HKD	C_S	49	0	0	0	0	0	1	0
HKD	C_S	50	0	0	0	0	0	1	0
HKD	C_S	51	0	0	0	0	0	1	0
HKD	C_S	52	0	0	0	0	0	1	0
HKD	C_S	53	0	0	0	0	0	1	0
HKD	C_S	54	0	0	0	0	0	1	0
HKD	C_S	55	0	0	0	0	0	1	0
HKD	C_S	56	0	0	0	0	0	1	0
HKD	C_S	57	0	0	0	0	0	1	0
HKD	C_S	58	0	0	0	0	0	1	0
HKD	C_S	59	0	0	0	0	0	0.993421052631579	0.00657894736842105
HKD	C_S	60	0	0	0	0	0	1	0
HKD	C_S	61	0	0	0	0	0.00645161290322581	0.993548387096774	0
HKD	C_S	62	0	0	0	0	0	1	0
HKD	C_S	63	0	0	0	0	0.00628930817610063	0.993710691823899	0
HKD	C_S	64	0	0	0	0	0	1	0
HKD	C_S	65	0	0	0	0	0	1	0
HKD	C_S	66	0	0	0	0	0	1	0
HKD	C_S	67	0	0	0	0	0	1	0
HKD	C_S	68	0	0	0	0	0.00662251655629139	0.993377483443709	0
HKD	C_S	69	0	0	0	0	0	1	0
HKD	C_S	70	0	0	0	0	0	0.993243243243243	0.00675675675675676
HKD	C_S	71	0	0	0	0	0.00714285714285714	0.992857142857143	0
HKD	C_S	72	0	0	0	0	0	1	0
HKD	C_S	73	0	0	0	0	0.00740740740740741	0.992592592592593	0
HKD	C_S	74	0	0	0	0	0.0150375939849624	0.984962406015038	0
HKD	C_S	75	0	0	0	0	0.00763358778625954	0.984732824427481	0.00763358778625954
HKD	C_S	76	0	0	0	0	0.015625	0.9765625	0.0078125
HKD	C_S	77	0	0	0	0	0	0.992	0.008
HKD	C_S	78	0	0	0	0	0	1	0
HKD	C_S	79	0	0	0	0	0.00806451612903226	0.991935483870968	0
HKD	C_S	80	0	0	0	0	0.00757575757575758	0.984848484848485	0.00757575757575758
HKD	C_S	81	0	0	0	0	0.00735294117647059	0.992647058823529	0
HKD	C_S	82	0	0	0	0	0.00763358778625954	0.99236641221374	0
HKD	C_S	83	0	0	0	0	0	1	0
HKD	C_S	84	0	0	0	0	0	0.992063492063492	0.00793650793650794
HKD	C_S	85	0	0	0	0	0	1	0
HKD	C_S	86	0	0	0	0	0	1	0
HKD	C_S	87	0	0	0	0	0	1	0
HKD	C_S	88	0	0	0	0	0	1	0
HKD	C_S	89	0	0	0	0	0	1	0
HKD	C_S	90	0	0	0	0	0.00980392156862745	0.990196078431373	0
HKD	C_S	91	0	0	0	0	0	1	0
HKD	C_S	92	0	0	0	0	0	1	0
HKD	C_S	93	0	0	0	0	0	1	0
HKD	C_S	94	0	0	0	0	0	1	0
HKD	C_S	95	0	0	0	0	0	1	0
HKD	C_S	96	0	0	0	0	0	1	0
HKD	C_S	97	0	0	0	0	0	1	0
HKD	C_S	98	0	0	0	0	0	1	0
HKD	C_S	99	0	0	0	0	0	1	0
HKD	C_S	100	0	0	0	0	0	1	0
HKD	C_S	101	0	0	0	0	0	0.984126984126984	0.0158730158730159
HKD	C_S	102	0	0	0	0	0	0.982758620689655	0.0172413793103448
HKD	C_S	103	0	0	0	0	0	1	0
HKD	C_S	104	0	0	0	0	0	0.981481481481481	0.0185185185185185
HKD	C_S	105	0	0	0	0	0	1	0
HKD	C_S	106	0	0	0	0	0	1	0
HKD	C_S	107	0	0	0	0	0	1	0
HKD	C_S	108	0	0	0	0	0	1	0
HKD	C_S	109	0	0	0	0	0	1	0
HKD	C_S	110	0	0	0	0	0	1	0
HKD	C_S	111	0	0	0	0	0	1	0
HKD	C_S	112	0	0	0	0	0	1	0
HKD	C_S	113	0	0	0	0	0	1	0
HKD	C_S	114	0	0	0	0	0	1	0
HKD	C_S	115	0	0	0	0	0	1	0
HKD	C_S	116	0	0	0	0	0	1	0
HKD	C_S	117	0	0	0	0	0	1	0
HKD	C_S	118	0	0	0	0	0	1	0
HKD	C_S	119	0	0	0.0277777777777778	0	0	0.944444444444444	0.0277777777777778
HKD	C_S	120	0	0	0	0	0	1	0
HKD	C_S	121	0	0	0	0	0	1	0
HKD	C_S	122	0	0	0	0	0	1	0
HKD	C_S	123	0	0	0	0	0	1	0
HKD	C_S	124	0	0	0	0	0	1	0
HKD	C_S	125	0	0	0	0	0	1	0
HKD	C_S	126	0	0	0	0	0	1	0
HKD	C_S	127	0	0	0	0	0	1	0
HKD	C_S	128	0	0	0	0	0	1	0
HKD	C_S	129	0	0	0	0	0	1	0
HKD	C_S	130	0	0	0	0	0	0.9375	0.0625
HKD	C_S	131	0	0	0	0	0	1	0
HKD	C_S	132	0	0	0	0	0	1	0
HKD	C_S	133	0	0	0	0	0	1	0
HKD	C_S	134	0	0	0	0	0	1	0
HKD	C_S	135	0	0	0	0	0	1	0
HKD	C_S	136	0	0	0	0	0	1	0
HKD	C_S	137	0	0	0	0	0	1	0
HKD	C_S	138	0	0	0	0	0	1	0
HKD	C_S	139	0	0	0	0	0	1	0
HKD	C_S	140	0	0	0	0	0	1	0
HKD	C_S	141	0	0	0	0	0	1	0
HKD	C_S	142	0	0	0	0	0	1	0
HKD	C_S	143	0	0	0	0	0	1	0
HKD	C_S	144	0	0	0	0	0	1	0
HKD	C_S	145	0	0	0	0	0	1	0
HKD	C_S	146	0	0	0	0	0	1	0
HKD	C_S	147	0	0	0	0	0	1	0
HKD	C_S	148	0	0	0	0	0	1	0
HKD	C_S	149	0	0	0	0	0	1	0
HKD	C_S	150	0	0	0	0	0	1	0
HKD	C_S	151	0	0	0	0	0	1	0
HKD	C_S	152	0	0	0	0	0	1	0
HKD	C_S	153	0	0	0	0	0	1	0
HKD	C_S	154	0	0	0	0	0	1	0
HKD	C_S	155	0	0	0	0	0	1	0
HKD	K_O	0	0	0	0	0	0	0	1
HKD	K_O	1	0	0	0	0	0	0	1
HKD	K_O	2	0	0	0	0	0	0	1
HKD	K_O	3	0	0	0	0	0	0	1
HKD	K_O	4	0	0	0	0	0	0	1
HKD	K_O	5	0	0	0	0	0	0	1
HKD	K_O	6	0	0	0	0	0	0	1
HKD	K_O	7	0	0	0	0	0	0	1
HKD	K_O	8	0	0	0	0	0	0	1
HKD	K_O	9	0	0	0	0	0	0	1
HKD	K_O	10	0	0	0	0	0	0	1
HKD	K_O	11	0	0	0	0	0	0	1
HKD	K_O	12	0	0	0	0	0	0	1
HKD	K_O	13	0	0	0	0	0	0	1
HKD	K_O	14	0	0	0	0	0	0	1
HKD	K_O	15	0	0	0	0	0	0	1
HKD	K_O	16	0	0	0	0	0	0	1
HKD	K_O	17	0	0	0	0	0	0	1
HKD	K_O	18	0	0	0	0	0	0	1
HKD	K_O	19	0	0	0	0	0	0	1
HKD	K_O	20	0	0	0	0	0	0	1
HKD	K_O	21	0	0	0	0	0	0	1
HKD	K_O	22	0	0	0	0	0	0	1
HKD	K_O	23	0	0	0	0	0	0	1
HKD	K_O	24	0	0	0	0	0	0	1
HKD	K_O	25	0	0	0	0	0	0	1
HKD	K_O	26	0	0	0	0	0	0	1
HKD	K_O	27	0	0	0	0	0	0	1
HKD	K_O	28	0	0	0	0	0	0	1
HKD	K_O	29	0	0	0	0	0	0	1
HKD	K_O	30	0	0	0	0	0	0	1
HKD	K_O	31	0	0	0	0	0	0	1
HKD	K_O	32	0	0	0	0	0	0	1
HKD	K_O	33	0	0	0	0	0	0	1
HKD	K_O	34	0	0	0	0	0	0	1
HKD	K_O	35	0	0	0	0	0	0	1
HKD	K_O	36	0	0	0	0	0	0	1
HKD	K_O	37	0.000793650793650794	0	0	0	0	0	0.999206349206349
HKD	K_O	38	0	0	0	0	0	0	1
HKD	K_O	39	0	0	0	0	0	0	1
HKD	K_O	40	0.000831946755407654	0	0	0	0	0	0.999168053244592
HKD	K_O	41	0	0	0	0	0	0.000859845227858985	0.999140154772141
HKD	K_O	42	0	0	0	0	0	0	1
HKD	K_O	43	0	0	0	0	0	0	1
HKD	K_O	44	0	0	0	0	0	0	1
HKD	K_O	45	0	0	0	0	0	0	1
HKD	K_O	46	0	0	0	0	0	0	1
HKD	K_O	47	0.000974658869395711	0	0	0	0	0.000974658869395711	0.998050682261209
HKD	K_O	48	0	0	0	0	0	0	1
HKD	K_O	49	0.000998003992015968	0	0	0	0	0	0.999001996007984
HKD	K_O	50	0.000999000999000999	0	0	0	0	0	0.999000999000999
HKD	K_O	51	0	0	0	0	0	0	1
HKD	K_O	52	0	0	0	0	0	0.0009765625	0.9990234375
HKD	K_O	53	0.000956937799043062	0	0	0	0	0.000956937799043062	0.998086124401914
HKD	K_O	54	0	0	0	0	0	0	1
HKD	K_O	55	0.000934579439252336	0	0	0	0	0	0.999065420560748
HKD	K_O	56	0	0	0	0	0	0	1
HKD	K_O	57	0	0	0	0	0	0	1
HKD	K_O	58	0	0	0	0	0	0	1
HKD	K_O	59	0	0	0	0	0	0	1
HKD	K_O	60	0	0	0	0	0	0	1
HKD	K_O	61	0	0	0	0	0	0	1
HKD	K_O	62	0	0	0	0	0	0	1
HKD	K_O	63	0	0	0	0	0	0	1
HKD	K_O	64	0	0	0	0	0	0.000836820083682008	0.999163179916318
HKD	K_O	65	0	0	0	0	0	0.000838926174496644	0.999161073825503
HKD	K_O	66	0	0	0	0	0	0	1
HKD	K_O	67	0	0	0	0	0	0	1
HKD	K_O	68	0	0	0	0	0	0	1
HKD	K_O	69	0	0	0	0	0	0.000810372771474878	0.999189627228525
HKD	K_O	70	0	0	0	0	0	0.000819000819000819	0.999180999180999
HKD	K_O	71	0	0	0	0	0	0	1
HKD	K_O	72	0	0	0	0	0	0	1
HKD	K_O	73	0	0	0	0	0	0	1
HKD	K_O	74	0	0	0	0	0	0	1
HKD	K_O	75	0	0	0	0	0	0	1
HKD	K_O	76	0	0	0	0	0	0	1
HKD	K_O	77	0	0.00084530853761623	0	0	0	0	0.999154691462384
HKD	K_O	78	0	0	0	0	0	0	1
HKD	K_O	79	0	0	0	0	0	0	1
HKD	K_O	80	0	0	0	0	0	0	1
HKD	K_O	81	0	0	0	0	0	0	1
HKD	K_O	82	0	0	0	0	0	0	1
HKD	K_O	83	0	0	0	0	0	0	1
HKD	K_O	84	0	0	0	0	0	0.000904977375565611	0.999095022624434
HKD	K_O	85	0	0	0	0	0	0	1
HKD	K_O	86	0	0	0	0	0	0	1
HKD	K_O	87	0	0	0	0	0	0	1
HKD	K_O	88	0	0	0	0	0	0	1
HKD	K_O	89	0	0	0	0	0	0	1
HKD	K_O	90	0	0	0	0	0	0	1
HKD	K_O	91	0	0	0	0	0	0.00117924528301887	0.998820754716981
HKD	K_O	92	0	0	0.00122399020807834	0	0	0	0.998776009791922
HKD	K_O	93	0	0	0	0	0	0	1
HKD	K_O	94	0	0	0	0	0	0	1
HKD	K_O	95	0	0	0	0	0	0	1
HKD	K_O	96	0	0	0	0	0	0	1
HKD	K_O	97	0	0	0	0	0	0	1
HKD	K_O	98	0	0	0	0	0	0	1
HKD	K_O	99	0	0	0	0	0	0	1
HKD	K_O	100	0	0	0	0	0	0	1
HKD	K_O	101	0	0	0	0	0	0	1
HKD	K_O	102	0	0	0	0	0	0	1
HKD	K_O	103	0	0	0	0	0	0	1
HKD	K_O	104	0	0	0	0	0	0	1
HKD	K_O	105	0	0	0	0	0	0	1
HKD	K_O	106	0	0	0	0	0	0	1
HKD	K_O	107	0	0	0	0	0	0	1
HKD	K_O	108	0	0	0	0	0	0	1
HKD	K_O	109	0	0	0	0	0	0	1
HKD	K_O	110	0	0	0	0	0	0	1
HKD	K_O	111	0	0	0	0	0	0	1
HKD	K_O	112	0	0	0	0	0	0	1
HKD	K_O	113	0	0	0	0	0	0	1
HKD	K_O	114	0	0	0	0	0	0	1
HKD	K_O	115	0	0	0.0023094688221709	0	0	0	0.997690531177829
HKD	K_O	116	0	0	0	0	0	0	1
HKD	K_O	117	0	0	0	0	0	0	1
HKD	K_O	118	0	0	0	0	0	0	1
HKD	K_O	119	0	0	0	0	0.0025974025974026	0	0.997402597402597
HKD	K_O	120	0	0	0	0	0	0	1
HKD	K_O	121	0	0	0	0	0	0	1
HKD	K_O	122	0	0	0	0	0	0	1
HKD	K_O	123	0	0	0	0	0	0	1
HKD	K_O	124	0	0	0.00314465408805031	0	0	0	0.99685534591195
HKD	K_O	125	0	0	0	0	0	0	1
HKD	K_O	126	0	0	0	0	0	0	1
HKD	K_O	127	0	0	0	0	0	0	1
HKD	K_O	128	0	0	0	0	0	0	1
HKD	K_O	129	0	0	0	0	0	0	1
HKD	K_O	130	0	0	0	0	0	0	1
HKD	K_O	131	0	0	0	0	0	0	1
HKD	K_O	132	0	0	0	0	0	0	1
HKD	K_O	133	0	0	0	0	0	0	1
HKD	K_O	134	0	0	0	0	0	0	1
HKD	K_O	135	0	0	0	0	0	0	1
HKD	K_O	136	0	0	0	0	0	0	1
HKD	K_O	137	0	0	0	0	0	0	1
HKD	K_O	138	0	0	0	0	0	0	1
HKD	K_O	139	0	0	0	0	0	0	1
HKD	K_O	140	0	0	0	0	0	0	1
HKD	K_O	141	0	0	0	0	0	0	1
HKD	K_O	142	0	0	0	0	0	0	1
HKD	K_O	143	0	0	0	0	0	0	1
HKD	K_O	144	0	0	0	0	0	0	1
HKD	K_O	145	0	0	0	0	0	0	1
HKD	K_O	146	0	0	0	0	0	0	1
HKD	K_O	147	0	0	0	0	0	0	1
HKD	K_O	148	0	0	0	0	0	0	1
HKD	K_O	149	0	0	0	0	0	0	1
HKD	K_O	150	0	0	0	0	0	0	1
HKD	K_O	151	0	0	0	0	0	0	1
HKD	K_O	152	0	0	0	0	0	0	1
HKD	K_O	153	0	0	0	0	0	0	1
HKD	K_O	154	0	0	0	0	0	0	1
HKD	K_O	155	0	0	0	0	0	0	1
THK	HKD	0	1	0	0	0	0	0	0
THK	HKD	1	1	0	0	0	0	0	0
THK	HKD	2	1	0	0	0	0	0	0
THK	HKD	3	1	0	0	0	0	0	0
THK	HKD	4	1	0	0	0	0	0	0
THK	HKD	5	1	0	0	0	0	0	0
THK	HKD	6	1	0	0	0	0	0	0
THK	HKD	7	1	0	0	0	0	0	0
THK	HKD	8	0.992	0.00533333333333333	0	0	0	0.00266666666666667	0
THK	HKD	9	0.981958762886598	0.0128865979381443	0.00257731958762887	0	0	0	0.00257731958762887
THK	HKD	10	0.986725663716814	0.00884955752212389	0	0.00221238938053097	0	0	0.00221238938053097
THK	HKD	11	1	0	0	0	0	0	0
THK	HKD	12	1	0	0	0	0	0	0
THK	HKD	13	1	0	0	0	0	0	0
THK	HKD	14	1	0	0	0	0	0	0
THK	HKD	15	1	0	0	0	0	0	0
THK	HKD	16	1	0	0	0	0	0	0
THK	HKD	17	1	0	0	0	0	0	0
THK	HKD	18	0.997668997668998	0.00233100233100233	0	0	0	0	0
THK	HKD	19	0.995359628770302	0	0	0	0	0.00464037122969838	0
THK	HKD	20	0.995337995337995	0	0	0.00233100233100233	0	0	0.00233100233100233
THK	HKD	21	1	0	0	0	0	0	0
THK	HKD	22	1	0	0	0	0	0	0
THK	HKD	23	1	0	0	0	0	0	0
THK	HKD	24	0.998069498069498	0	0.00193050193050193	0	0	0	0
THK	HKD	25	1	0	0	0	0	0	0
THK	HKD	26	1	0	0	0	0	0	0
THK	HKD	27	0.994444444444444	0	0.00555555555555556	0	0	0	0
THK	HKD	28	0.994525547445255	0	0.00547445255474453	0	0	0	0
THK	HKD	29	0.996316758747698	0	0.00184162062615101	0.00184162062615101	0	0	0
THK	HKD	30	0.99443413729128	0	0.00556586270871985	0	0	0	0
THK	HKD	31	1	0	0	0	0	0	0
THK	HKD	32	1	0	0	0	0	0	0
THK	HKD	33	1	0	0	0	0	0	0
THK	HKD	34	1	0	0	0	0	0	0
THK	HKD	35	1	0	0	0	0	0	0
THK	HKD	36	1	0	0	0	0	0	0
THK	HKD	37	1	0	0	0	0	0	0
THK	HKD	38	0.993138936535163	0	0.00686106346483705	0	0	0	0
THK	HKD	39	0.993115318416523	0	0.00688468158347676	0	0	0	0
THK	HKD	40	0.998296422487223	0	0.00170357751277683	0	0	0	0
THK	HKD	41	0.993610223642172	0	0.00479233226837061	0.00159744408945687	0	0	0
THK	HKD	42	0.993911719939117	0	0.0060882800608828	0	0	0	0
THK	HKD	43	0.998502994011976	0.00149700598802395	0	0	0	0	0
THK	HKD	44	0.997080291970803	0	0.00291970802919708	0	0	0	0
THK	HKD	45	1	0	0	0	0	0	0
THK	HKD	46	0.998581560283688	0	0.00141843971631206	0	0	0	0
THK	HKD	47	0.997167138810198	0	0.00141643059490085	0.00141643059490085	0	0	0
THK	HKD	48	1	0	0	0	0	0	0
THK	HKD	49	0.997001499250375	0.00149925037481259	0	0	0	0	0.00149925037481259
THK	HKD	50	1	0	0	0	0	0	0
THK	HKD	51	0.996941896024465	0.00152905198776758	0.00152905198776758	0	0	0	0
THK	HKD	52	0.990922844175492	0	0.0075642965204236	0.00151285930408472	0	0	0
THK	HKD	53	0.992548435171386	0.0014903129657228	0.00447093889716841	0.0014903129657228	0	0	0
THK	HKD	54	0.977477477477477	0	0.021021021021021	0	0	0	0.0015015015015015
THK	HKD	55	0.989296636085627	0.00305810397553517	0.00764525993883792	0	0	0	0
THK	HKD	56	0.998484848484848	0	0.00151515151515152	0	0	0	0
THK	HKD	57	0.995447647951442	0.00151745068285281	0.00303490136570562	0	0	0	0
THK	HKD	58	0.998489425981873	0	0	0	0	0	0.00151057401812689
THK	HKD	59	1	0	0	0	0	0	0
THK	HKD	60	0.997179125528914	0.00141043723554302	0.00141043723554302	0	0	0	0
THK	HKD	61	0.994269340974212	0.00143266475644699	0.00286532951289398	0	0	0	0.00143266475644699
THK	HKD	62	0.997202797202797	0	0.0027972027972028	0	0	0	0
THK	HKD	63	0.998639455782313	0	0.00136054421768707	0	0	0	0
THK	HKD	64	0.997319034852547	0.00134048257372654	0.00134048257372654	0	0	0	0
THK	HKD	65	0.993288590604027	0	0.00536912751677852	0	0	0	0.00134228187919463
THK	HKD	66	0.981283422459893	0.00133689839572193	0.0160427807486631	0	0	0	0.00133689839572193
THK	HKD	67	0.998661311914324	0.00133868808567604	0	0	0	0	0
THK	HKD	68	0.99597855227882	0.00268096514745308	0.00134048257372654	0	0	0	0
THK	HKD	69	0.99734395750332	0	0	0.00132802124833997	0	0	0.00132802124833997
THK	HKD	70	0.99609375	0	0.00260416666666667	0.00130208333333333	0	0	0
THK	HKD	71	0.996240601503759	0.0012531328320802	0.0025062656641604	0	0	0	0
THK	HKD	72	0.998798076923077	0.00120192307692308	0	0	0	0	0
THK	HKD	73	0.996385542168675	0.00120481927710843	0.00120481927710843	0.00120481927710843	0	0	0
THK	HKD	74	0.996381182147165	0	0.00241254523522316	0	0	0	0.00120627261761158
THK	HKD	75	0.998790810157195	0	0.00120918984280532	0	0	0	0
THK	HKD	76	0.995174909529554	0.00120627261761158	0.00361881785283474	0	0	0	0
THK	HKD	77	0.998792270531401	0	0.00120772946859903	0	0	0	0
THK	HKD	78	1	0	0	0	0	0	0
THK	HKD	79	0.996449704142012	0.00236686390532544	0.00118343195266272	0	0	0	0
THK	HKD	80	0.99766081871345	0.00116959064327485	0	0.00116959064327485	0	0	0
THK	HKD	81	0.998846597462514	0.00115340253748558	0	0	0	0	0
THK	HKD	82	0.998867497168743	0	0	0	0	0.00113250283125708	0
THK	HKD	83	0.998885172798216	0	0	0	0	0.00111482720178372	0
THK	HKD	84	0.997742663656885	0	0	0	0	0	0.00225733634311512
THK	HKD	85	0.998857142857143	0	0.00114285714285714	0	0	0	0
THK	HKD	86	0.995397008055236	0.00230149597238205	0.00115074798619102	0.00115074798619102	0	0	0
THK	HKD	87	1	0	0	0	0	0	0
THK	HKD	88	1	0	0	0	0	0	0
THK	HKD	89	0.994011976047904	0.00119760479041916	0.00359281437125749	0	0	0.00119760479041916	0
THK	HKD	90	0.998778998778999	0	0.00122100122100122	0	0	0	0
THK	HKD	91	1	0	0	0	0	0	0
THK	HKD	92	0.996296296296296	0.00123456790123457	0.00246913580246914	0	0	0	0
THK	HKD	93	0.998751560549313	0.00124843945068664	0	0	0	0	0
THK	HKD	94	1	0	0	0	0	0	0
THK	HKD	95	0.996178343949045	0.00127388535031847	0.00127388535031847	0	0	0	0.00127388535031847
THK	HKD	96	0.997402597402597	0	0	0	0	0	0.0025974025974026
THK	HKD	97	0.998648648648649	0.00135135135135135	0	0	0	0	0
THK	HKD	98	0.997267759562842	0	0.00273224043715847	0	0	0	0
THK	HKD	99	1	0	0	0	0	0	0
THK	HKD	100	0.998595505617977	0	0	0	0	0	0.00140449438202247
THK	HKD	101	0.997126436781609	0.0028735632183908	0	0	0	0	0
THK	HKD	102	0.997084548104956	0.00145772594752187	0.00145772594752187	0	0	0	0
THK	HKD	103	0.998527245949926	0	0.00147275405007364	0	0	0	0
THK	HKD	104	0.998518518518518	0	0	0.00148148148148148	0	0	0
THK	HKD	105	0.990922844175492	0.00605143721633888	0.00151285930408472	0.00151285930408472	0	0	0
THK	HKD	106	1	0	0	0	0	0	0
THK	HKD	107	0.996753246753247	0	0.00162337662337662	0	0	0	0.00162337662337662
THK	HKD	108	1	0	0	0	0	0	0
THK	HKD	109	0.992994746059545	0	0	0	0	0	0.00700525394045534
THK	HKD	110	0.998198198198198	0	0.0018018018018018	0	0	0	0
THK	HKD	111	0.996357012750455	0	0.00182149362477231	0	0	0	0.00182149362477231
THK	HKD	112	0.990757855822551	0	0.00369685767097967	0	0	0	0.0055452865064695
THK	HKD	113	0.998087954110899	0.00191204588910134	0	0	0	0	0
THK	HKD	114	0.997938144329897	0.00206185567010309	0	0	0	0	0
THK	HKD	115	0.993464052287582	0.00217864923747277	0	0	0	0	0.00435729847494553
THK	HKD	116	0.995381062355658	0.0046189376443418	0	0	0	0	0
THK	HKD	117	1	0	0	0	0	0	0
THK	HKD	118	1	0	0	0	0	0	0
THK	HKD	119	0.997455470737913	0.00254452926208651	0	0	0	0	0
THK	HKD	120	0.997429305912596	0	0	0.0025706940874036	0	0	0
THK	HKD	121	1	0	0	0	0	0	0
THK	HKD	122	0.997267759562842	0	0	0	0	0	0.00273224043715847
THK	HKD	123	1	0	0	0	0	0	0
THK	HKD	124	1	0	0	0	0	0	0
THK	HKD	125	0.991097922848665	0.00890207715133531	0	0	0	0	0
THK	HKD	126	0.990445859872611	0	0.00955414012738853	0	0	0	0
THK	HKD	127	0.990131578947368	0.00328947368421053	0	0.00328947368421053	0	0	0.00328947368421053
THK	HKD	128	1	0	0	0	0	0	0
THK	HKD	129	0.992753623188406	0.0036231884057971	0.0036231884057971	0	0	0	0
THK	HKD	130	0.996240601503759	0	0	0.0037593984962406	0	0	0
THK	HKD	131	0.992277992277992	0.00386100386100386	0.00386100386100386	0	0	0	0
THK	HKD	132	1	0	0	0	0	0	0
THK	HKD	133	0.995555555555556	0	0.00444444444444444	0	0	0	0
THK	HKD	134	0.990825688073395	0.0091743119266055	0	0	0	0	0
THK	HKD	135	0.995192307692308	0	0	0.00480769230769231	0	0	0
THK	HKD	136	0.994708994708995	0	0.00529100529100529	0	0	0	0
THK	HKD	137	1	0	0	0	0	0	0
THK	HKD	138	1	0	0	0	0	0	0
THK	HKD	139	1	0	0	0	0	0	0
THK	HKD	140	1	0	0	0	0	0	0
THK	HKD	141	0.992424242424242	0	0.00757575757575758	0	0	0	0
THK	HKD	142	1	0	0	0	0	0	0
THK	HKD	143	1	0	0	0	0	0	0
THK	HKD	144	0.989010989010989	0	0.010989010989011	0	0	0	0
THK	HKD	145	1	0	0	0	0	0	0
THK	HKD	146	0.985915492957746	0	0	0	0	0	0.0140845070422535
THK	HKD	147	1	0	0	0	0	0	0
THK	HKD	148	0.966666666666667	0.0333333333333333	0	0	0	0	0
THK	HKD	149	1	0	0	0	0	0	0
THK	HKD	150	1	0	0	0	0	0	0
THK	HKD	151	1	0	0	0	0	0	0
THK	HKD	152	1	0	0	0	0	0	0
THK	HKD	153	0.944444444444444	0	0.0555555555555556	0	0	0	0
THK	HKD	154	0.916666666666667	0	0	0	0	0	0.0833333333333333
THK	HKD	155	1	0	0	0	0	0	0
THK	THK	0	0.000375308288951639	0.999588948064481	0.0000357436465668227	0	0	0	0
THK	THK	1	0.00115425541508107	0.998503075008567	0.000288563853770267	0.0000541057225819251	0	0	0
THK	THK	2	0.000489272252826906	0.999347636996231	0.000163090750942302	0	0	0	0
THK	THK	3	0.0000728318857996031	0.999854336228401	0.0000546239143497023	0.0000182079714499008	0	0	0
THK	THK	4	0.0000914026653017202	0.999890316801638	0	0	0	0	0.000018280533060344
THK	THK	5	0.000881057268722467	0.999063876651982	0	0	0.0000367107195301028	0	0.0000183553597650514
THK	THK	6	0.00283526032844834	0.99679652404448	0.0000920539067678032	0.0000184107813535606	0.000239340157596288	0	0.0000184107813535606
THK	THK	7	0.00126014602868685	0.99790593380527	0.000463288981134873	0.000129720914717764	0.0000370631184907898	0.0000926577962269745	0.000111189355472369
THK	THK	8	0.000335507921714818	0.993867660764213	0.00287045666356011	0.0012861136999068	0.000223671947809879	0.00059645852749301	0.000820130475302889
THK	THK	9	0.00135639199728722	0.989092347688482	0.00346633510417844	0.00226065332881203	0.000621679665423307	0.00120568177536641	0.00199691044045062
THK	THK	10	0.000382379932701132	0.998546956255736	0.000401498929336188	0.000305903946160906	0.0000764759865402264	0.000095594983175283	0.000191189966350566
THK	THK	11	0.0000769985947756454	0.999769004215673	0.0000384992973878227	0.0000192496486939113	0.0000192496486939113	0.0000192496486939113	0.000057748946081734
THK	THK	12	0.0000776081178091228	0.999902989852739	0	0	0	0	0.0000194020294522807
THK	THK	13	0	0.999960833463888	0	0	0	0	0.0000391665361115463
THK	THK	14	0.0000393545848091303	0.999921290830382	0	0.0000196772924045651	0	0	0.0000196772924045651
THK	THK	15	0	1	0	0	0	0	0
THK	THK	16	0.0000397907009131966	0.99994031394863	0	0.0000198953504565983	0	0	0
THK	THK	17	0.0000199545037314922	0.999980045496268	0	0	0	0	0
THK	THK	18	0.0000600552508307643	0.999899907915282	0.0000400368338871762	0	0	0	0
THK	THK	19	0.0000201033311219669	0.999939690006634	0	0	0	0	0.0000402066622439338
THK	THK	20	0	0.999959653015937	0.0000201734920314706	0	0	0	0.0000201734920314706
THK	THK	21	0	0.99995945836374	0.0000202708181302197	0	0	0.0000202708181302197	0
THK	THK	22	0.0000407108107557962	0.999938933783866	0	0	0	0.0000203554053778981	0
THK	THK	23	0.0000613033083352065	0.999918262255553	0	0	0	0.0000204344361117355	0
THK	THK	24	0.0000205309298458127	0.999835752561233	0.0000205309298458127	0	0	0.0000821237193832509	0.0000410618596916254
THK	THK	25	0.00010371292263016	0.999875544492844	0	0.0000207425845260319	0	0	0
THK	THK	26	0	0.999979189211687	0.0000208107883126613	0	0	0	0
THK	THK	27	0	0.999958225415657	0	0	0	0.0000417745843428858	0
THK	THK	28	0	0.99960164374371	0.0000628983562562898	0.0000209661187520966	0	0.0000419322375041932	0.000272559543777256
THK	THK	29	0	0.999348588959634	0.0000420265187333207	0.0000210132593666604	0	0.0000630397780999811	0.000525331484166509
THK	THK	30	0	0.999642225776581	0.0000420910851081741	0.0000420910851081741	0	0	0.000273592053203132
THK	THK	31	0	0.999261057743059	0.000147788451388156	0	0	0	0.000591153805552623
THK	THK	32	0	0.999153116531165	0.000275237127371274	0	0	0.0000423441734417344	0.00052930216802168
THK	THK	33	0	0.999595107190044	0.000170481183139411	0	0	0.0000213101478924264	0.000213101478924264
THK	THK	34	0.000021368434548485	0.999636736612676	0.00017094747638788	0.000021368434548485	0	0.00004273686909697	0.000106842172742425
THK	THK	35	0.0000213853424862599	0.999721990547679	0.0000213853424862599	0.0000427706849725198	0	0	0.000192468082376339
THK	THK	36	0	0.999957019749425	0	0.0000429802505748609	0	0	0
THK	THK	37	0	0.999869797317825	0.0000651013410876264	0	0	0.0000217004470292088	0.0000434008940584176
THK	THK	38	0	0.999847567614651	0	0.0000217760550498672	0	0.0000435521100997343	0.0000871042201994687
THK	THK	39	0	0.999759273443484	0.000109421162052741	0.0000875369296421928	0	0.0000437684648210964	0
THK	THK	40	0	0.999934064484934	0.0000219785050220884	0	0	0.0000439570100441768	0
THK	THK	41	0.0000220809044338456	0.999867514573397	0.0000662427133015368	0.0000220809044338456	0	0.0000220809044338456	0
THK	THK	42	0	0.999889302160822	0.0000664187035069075	0.0000221395678356358	0	0.0000221395678356358	0
THK	THK	43	0	0.999933467876073	0.0000443547492847797	0	0	0.0000221773746423898	0
THK	THK	44	0	0.999866542105966	0.0000889719293562881	0.000044485964678144	0	0	0
THK	THK	45	0	0.999754486206589	0.000133916614587983	0.0000669583072939916	0	0.0000223194357646639	0.0000223194357646639
THK	THK	46	0	0.999843690686198	0.000133979411830382	0	0	0.0000223299019717303	0
THK	THK	47	0	0.999865726753944	0.0000447577486852411	0.0000223788743426206	0	0.0000447577486852411	0.0000223788743426206
THK	THK	48	0	0.999798065920258	0.000112185599856402	0.000044874239942561	0	0.0000224371199712805	0.0000224371199712805
THK	THK	49	0	0.999932178866935	0.0000452140887100421	0.000022607044355021	0	0	0
THK	THK	50	0	0.99984121583305	0.0000453669048429171	0.0000453669048429171	0	0.0000453669048429171	0.0000226834524214585
THK	THK	51	0	0.999863543324994	0.0000682283375028429	0.0000227427791676143	0	0.0000454855583352286	0
THK	THK	52	0	0.999840215480837	0.000114131799401949	0.0000228263598803899	0	0	0.0000228263598803899
THK	THK	53	0	0.999885612317266	0.0000457550730937293	0.0000228775365468646	0	0	0.0000457550730937293
THK	THK	54	0	0.999840032907516	0.000114262208917023	0.0000228524417834046	0	0.0000228524417834046	0
THK	THK	55	0.0000228529640294346	0.999771470359706	0.000114264820147173	0.0000457059280588692	0	0	0.0000457059280588692
THK	THK	56	0	0.999908468913755	0.000045765543122583	0.0000228827715612915	0	0.0000228827715612915	0
THK	THK	57	0	0.999862763037511	0.0000914913083257091	0.0000228728270814273	0	0	0.0000228728270814273
THK	THK	58	0	0.999885865595325	0.0000913075237399562	0	0	0	0.000022826880934989
THK	THK	59	0	0.999839970737506	0.0000228613232133876	0.0000228613232133876	0	0	0.000114306616066938
THK	THK	60	0	0.999885607083209	0.0000686357500743554	0	0	0.0000457571667162369	0
THK	THK	61	0	0.999770510613884	0.000160642570281125	0	0	0	0.0000688468158347676
THK	THK	62	0	0.999954086317723	0.0000229568411386593	0	0	0.0000229568411386593	0
THK	THK	63	0.0000229853353560428	0.999839102652508	0.0000689560060681285	0.0000459706707120857	0	0.0000229853353560428	0
THK	THK	64	0	0.999884702301342	0.0000461190794631739	0.000023059539731587	0	0	0.0000461190794631739
THK	THK	65	0	0.999930767100526	0.0000230776331579433	0	0	0.0000230776331579433	0.0000230776331579433
THK	THK	66	0	0.999838296102936	0.0000693016701702511	0.0000462011134468341	0	0.000023100556723417	0.000023100556723417
THK	THK	67	0	0.999860917941585	0.0000695410292072323	0.0000231803430690774	0	0.0000231803430690774	0.0000231803430690774
THK	THK	68	0	0.999814001069494	0.0000697495989398061	0.0000232498663132687	0	0.0000464997326265374	0.0000464997326265374
THK	THK	69	0.0000233127404126355	0.999720247115048	0.000139876442475813	0.0000233127404126355	0	0	0.000093250961650542
THK	THK	70	0	0.999860302677532	0.000069848661233993	0.0000232828870779977	0	0	0.0000465657741559954
THK	THK	71	0	0.999743284557399	0.000186702140073281	0.0000233377675091601	0	0.0000233377675091601	0.0000233377675091601
THK	THK	72	0	0.999766404260786	0.000163517017449602	0.0000467191478427433	0	0.0000233595739213717	0
THK	THK	73	0	0.999741632413388	0.000187903699354081	0.0000469759248385203	0	0	0.0000234879624192601
THK	THK	74	0.0000235155790711346	0.999694297472075	0.000164609053497942	0.0000235155790711346	0	0	0.0000940623162845385
THK	THK	75	0	0.999716687128152	0.000165265841911418	0.0000236094059873454	0.0000236094059873454	0	0.0000708282179620361
THK	THK	76	0.0000236882624659481	0.999786805637806	0.0000710647873978444	0.0000710647873978444	0	0.0000236882624659481	0.0000236882624659481
THK	THK	77	0.0000475635568027777	0.999714618659183	0.000190254227211111	0.0000237817784013889	0	0	0.0000237817784013889
THK	THK	78	0	0.99980951020311	0.000095244898445127	0.0000476224492225635	0	0.0000238112246112818	0.0000238112246112818
THK	THK	79	0	0.999665974757235	0.000262448405029466	0.0000715768377353089	0	0	0
THK	THK	80	0	0.999785023289144	0.0000955452048250328	0.0000238863012062582	0	0.0000238863012062582	0.0000716589036187746
THK	THK	81	0	0.999688987774827	0.000239240173209885	0.0000478480346419771	0	0.0000239240173209885	0
THK	THK	82	0	0.999759950069615	0.000192039944308416	0.000048009986077104	0	0	0
THK	THK	83	0	0.999734958918632	0.000168662506324844	0.000024094643760692	0	0.000048189287521384	0.000024094643760692
THK	THK	84	0.0000245531329797682	0.999852681202121	0.000122765664898841	0	0	0	0
THK	THK	85	0	0.99972502749725	0.000224977502249775	0.000024997500249975	0	0	0.000024997500249975
THK	THK	86	0	0.999694959200793	0.00022878059940517	0.0000254200666005745	0	0.0000254200666005745	0.0000254200666005745
THK	THK	87	0.0000516916078674627	0.999715696156729	0.00018092062753612	0.0000258458039337314	0	0	0.0000258458039337314
THK	THK	88	0	0.999736994371679	0.000263005628320446	0	0	0	0
THK	THK	89	0.0000267881060809001	0.999651754620948	0.0001607286364854	0.0000535762121618002	0	0.0000535762121618002	0.0000535762121618002
THK	THK	90	0	0.999754386922468	0.000136451709739923	0.0000545806838959692	0	0	0.0000545806838959692
THK	THK	91	0	0.999776854202114	0.000139466123678558	0.0000278932247357117	0	0	0.0000557864494714234
THK	THK	92	0	0.999800598205384	0.000142429853297251	0.0000284859706594502	0	0.0000284859706594502	0
THK	THK	93	0	0.999592525758193	0.000291053029862041	0.0000291053029862041	0	0.0000582106059724082	0.0000291053029862041
THK	THK	94	0	0.999732039181826	0.000178640545449132	0.000029773424241522	0	0	0.000059546848483044
THK	THK	95	0	0.99969512195122	0.000304878048780488	0	0	0	0
THK	THK	96	0	0.999687333896132	0.000281399493480912	0.000031266610386768	0	0	0
THK	THK	97	0	0.999646801952222	0.000224762394040586	0.0000321089134343694	0.0000321089134343694	0	0.0000642178268687388
THK	THK	98	0.0000328396440182588	0.999704443203836	0.000164198220091294	0.0000328396440182588	0	0	0.0000656792880365177
THK	THK	99	0	0.999798061389338	0.000168282175551966	0.0000336564351103931	0	0	0
THK	THK	100	0	0.999931036860798	0.0000689631392020965	0	0	0	0
THK	THK	101	0	0.999753068999577	0.00017637928601665	0.00003527585720333	0	0	0.00003527585720333
THK	THK	102	0	0.999602112421327	0.000397887578673226	0	0	0	0
THK	THK	103	0	0.999777571825765	0.000148285449490269	0.0000741427247451344	0	0	0
THK	THK	104	0	0.999619482496195	0.000342465753424658	0.0000380517503805175	0	0	0
THK	THK	105	0	0.99968606521995	0.000156967390024722	0.000117725542518542	0	0	0.0000392418475061806
THK	THK	106	0.0000403763071829451	0.999555860620988	0.000363386764646505	0	0	0	0.0000403763071829451
THK	THK	107	0	0.999708260398433	0.000208385429690756	0.0000833541718763024	0	0	0
THK	THK	108	0	0.999827310797392	0.000129516901955705	0	0	0	0.0000431723006519017
THK	THK	109	0	0.999732118939191	0.000267881060809001	0	0	0	0
THK	THK	110	0.0000458715596330275	0.99954128440367	0.000275229357798165	0.000091743119266055	0	0	0.0000458715596330275
THK	THK	111	0	0.999621963897552	0.000236272564029865	0.000141763538417919	0	0	0
THK	THK	112	0	0.999756690997567	0.000194647201946472	0	0	0.000048661800486618	0
THK	THK	113	0	0.999749498997996	0.000200400801603206	0	0	0	0.0000501002004008016
THK	THK	114	0	0.999793580348849	0.000154814738363092	0.0000516049127876974	0	0	0
THK	THK	115	0	0.999893213732714	0.000106786267286027	0	0	0	0
THK	THK	116	0	0.99983385944509	0.000166140554909453	0	0	0	0
THK	THK	117	0.0000574250602963133	0.999368324336741	0.00051682554266682	0.0000574250602963133	0	0	0
THK	THK	118	0	0.999760894255484	0.000179329308386634	0.000059776436128878	0	0	0
THK	THK	119	0.0000624804748516089	0.99962511715089	0.000312402374258044	0	0	0	0
THK	THK	120	0	0.999542244310751	0.000326968349463772	0.000130787339785509	0	0	0
THK	THK	121	0	0.99959077888419	0.00034101759650798	0.000068203519301596	0	0	0
THK	THK	122	0	0.999858417103214	0.0000707914483930341	0.0000707914483930341	0	0	0
THK	THK	123	0	0.999706314243759	0.000293685756240822	0	0	0	0
THK	THK	124	0	0.999770677266473	0.000152881822351322	0.0000764409111756612	0	0	0
THK	THK	125	0	0.999760689215061	0.000239310784939375	0	0	0	0
THK	THK	126	0	0.999751285027359	0.000248714972641353	0	0	0	0
THK	THK	127	0	0.999825449467621	0.000174550532379124	0	0	0	0
THK	THK	128	0	0.999630655586334	0.000369344413665743	0	0	0	0
THK	THK	129	0	0.999804171154411	0.000195828845588955	0	0	0	0
THK	THK	130	0	0.99979257415474	0.00010371292263016	0	0	0	0.00010371292263016
THK	THK	131	0.000334112930170398	0.999220403162936	0.000222741953446932	0.000222741953446932	0	0	0
THK	THK	132	0	0.999762948915491	0.000237051084508712	0	0	0	0
THK	THK	133	0	0.998986058301648	0.000887198986058302	0.000126742712294043	0	0	0
THK	THK	134	0	0.999192028009696	0.000807971990304336	0	0	0	0
THK	THK	135	0	0.999144933732364	0.000855066267635742	0	0	0	0
THK	THK	136	0	1	0	0	0	0	0
THK	THK	137	0	0.99967824967825	0.000321750321750322	0	0	0	0
THK	THK	138	0	0.999484713156991	0.000515286843009275	0	0	0	0
THK	THK	139	0	0.999632690541782	0.000367309458218549	0	0	0	0
THK	THK	140	0	0.999207135777998	0.000792864222001982	0	0	0	0
THK	THK	141	0	0.999345121152587	0.000654878847413229	0	0	0	0
THK	THK	142	0	1	0	0	0	0	0
THK	THK	143	0.00027027027027027	0.999189189189189	0.000540540540540541	0	0	0	0
THK	THK	144	0	0.999392651078044	0.000607348921955664	0	0	0	0
THK	THK	145	0.000342231348391513	0.998973305954826	0.000684462696783025	0	0	0	0
THK	THK	146	0	1	0	0	0	0	0
THK	THK	147	0	0.999563318777293	0.000436681222707424	0	0	0	0
THK	THK	148	0	1	0	0	0	0	0
THK	THK	149	0	0.999435984207558	0.000564015792442188	0	0	0	0
THK	THK	150	0	1	0	0	0	0	0
THK	THK	151	0	0.999209486166008	0.000790513833992095	0	0	0	0
THK	THK	152	0	1	0	0	0	0	0
THK	THK	153	0	1	0	0	0	0	0
THK	THK	154	0	0.997792494481236	0.0022075055187638	0	0	0	0
THK	THK	155	0	1	0	0	0	0	0
THK	KTO	0	0	0	1	0	0	0	0
THK	KTO	1	0	0	1	0	0	0	0
THK	KTO	2	0	0	1	0	0	0	0
THK	KTO	3	0	0	1	0	0	0	0
THK	KTO	4	0	0	1	0	0	0	0
THK	KTO	5	0	0	1	0	0	0	0
THK	KTO	6	0	0	1	0	0	0	0
THK	KTO	7	0	0	1	0	0	0	0
THK	KTO	8	0.0178571428571429	0	0.982142857142857	0	0	0	0
THK	KTO	9	0.00966183574879227	0	0.990338164251208	0	0	0	0
THK	KTO	10	0.0076530612244898	0	0.99234693877551	0	0	0	0
THK	KTO	11	0	0	1	0	0	0	0
THK	KTO	12	0	0	1	0	0	0	0
THK	KTO	13	0.00888888888888889	0.00222222222222222	0.986666666666667	0	0	0	0.00222222222222222
THK	KTO	14	0.00221238938053097	0.00221238938053097	0.995575221238938	0	0	0	0
THK	KTO	15	0.00223214285714286	0	0.997767857142857	0	0	0	0
THK	KTO	16	0.00449438202247191	0	0.995505617977528	0	0	0	0
THK	KTO	17	0	0	0.990867579908676	0	0	0.00228310502283105	0.00684931506849315
THK	KTO	18	0	0	0.990719257540603	0	0	0.00928074245939675	0
THK	KTO	19	0	0	0.992974238875878	0	0	0.00702576112412178	0
THK	KTO	20	0	0	0.985611510791367	0	0	0.0119904076738609	0.00239808153477218
THK	KTO	21	0	0	0.990384615384615	0	0	0.00721153846153846	0.00240384615384615
THK	KTO	22	0	0	0.987980769230769	0	0	0.0120192307692308	0
THK	KTO	23	0	0.00240384615384615	0.997596153846154	0	0	0	0
THK	KTO	24	0	0.00239234449760766	0.997607655502392	0	0	0	0
THK	KTO	25	0	0	1	0	0	0	0
THK	KTO	26	0	0	1	0	0	0	0
THK	KTO	27	0	0	1	0	0	0	0
THK	KTO	28	0	0	1	0	0	0	0
THK	KTO	29	0	0	1	0	0	0	0
THK	KTO	30	0	0	1	0	0	0	0
THK	KTO	31	0	0	1	0	0	0	0
THK	KTO	32	0	0	1	0	0	0	0
THK	KTO	33	0	0	1	0	0	0	0
THK	KTO	34	0	0	0.998373983739837	0	0	0	0.0016260162601626
THK	KTO	35	0	0	1	0	0	0	0
THK	KTO	36	0	0.00158478605388273	0.998415213946117	0	0	0	0
THK	KTO	37	0	0	0.9984	0.0016	0	0	0
THK	KTO	38	0	0	1	0	0	0	0
THK	KTO	39	0	0	1	0	0	0	0
THK	KTO	40	0	0	1	0	0	0	0
THK	KTO	41	0	0	1	0	0	0	0
THK	KTO	42	0	0	1	0	0	0	0
THK	KTO	43	0	0	1	0	0	0	0
THK	KTO	44	0	0	1	0	0	0	0
THK	KTO	45	0	0	1	0	0	0	0
THK	KTO	46	0	0.00131233595800525	0.998687664041995	0	0	0	0
THK	KTO	47	0	0	1	0	0	0	0
THK	KTO	48	0	0.00129366106080207	0.998706338939198	0	0	0	0
THK	KTO	49	0	0	1	0	0	0	0
THK	KTO	50	0	0	1	0	0	0	0
THK	KTO	51	0.00123456790123457	0	0.998765432098766	0	0	0	0
THK	KTO	52	0	0.00122399020807834	0.998776009791922	0	0	0	0
THK	KTO	53	0	0	1	0	0	0	0
THK	KTO	54	0	0.00231749710312862	0.997682502896871	0	0	0	0
THK	KTO	55	0	0.00113122171945701	0.998868778280543	0	0	0	0
THK	KTO	56	0	0	1	0	0	0	0
THK	KTO	57	0.00109769484083425	0	0.998902305159166	0	0	0	0
THK	KTO	58	0	0	1	0	0	0	0
THK	KTO	59	0	0	0.998945147679325	0	0	0.00105485232067511	0
THK	KTO	60	0	0	1	0	0	0	0
THK	KTO	61	0	0	1	0	0	0	0
THK	KTO	62	0	0	1	0	0	0	0
THK	KTO	63	0	0	1	0	0	0	0
THK	KTO	64	0	0.000977517106549365	0.999022482893451	0	0	0	0
THK	KTO	65	0	0	0.999041227229147	0.000958772770853308	0	0	0
THK	KTO	66	0	0	1	0	0	0	0
THK	KTO	67	0	0	0.999044890162369	0.000955109837631328	0	0	0
THK	KTO	68	0	0	1	0	0	0	0
THK	KTO	69	0	0	1	0	0	0	0
THK	KTO	70	0	0	1	0	0	0	0
THK	KTO	71	0	0	0.99905303030303	0.000946969696969697	0	0	0
THK	KTO	72	0	0.00093984962406015	0.99906015037594	0	0	0	0
THK	KTO	73	0	0.000932835820895522	0.999067164179104	0	0	0	0
THK	KTO	74	0	0	1	0	0	0	0
THK	KTO	75	0	0	1	0	0	0	0
THK	KTO	76	0	0	1	0	0	0	0
THK	KTO	77	0	0.00270513976555455	0.997294860234445	0	0	0	0
THK	KTO	78	0	0	1	0	0	0	0
THK	KTO	79	0	0	1	0	0	0	0
THK	KTO	80	0	0	1	0	0	0	0
THK	KTO	81	0	0	1	0	0	0	0
THK	KTO	82	0	0	0.999106344950849	0.000893655049151028	0	0	0
THK	KTO	83	0	0	0.999099099099099	0	0	0	0.000900900900900901
THK	KTO	84	0	0	0.999082568807339	0.00091743119266055	0	0	0
THK	KTO	85	0	0	1	0	0	0	0
THK	KTO	86	0	0	1	0	0	0	0
THK	KTO	87	0	0.000968054211035818	0.999031945788964	0	0	0	0
THK	KTO	88	0	0	0.999024390243902	0.000975609756097561	0	0	0
THK	KTO	89	0	0.000983284169124877	0.999016715830875	0	0	0	0
THK	KTO	90	0	0	1	0	0	0	0
THK	KTO	91	0	0	1	0	0	0	0
THK	KTO	92	0	0.00102774922918808	0.998972250770812	0	0	0	0
THK	KTO	93	0.0010351966873706	0.0010351966873706	0.997929606625259	0	0	0	0
THK	KTO	94	0	0.00105596620908131	0.998944033790919	0	0	0	0
THK	KTO	95	0.00107642626480086	0.00107642626480086	0.997847147470398	0	0	0	0
THK	KTO	96	0	0	1	0	0	0	0
THK	KTO	97	0	0.00111731843575419	0.998882681564246	0	0	0	0
THK	KTO	98	0	0.00114942528735632	0.997701149425287	0.00114942528735632	0	0	0
THK	KTO	99	0	0.00119331742243437	0.998806682577566	0	0	0	0
THK	KTO	100	0	0	0.998771498771499	0.00122850122850123	0	0	0
THK	KTO	101	0.00131406044678055	0	0.997371879106439	0.00131406044678055	0	0	0
THK	KTO	102	0	0	0.997278911564626	0	0.00272108843537415	0	0
THK	KTO	103	0.00137931034482759	0.00275862068965517	0.995862068965517	0	0	0	0
THK	KTO	104	0	0	1	0	0	0	0
THK	KTO	105	0	0.00286944045911047	0.997130559540889	0	0	0	0
THK	KTO	106	0	0	1	0	0	0	0
THK	KTO	107	0	0	1	0	0	0	0
THK	KTO	108	0	0	0.998427672955975	0	0	0	0.00157232704402516
THK	KTO	109	0	0	0.998381877022654	0.00161812297734628	0	0	0
THK	KTO	110	0	0.00165562913907285	0.998344370860927	0	0	0	0
THK	KTO	111	0	0	1	0	0	0	0
THK	KTO	112	0	0	1	0	0	0	0
THK	KTO	113	0	0	1	0	0	0	0
THK	KTO	114	0	0	1	0	0	0	0
THK	KTO	115	0	0	1	0	0	0	0
THK	KTO	116	0	0	1	0	0	0	0
THK	KTO	117	0	0	1	0	0	0	0
THK	KTO	118	0	0	1	0	0	0	0
THK	KTO	119	0	0.00452488687782806	0.995475113122172	0	0	0	0
THK	KTO	120	0	0	1	0	0	0	0
THK	KTO	121	0	0	1	0	0	0	0
THK	KTO	122	0	0	0.995037220843672	0.00496277915632754	0	0	0
THK	KTO	123	0	0	1	0	0	0	0
THK	KTO	124	0	0	1	0	0	0	0
THK	KTO	125	0	0	1	0	0	0	0
THK	KTO	126	0	0	1	0	0	0	0
THK	KTO	127	0	0	0.996825396825397	0.00317460317460317	0	0	0
THK	KTO	128	0	0	1	0	0	0	0
THK	KTO	129	0	0	1	0	0	0	0
THK	KTO	130	0	0	1	0	0	0	0
THK	KTO	131	0	0	1	0	0	0	0
THK	KTO	132	0	0	1	0	0	0	0
THK	KTO	133	0	0	1	0	0	0	0
THK	KTO	134	0	0	1	0	0	0	0
THK	KTO	135	0	0	1	0	0	0	0
THK	KTO	136	0	0	1	0	0	0	0
THK	KTO	137	0	0	1	0	0	0	0
THK	KTO	138	0	0	1	0	0	0	0
THK	KTO	139	0	0	0.992592592592593	0.00740740740740741	0	0	0
THK	KTO	140	0	0	1	0	0	0	0
THK	KTO	141	0	0	1	0	0	0	0
THK	KTO	142	0	0	0.990825688073395	0.0091743119266055	0	0	0
THK	KTO	143	0	0	1	0	0	0	0
THK	KTO	144	0	0	1	0	0	0	0
THK	KTO	145	0	0	1	0	0	0	0
THK	KTO	146	0	0	1	0	0	0	0
THK	KTO	147	0	0	1	0	0	0	0
THK	KTO	148	0	0	1	0	0	0	0
THK	KTO	149	0	0	1	0	0	0	0
THK	KTO	150	0	0	1	0	0	0	0
THK	KTO	151	0	0	1	0	0	0	0
THK	KTO	152	0	0	1	0	0	0	0
THK	KTO	153	0	0	1	0	0	0	0
THK	KTO	154	0	0	1	0	0	0	0
THK	KTO	155	0	0	1	0	0	0	0
THK	CHU	0	0	0	0	1	0	0	0
THK	CHU	1	0	0	0	1	0	0	0
THK	CHU	2	0	0	0	1	0	0	0
THK	CHU	3	0	0	0	1	0	0	0
THK	CHU	4	0	0	0	1	0	0	0
THK	CHU	5	0	0	0	1	0	0	0
THK	CHU	6	0	0	0	1	0	0	0
THK	CHU	7	0	0	0	1	0	0	0
THK	CHU	8	0	0	0	1	0	0	0
THK	CHU	9	0	0	0	1	0	0	0
THK	CHU	10	0.0099009900990099	0	0	0.99009900990099	0	0	0
THK	CHU	11	0	0	0	1	0	0	0
THK	CHU	12	0	0	0.00460829493087558	0.995391705069124	0	0	0
THK	CHU	13	0	0	0	1	0	0	0
THK	CHU	14	0	0	0	1	0	0	0
THK	CHU	15	0	0	0	1	0	0	0
THK	CHU	16	0	0	0	1	0	0	0
THK	CHU	17	0	0	0	1	0	0	0
THK	CHU	18	0	0	0	1	0	0	0
THK	CHU	19	0	0	0	1	0	0	0
THK	CHU	20	0	0	0	1	0	0	0
THK	CHU	21	0	0	0	1	0	0	0
THK	CHU	22	0	0	0	1	0	0	0
THK	CHU	23	0	0	0	1	0	0	0
THK	CHU	24	0	0	0	1	0	0	0
THK	CHU	25	0	0	0	1	0	0	0
THK	CHU	26	0	0.00408163265306122	0	0.995918367346939	0	0	0
THK	CHU	27	0	0	0	1	0	0	0
THK	CHU	28	0	0	0	1	0	0	0
THK	CHU	29	0	0	0	1	0	0	0
THK	CHU	30	0	0	0	1	0	0	0
THK	CHU	31	0	0	0	1	0	0	0
THK	CHU	32	0.00353356890459364	0	0	0.996466431095406	0	0	0
THK	CHU	33	0	0	0	1	0	0	0
THK	CHU	34	0	0	0	1	0	0	0
THK	CHU	35	0	0	0	1	0	0	0
THK	CHU	36	0	0	0	1	0	0	0
THK	CHU	37	0	0	0	1	0	0	0
THK	CHU	38	0	0	0	1	0	0	0
THK	CHU	39	0	0	0	1	0	0	0
THK	CHU	40	0	0	0.00290697674418605	0.997093023255814	0	0	0
THK	CHU	41	0	0	0	1	0	0	0
THK	CHU	42	0	0	0	1	0	0	0
THK	CHU	43	0.00271739130434783	0	0.00543478260869565	0.991847826086957	0	0	0
THK	CHU	44	0	0	0	1	0	0	0
THK	CHU	45	0	0	0	1	0	0	0
THK	CHU	46	0	0	0	1	0	0	0
THK	CHU	47	0	0	0	1	0	0	0
THK	CHU	48	0.00278551532033426	0	0	0.997214484679666	0	0	0
THK	CHU	49	0.00272479564032698	0	0	0.997275204359673	0	0	0
THK	CHU	50	0	0	0	1	0	0	0
THK	CHU	51	0	0	0	1	0	0	0
THK	CHU	52	0	0	0	1	0	0	0
THK	CHU	53	0	0	0	1	0	0	0
THK	CHU	54	0	0	0	1	0	0	0
THK	CHU	55	0	0	0	1	0	0	0
THK	CHU	56	0	0	0.00245098039215686	0.997549019607843	0	0	0
THK	CHU	57	0	0	0.00247524752475248	0.997524752475248	0	0	0
THK	CHU	58	0	0	0.00249376558603491	0.997506234413965	0	0	0
THK	CHU	59	0	0	0	1	0	0	0
THK	CHU	60	0.00246913580246914	0	0	0.997530864197531	0	0	0
THK	CHU	61	0	0	0	1	0	0	0
THK	CHU	62	0	0	0	1	0	0	0
THK	CHU	63	0	0	0	1	0	0	0
THK	CHU	64	0	0	0	1	0	0	0
THK	CHU	65	0	0	0	1	0	0	0
THK	CHU	66	0	0	0	1	0	0	0
THK	CHU	67	0	0	0	1	0	0	0
THK	CHU	68	0	0	0.0022271714922049	0.997772828507795	0	0	0
THK	CHU	69	0	0	0	1	0	0	0
THK	CHU	70	0	0	0	1	0	0	0
THK	CHU	71	0.0021978021978022	0	0	0.997802197802198	0	0	0
THK	CHU	72	0.00219298245614035	0	0	0.99780701754386	0	0	0
THK	CHU	73	0	0	0	1	0	0	0
THK	CHU	74	0	0	0	1	0	0	0
THK	CHU	75	0	0.00217391304347826	0	0.997826086956522	0	0	0
THK	CHU	76	0	0.00216919739696312	0.00216919739696312	0.993492407809111	0	0.00216919739696312	0
THK	CHU	77	0	0	0	1	0	0	0
THK	CHU	78	0	0	0	1	0	0	0
THK	CHU	79	0	0	0.00209643605870021	0.9979035639413	0	0	0
THK	CHU	80	0	0	0	1	0	0	0
THK	CHU	81	0.00209205020920502	0	0	0.99581589958159	0	0.00209205020920502	0
THK	CHU	82	0	0	0	1	0	0	0
THK	CHU	83	0	0	0	1	0	0	0
THK	CHU	84	0	0	0	1	0	0	0
THK	CHU	85	0	0	0	1	0	0	0
THK	CHU	86	0	0	0.00415800415800416	0.995841995841996	0	0	0
THK	CHU	87	0	0	0	1	0	0	0
THK	CHU	88	0	0	0	1	0	0	0
THK	CHU	89	0	0	0	1	0	0	0
THK	CHU	90	0	0	0	1	0	0	0
THK	CHU	91	0	0	0	1	0	0	0
THK	CHU	92	0	0	0	1	0	0	0
THK	CHU	93	0	0	0	1	0	0	0
THK	CHU	94	0.00235849056603774	0	0	0.997641509433962	0	0	0
THK	CHU	95	0	0	0	1	0	0	0
THK	CHU	96	0	0	0	1	0	0	0
THK	CHU	97	0	0	0	1	0	0	0
THK	CHU	98	0	0	0.00256410256410256	0.997435897435897	0	0	0
THK	CHU	99	0	0	0	1	0	0	0
THK	CHU	100	0	0	0.00269541778975741	0.997304582210243	0	0	0
THK	CHU	101	0	0	0.00279329608938548	0.997206703910615	0	0	0
THK	CHU	102	0	0	0	1	0	0	0
THK	CHU	103	0	0	0.0029585798816568	0.997041420118343	0	0	0
THK	CHU	104	0	0	0	1	0	0	0
THK	CHU	105	0	0	0	1	0	0	0
THK	CHU	106	0	0	0	1	0	0	0
THK	CHU	107	0	0	0.00334448160535117	0.996655518394649	0	0	0
THK	CHU	108	0	0.00355871886120996	0.00355871886120996	0.99288256227758	0	0	0
THK	CHU	109	0	0.00373134328358209	0	0.996268656716418	0	0	0
THK	CHU	110	0	0	0	1	0	0	0
THK	CHU	111	0	0	0	1	0	0	0
THK	CHU	112	0	0	0	1	0	0	0
THK	CHU	113	0	0	0	1	0	0	0
THK	CHU	114	0	0	0	1	0	0	0
THK	CHU	115	0	0	0	1	0	0	0
THK	CHU	116	0	0	0	1	0	0	0
THK	CHU	117	0	0	0	1	0	0	0
THK	CHU	118	0	0	0	1	0	0	0
THK	CHU	119	0	0	0	1	0	0	0
THK	CHU	120	0	0	0	1	0	0	0
THK	CHU	121	0	0	0	1	0	0	0
THK	CHU	122	0	0	0	1	0	0	0
THK	CHU	123	0	0	0	1	0	0	0
THK	CHU	124	0	0	0	1	0	0	0
THK	CHU	125	0	0	0	1	0	0	0
THK	CHU	126	0	0	0	1	0	0	0
THK	CHU	127	0	0	0	1	0	0	0
THK	CHU	128	0	0	0	1	0	0	0
THK	CHU	129	0	0	0	1	0	0	0
THK	CHU	130	0	0	0	1	0	0	0
THK	CHU	131	0	0	0.00961538461538462	0.990384615384615	0	0	0
THK	CHU	132	0	0	0	1	0	0	0
THK	CHU	133	0	0	0	1	0	0	0
THK	CHU	134	0	0	0	1	0	0	0
THK	CHU	135	0	0	0.0128205128205128	0.987179487179487	0	0	0
THK	CHU	136	0	0	0	1	0	0	0
THK	CHU	137	0	0	0.0144927536231884	0.985507246376812	0	0	0
THK	CHU	138	0	0	0	1	0	0	0
THK	CHU	139	0	0	0.0350877192982456	0.964912280701754	0	0	0
THK	CHU	140	0	0	0	1	0	0	0
THK	CHU	141	0	0	0	1	0	0	0
THK	CHU	142	0	0	0	1	0	0	0
THK	CHU	143	0	0	0	1	0	0	0
THK	CHU	144	0	0	0	1	0	0	0
THK	CHU	145	0	0	0	1	0	0	0
THK	CHU	146	0	0	0	1	0	0	0
THK	CHU	147	0	0	0	1	0	0	0
THK	CHU	148	0	0	0.0384615384615385	0.961538461538461	0	0	0
THK	CHU	149	0	0	0	1	0	0	0
THK	CHU	150	0	0	0	1	0	0	0
THK	CHU	151	0	0	0	1	0	0	0
THK	CHU	152	0	0	0	1	0	0	0
THK	CHU	153	0	0	0	1	0	0	0
THK	CHU	154	0	0	0	1	0	0	0
THK	CHU	155	0	0	0	1	0	0	0
THK	KNK	0	0	0	0	0	1	0	0
THK	KNK	1	0	0	0	0	1	0	0
THK	KNK	2	0	0	0	0	1	0	0
THK	KNK	3	0	0	0	0	1	0	0
THK	KNK	4	0	0	0	0	1	0	0
THK	KNK	5	0	0	0	0	1	0	0
THK	KNK	6	0	0	0	0	1	0	0
THK	KNK	7	0	0	0	0	1	0	0
THK	KNK	8	0	0	0	0	1	0	0
THK	KNK	9	0	0	0	0	1	0	0
THK	KNK	10	0	0	0	0	1	0	0
THK	KNK	11	0	0	0	0	1	0	0
THK	KNK	12	0	0	0	0	0.984615384615385	0.0153846153846154	0
THK	KNK	13	0	0	0	0	1	0	0
THK	KNK	14	0	0	0	0	1	0	0
THK	KNK	15	0	0	0	0	1	0	0
THK	KNK	16	0	0	0	0	1	0	0
THK	KNK	17	0	0	0	0	1	0	0
THK	KNK	18	0	0	0	0	1	0	0
THK	KNK	19	0	0	0	0	1	0	0
THK	KNK	20	0	0	0	0	1	0	0
THK	KNK	21	0	0	0	0	1	0	0
THK	KNK	22	0	0	0	0	1	0	0
THK	KNK	23	0	0	0	0	1	0	0
THK	KNK	24	0	0	0	0	1	0	0
THK	KNK	25	0	0	0	0	1	0	0
THK	KNK	26	0	0	0	0	1	0	0
THK	KNK	27	0	0	0	0	1	0	0
THK	KNK	28	0	0	0	0	1	0	0
THK	KNK	29	0	0	0	0	1	0	0
THK	KNK	30	0	0	0	0	1	0	0
THK	KNK	31	0	0	0	0	1	0	0
THK	KNK	32	0	0	0	0	1	0	0
THK	KNK	33	0	0	0	0	1	0	0
THK	KNK	34	0	0	0	0	1	0	0
THK	KNK	35	0	0	0	0	1	0	0
THK	KNK	36	0	0	0	0	1	0	0
THK	KNK	37	0	0	0	0	1	0	0
THK	KNK	38	0	0	0	0	1	0	0
THK	KNK	39	0	0	0	0	1	0	0
THK	KNK	40	0	0	0	0	1	0	0
THK	KNK	41	0	0	0	0	1	0	0
THK	KNK	42	0	0	0	0	1	0	0
THK	KNK	43	0	0	0	0	1	0	0
THK	KNK	44	0	0	0	0	1	0	0
THK	KNK	45	0	0	0	0	1	0	0
THK	KNK	46	0	0	0	0	1	0	0
THK	KNK	47	0	0	0	0	1	0	0
THK	KNK	48	0	0	0	0	1	0	0
THK	KNK	49	0	0	0	0	1	0	0
THK	KNK	50	0	0	0.0204081632653061	0	0.979591836734694	0	0
THK	KNK	51	0	0	0	0	1	0	0
THK	KNK	52	0	0	0	0	1	0	0
THK	KNK	53	0	0	0	0	1	0	0
THK	KNK	54	0	0	0	0	1	0	0
THK	KNK	55	0	0	0	0	1	0	0
THK	KNK	56	0	0	0	0	1	0	0
THK	KNK	57	0	0	0	0	1	0	0
THK	KNK	58	0	0	0	0	1	0	0
THK	KNK	59	0	0	0	0	0.980392156862745	0.0196078431372549	0
THK	KNK	60	0	0	0	0	1	0	0
THK	KNK	61	0	0	0	0	1	0	0
THK	KNK	62	0	0	0	0	1	0	0
THK	KNK	63	0	0	0	0	1	0	0
THK	KNK	64	0	0	0	0	1	0	0
THK	KNK	65	0	0	0	0	1	0	0
THK	KNK	66	0	0	0	0	1	0	0
THK	KNK	67	0	0	0	0	1	0	0
THK	KNK	68	0	0	0	0	1	0	0
THK	KNK	69	0	0	0	0	1	0	0
THK	KNK	70	0	0	0	0	1	0	0
THK	KNK	71	0	0	0	0	1	0	0
THK	KNK	72	0	0	0	0	1	0	0
THK	KNK	73	0	0	0	0	0.972222222222222	0.0277777777777778	0
THK	KNK	74	0	0	0	0	1	0	0
THK	KNK	75	0	0	0.0285714285714286	0	0.971428571428571	0	0
THK	KNK	76	0	0	0	0	1	0	0
THK	KNK	77	0	0	0	0	1	0	0
THK	KNK	78	0	0	0	0	1	0	0
THK	KNK	79	0	0	0	0	1	0	0
THK	KNK	80	0	0	0	0	1	0	0
THK	KNK	81	0	0	0	0	1	0	0
THK	KNK	82	0	0	0	0	1	0	0
THK	KNK	83	0	0	0	0	0.972222222222222	0	0.0277777777777778
THK	KNK	84	0	0	0	0	1	0	0
THK	KNK	85	0	0	0	0	1	0	0
THK	KNK	86	0	0	0	0	1	0	0
THK	KNK	87	0	0	0	0	1	0	0
THK	KNK	88	0	0	0	0	1	0	0
THK	KNK	89	0	0	0	0	1	0	0
THK	KNK	90	0	0	0	0	1	0	0
THK	KNK	91	0	0	0	0	1	0	0
THK	KNK	92	0	0	0	0	1	0	0
THK	KNK	93	0	0	0	0	1	0	0
THK	KNK	94	0	0	0	0	1	0	0
THK	KNK	95	0	0	0	0	1	0	0
THK	KNK	96	0	0	0	0	1	0	0
THK	KNK	97	0	0	0	0	1	0	0
THK	KNK	98	0	0	0	0	1	0	0
THK	KNK	99	0	0	0	0	0.964285714285714	0.0357142857142857	0
THK	KNK	100	0	0	0	0	1	0	0
THK	KNK	101	0	0	0	0	1	0	0
THK	KNK	102	0	0	0	0	1	0	0
THK	KNK	103	0	0	0	0	1	0	0
THK	KNK	104	0	0	0	0	1	0	0
THK	KNK	105	0	0	0	0	1	0	0
THK	KNK	106	0	0	0	0	1	0	0
THK	KNK	107	0	0	0	0	1	0	0
THK	KNK	108	0	0	0	0	1	0	0
THK	KNK	109	0	0	0	0	1	0	0
THK	KNK	110	0	0	0	0	1	0	0
THK	KNK	111	0	0	0	0	1	0	0
THK	KNK	112	0	0	0	0	1	0	0
THK	KNK	113	0	0	0	0	1	0	0
THK	KNK	114	0	0	0	0	1	0	0
THK	KNK	115	0	0	0	0	1	0	0
THK	KNK	116	0	0	0	0	1	0	0
THK	KNK	117	0	0	0	0	1	0	0
THK	KNK	118	0	0	0	0	1	0	0
THK	KNK	119	0	0	0	0	1	0	0
THK	KNK	120	0	0	0	0	1	0	0
THK	KNK	121	0	0	0	0	1	0	0
THK	KNK	122	0	0	0.25	0	0.75	0	0
THK	KNK	123	0	0	0	0	1	0	0
THK	KNK	124	0	0	0	0	1	0	0
THK	KNK	125	0	0	0	0	1	0	0
THK	KNK	126	0	0	0	0	1	0	0
THK	KNK	127	0	0	0	0	1	0	0
THK	KNK	128	0	0	0	0	1	0	0
THK	KNK	129	0	0	0	0	1	0	0
THK	KNK	130	0	0	0	0	1	0	0
THK	KNK	131	0	0	0	0	1	0	0
THK	KNK	132	0	0	0	0	1	0	0
THK	KNK	133	0	0	0	0	1	0	0
THK	KNK	134	0	0	0	0	1	0	0
THK	KNK	135	0	0	0	0	1	0	0
THK	KNK	136	0	0	0	0	1	0	0
THK	KNK	137	0	0	0	0	1	0	0
THK	KNK	138	0	0	0	0	1	0	0
THK	KNK	139	0	0	0	0	1	0	0
THK	KNK	140	0	0	0	0	1	0	0
THK	KNK	141	0	0	0	0	1	0	0
THK	KNK	142	0	0	0	0	1	0	0
THK	KNK	143	0	0	0	0	1	0	0
THK	KNK	144	0	0	0	0	1	0	0
THK	KNK	145	0	0	0	0	1	0	0
THK	KNK	146	0	0	0	0	1	0	0
THK	KNK	147	0	0	0	0	1	0	0
THK	KNK	148	0	0	0	0	1	0	0
THK	KNK	149	0	0	0	0	1	0	0
THK	KNK	150	0	0	0	0	1	0	0
THK	KNK	151	0	0	0	0	1	0	0
THK	KNK	152	0	0	0	0	1	0	0
THK	KNK	153	0	0	0	0	1	0	0
THK	KNK	154	0	0	0	0	1	0	0
THK	KNK	155	0	0	0	0	1	0	0
THK	C_S	0	0	0	0	0	0	1	0
THK	C_S	1	0	0	0	0	0	1	0
THK	C_S	2	0	0	0	0	0	1	0
THK	C_S	3	0	0	0	0	0	1	0
THK	C_S	4	0	0	0	0	0	1	0
THK	C_S	5	0	0	0	0	0	1	0
THK	C_S	6	0	0	0	0	0	1	0
THK	C_S	7	0	0	0	0	0	1	0
THK	C_S	8	0	0	0	0	0	1	0
THK	C_S	9	0	0	0	0	0	1	0
THK	C_S	10	0	0	0	0	0	0.991071428571429	0.00892857142857143
THK	C_S	11	0	0	0	0	0	1	0
THK	C_S	12	0	0	0	0	0	1	0
THK	C_S	13	0.0165289256198347	0	0	0	0	0.983471074380165	0
THK	C_S	14	0	0	0	0	0	1	0
THK	C_S	15	0	0	0	0	0	1	0
THK	C_S	16	0	0	0	0	0	1	0
THK	C_S	17	0	0	0	0	0	1	0
THK	C_S	18	0	0	0	0	0	1	0
THK	C_S	19	0	0	0	0	0	1	0
THK	C_S	20	0	0	0	0	0	1	0
THK	C_S	21	0	0	0	0	0	0.993006993006993	0.00699300699300699
THK	C_S	22	0	0	0	0	0	1	0
THK	C_S	23	0	0	0	0	0	1	0
THK	C_S	24	0	0	0	0	0	1	0
THK	C_S	25	0	0	0	0	0	1	0
THK	C_S	26	0	0	0	0	0	1	0
THK	C_S	27	0	0	0	0	0	1	0
THK	C_S	28	0	0	0	0	0	1	0
THK	C_S	29	0	0	0	0	0	1	0
THK	C_S	30	0	0	0	0	0	1	0
THK	C_S	31	0	0	0	0	0	1	0
THK	C_S	32	0	0	0	0	0	1	0
THK	C_S	33	0	0	0	0	0	1	0
THK	C_S	34	0	0	0	0	0	1	0
THK	C_S	35	0	0	0	0	0	1	0
THK	C_S	36	0	0	0	0	0	1	0
THK	C_S	37	0	0	0	0	0	1	0
THK	C_S	38	0	0	0	0	0	1	0
THK	C_S	39	0	0	0	0	0	1	0
THK	C_S	40	0	0	0	0	0	1	0
THK	C_S	41	0	0	0	0	0	1	0
THK	C_S	42	0	0	0	0	0	1	0
THK	C_S	43	0	0	0	0	0	1	0
THK	C_S	44	0	0	0	0	0	1	0
THK	C_S	45	0	0	0	0	0	1	0
THK	C_S	46	0	0	0	0	0	1	0
THK	C_S	47	0	0	0	0	0	1	0
THK	C_S	48	0	0	0	0	0	1	0
THK	C_S	49	0	0	0	0	0	1	0
THK	C_S	50	0	0	0	0	0	1	0
THK	C_S	51	0	0	0	0	0	1	0
THK	C_S	52	0	0	0	0.00303951367781155	0	0.996960486322189	0
THK	C_S	53	0	0	0	0	0	1	0
THK	C_S	54	0	0	0	0	0	1	0
THK	C_S	55	0	0	0	0	0	1	0
THK	C_S	56	0	0	0	0	0	1	0
THK	C_S	57	0	0	0	0	0	1	0
THK	C_S	58	0	0	0	0	0	1	0
THK	C_S	59	0	0	0	0	0	1	0
THK	C_S	60	0	0	0	0	0	1	0
THK	C_S	61	0	0	0	0	0	1	0
THK	C_S	62	0	0	0	0	0	1	0
THK	C_S	63	0	0	0	0	0	1	0
THK	C_S	64	0	0	0	0	0	1	0
THK	C_S	65	0	0	0	0	0	1	0
THK	C_S	66	0	0	0	0	0	1	0
THK	C_S	67	0	0	0	0	0	1	0
THK	C_S	68	0	0	0	0	0	1	0
THK	C_S	69	0	0	0	0	0	1	0
THK	C_S	70	0	0	0	0	0	1	0
THK	C_S	71	0	0	0	0	0	1	0
THK	C_S	72	0	0	0	0	0	1	0
THK	C_S	73	0	0	0	0	0	1	0
THK	C_S	74	0	0	0	0	0	0.997275204359673	0.00272479564032698
THK	C_S	75	0	0	0	0	0	1	0
THK	C_S	76	0	0	0	0	0	1	0
THK	C_S	77	0	0	0	0	0	1	0
THK	C_S	78	0	0	0	0	0	1	0
THK	C_S	79	0	0	0	0	0	1	0
THK	C_S	80	0	0	0	0	0	1	0
THK	C_S	81	0	0	0	0	0	0.997150997150997	0.00284900284900285
THK	C_S	82	0	0	0	0	0	1	0
THK	C_S	83	0	0	0	0	0	1	0
THK	C_S	84	0	0	0	0	0	0.997023809523809	0.00297619047619048
THK	C_S	85	0	0	0	0	0	1	0
THK	C_S	86	0	0	0	0	0	1	0
THK	C_S	87	0	0	0	0	0	1	0
THK	C_S	88	0	0	0	0	0	0.996815286624204	0.00318471337579618
THK	C_S	89	0	0	0	0	0	1	0
THK	C_S	90	0	0	0	0	0	1	0
THK	C_S	91	0	0	0	0	0	1	0
THK	C_S	92	0	0	0	0	0	0.996742671009772	0.00325732899022801
THK	C_S	93	0	0	0	0	0	1	0
THK	C_S	94	0	0	0	0	0.00341296928327645	0.996587030716723	0
THK	C_S	95	0	0	0	0	0	1	0
THK	C_S	96	0	0	0	0	0	1	0
THK	C_S	97	0	0	0	0	0	0.99645390070922	0.00354609929078014
THK	C_S	98	0	0	0	0	0	1	0
THK	C_S	99	0	0	0	0	0	0.996240601503759	0.0037593984962406
THK	C_S	100	0	0	0	0	0	1	0
THK	C_S	101	0	0	0	0	0	1	0
THK	C_S	102	0	0	0	0	0	1	0
THK	C_S	103	0	0	0	0	0	1	0
THK	C_S	104	0	0	0	0	0	1	0
THK	C_S	105	0	0	0	0	0	1	0
THK	C_S	106	0	0	0	0	0	0.995433789954338	0.0045662100456621
THK	C_S	107	0	0	0	0	0	1	0
THK	C_S	108	0	0	0.00490196078431373	0	0.00490196078431373	0.990196078431373	0
THK	C_S	109	0	0	0	0	0	1	0
THK	C_S	110	0	0	0	0	0	1	0
THK	C_S	111	0	0	0.00564971751412429	0	0	0.994350282485876	0
THK	C_S	112	0	0	0	0	0	1	0
THK	C_S	113	0	0	0	0	0	1	0
THK	C_S	114	0	0	0	0	0	1	0
THK	C_S	115	0	0	0	0	0	1	0
THK	C_S	116	0	0	0	0	0	1	0
THK	C_S	117	0	0	0	0	0	1	0
THK	C_S	118	0	0	0	0	0	1	0
THK	C_S	119	0	0	0	0	0	1	0
THK	C_S	120	0	0	0	0	0	1	0
THK	C_S	121	0	0	0	0	0	1	0
THK	C_S	122	0	0	0	0.0125	0	0.9875	0
THK	C_S	123	0	0	0	0	0	1	0
THK	C_S	124	0	0	0	0	0	0.985714285714286	0.0142857142857143
THK	C_S	125	0	0	0	0	0	1	0
THK	C_S	126	0	0	0	0	0	1	0
[truncated: 5,645 more rows]
