# Supplementary material for: The probability distributions of the movement of dairy and beef cattle in Japan: a data note
Source: BMC Res Notes. 2023 Jul 24;16:153. doi: 10.1186/s13104-023-06427-7 (PMC10367312; doi:10.1186/s13104-023-06427-7)
Supplement: Supplementary file 3 — Supplementary Material 3: Probability distribution for beef cows [file 13104_2023_6427_MOESM3_ESM.csv]

Origin	Region	Age	Month	HKD	THK	KTO	CHU	KNK	C_S	K_O
HKD	HKD	0	Apr	1	0	0	0	0	0	0
HKD	HKD	0	May	1	0	0	0	0	0	0
HKD	HKD	0	Jun	0.9997642621405	0.000235737859500236	0	0	0	0	0
HKD	HKD	0	Jul	1	0	0	0	0	0	0
HKD	HKD	0	Aug	1	0	0	0	0	0	0
HKD	HKD	0	Sep	1	0	0	0	0	0	0
HKD	HKD	0	Oct	0.999763313609467	0.000236686390532544	0	0	0	0	0
HKD	HKD	0	Nov	0.999733901011176	0.000266098988823842	0	0	0	0	0
HKD	HKD	0	Dec	0.999251683711649	0.00074831628835121	0	0	0	0	0
HKD	HKD	0	Jan	1	0	0	0	0	0	0
HKD	HKD	0	Feb	1	0	0	0	0	0	0
HKD	HKD	0	Mar	1	0	0	0	0	0	0
HKD	HKD	1	Apr	1	0	0	0	0	0	0
HKD	HKD	1	May	1	0	0	0	0	0	0
HKD	HKD	1	Jun	0.999549346552501	0.000450653447498873	0	0	0	0	0
HKD	HKD	1	Jul	1	0	0	0	0	0	0
HKD	HKD	1	Aug	0.999755560987534	0.00024443901246639	0	0	0	0	0
HKD	HKD	1	Sep	1	0	0	0	0	0	0
HKD	HKD	1	Oct	0.999350227420403	0.000649772579597141	0	0	0	0	0
HKD	HKD	1	Nov	1	0	0	0	0	0	0
HKD	HKD	1	Dec	0.999467660367314	0.000532339632685654	0	0	0	0	0
HKD	HKD	1	Jan	0.999750374438342	0	0.000249625561657514	0	0	0	0
HKD	HKD	1	Feb	0.999743458183684	0	0.00025654181631606	0	0	0	0
HKD	HKD	1	Mar	1	0	0	0	0	0	0
HKD	HKD	2	Apr	1	0	0	0	0	0	0
HKD	HKD	2	May	1	0	0	0	0	0	0
HKD	HKD	2	Jun	0.999529633113829	0.000470366886171214	0	0	0	0	0
HKD	HKD	2	Jul	1	0	0	0	0	0	0
HKD	HKD	2	Aug	1	0	0	0	0	0	0
HKD	HKD	2	Sep	1	0	0	0	0	0	0
HKD	HKD	2	Oct	0.99977728285078	0.00022271714922049	0	0	0	0	0
HKD	HKD	2	Nov	0.999783268313827	0.000216731686172518	0	0	0	0	0
HKD	HKD	2	Dec	0.999763257575758	0.000236742424242424	0	0	0	0	0
HKD	HKD	2	Jan	1	0	0	0	0	0	0
HKD	HKD	2	Feb	1	0	0	0	0	0	0
HKD	HKD	2	Mar	0.999743392353092	0.000256607646907878	0	0	0	0	0
HKD	HKD	3	Apr	1	0	0	0	0	0	0
HKD	HKD	3	May	0.999721681046479	0.000278318953520735	0	0	0	0	0
HKD	HKD	3	Jun	1	0	0	0	0	0	0
HKD	HKD	3	Jul	1	0	0	0	0	0	0
HKD	HKD	3	Aug	1	0	0	0	0	0	0
HKD	HKD	3	Sep	0.999764206555058	0	0.000235793444942231	0	0	0	0
HKD	HKD	3	Oct	1	0	0	0	0	0	0
HKD	HKD	3	Nov	0.999554466473602	0.000222766763198931	0.000222766763198931	0	0	0	0
HKD	HKD	3	Dec	1	0	0	0	0	0	0
HKD	HKD	3	Jan	1	0	0	0	0	0	0
HKD	HKD	3	Feb	1	0	0	0	0	0	0
HKD	HKD	3	Mar	1	0	0	0	0	0	0
HKD	HKD	4	Apr	1	0	0	0	0	0	0
HKD	HKD	4	May	1	0	0	0	0	0	0
HKD	HKD	4	Jun	0.999721603563474	0	0.000278396436525612	0	0	0	0
HKD	HKD	4	Jul	0.996197718631179	0	0.00380228136882129	0	0	0	0
HKD	HKD	4	Aug	0.999529411764706	0	0.000235294117647059	0	0	0.000235294117647059	0
HKD	HKD	4	Sep	0.993688007213706	0	0.00631199278629396	0	0	0	0
HKD	HKD	4	Oct	0.993160377358491	0	0.00683962264150943	0	0	0	0
HKD	HKD	4	Nov	0.993154034229829	0	0.00684596577017115	0	0	0	0
HKD	HKD	4	Dec	0.999777133942501	0	0.000222866057499443	0	0	0	0
HKD	HKD	4	Jan	0.998916106655105	0	0.00108389334489486	0	0	0	0
HKD	HKD	4	Feb	0.998105612124082	0	0.00189438787591759	0	0	0	0
HKD	HKD	4	Mar	1	0	0	0	0	0	0
HKD	HKD	5	Apr	1	0	0	0	0	0	0
HKD	HKD	5	May	1	0	0	0	0	0	0
HKD	HKD	5	Jun	0.998879551820728	0	0.00112044817927171	0	0	0	0
HKD	HKD	5	Jul	0.978000556947925	0	0.0214424951267057	0	0	0	0.000556947925368978
HKD	HKD	5	Aug	0.992684478371501	0	0.00731552162849873	0	0	0	0
HKD	HKD	5	Sep	0.995998116760829	0	0.00400188323917137	0	0	0	0
HKD	HKD	5	Oct	0.998638838475499	0	0.00136116152450091	0	0	0	0
HKD	HKD	5	Nov	0.994538114462123	0.000474946568511043	0.00474946568511043	0	0	0	0.000237473284255521
HKD	HKD	5	Dec	0.998769079271295	0	0.00123092072870507	0	0	0	0
HKD	HKD	5	Jan	0.994204190815872	0	0.0057958091841284	0	0	0	0
HKD	HKD	5	Feb	0.995876736111111	0	0.00412326388888889	0	0	0	0
HKD	HKD	5	Mar	1	0	0	0	0	0	0
HKD	HKD	6	Apr	0.999784436300927	0	0.000215563699073076	0	0	0	0
HKD	HKD	6	May	1	0	0	0	0	0	0
HKD	HKD	6	Jun	0.99889776798016	0	0.00110223201984018	0	0	0	0
HKD	HKD	6	Jul	0.984576556365676	0	0.0154234436343242	0	0	0	0
HKD	HKD	6	Aug	0.999715261958998	0	0	0	0	0.000284738041002278	0
HKD	HKD	6	Sep	1	0	0	0	0	0	0
HKD	HKD	6	Oct	0.990073268730796	0.000709052233514536	0.00921767903568896	0	0	0	0
HKD	HKD	6	Nov	0.983416628805089	0.0131758291685597	0.00340754202635166	0	0	0	0
HKD	HKD	6	Dec	0.999522445081184	0	0.000477554918815664	0	0	0	0
HKD	HKD	6	Jan	0.996549174266699	0	0.00345082573330047	0	0	0	0
HKD	HKD	6	Feb	0.998430493273543	0	0.00112107623318386	0	0	0	0.000448430493273543
HKD	HKD	6	Mar	1	0	0	0	0	0	0
HKD	HKD	7	Apr	0.999218597382301	0.000195350654424692	0.000390701308849385	0	0	0	0.000195350654424692
HKD	HKD	7	May	1	0	0	0	0	0	0
HKD	HKD	7	Jun	0.997933884297521	0.000590318772136954	0.000295159386068477	0	0	0.000590318772136954	0.000590318772136954
HKD	HKD	7	Jul	0.997793103448276	0.000551724137931035	0.000551724137931035	0.000275862068965517	0	0.000827586206896552	0
HKD	HKD	7	Aug	0.998575904300769	0.00113927655938479	0	0.000284819139846198	0	0	0
HKD	HKD	7	Sep	0.996297351181999	0.00113927655938479	0.00199373397892338	0	0	0.000284819139846198	0.000284819139846198
HKD	HKD	7	Oct	0.994274809160305	0.00190839694656489	0.00318066157760814	0.000318066157760814	0	0	0.000318066157760814
HKD	HKD	7	Nov	0.993554547624731	0.00572929100023872	0	0	0	0.00071616137502984	0
HKD	HKD	7	Dec	0.994455994455994	0.00231000231000231	0.000924000924000924	0.000462000462000462	0	0	0.00184800184800185
HKD	HKD	7	Jan	0.999044433827043	0.000477783086478739	0.000238891543239369	0.000238891543239369	0	0	0
HKD	HKD	7	Feb	0.999010635666584	0.00049468216670789	0.000247341083353945	0	0	0	0.000247341083353945
HKD	HKD	7	Mar	0.998428026049854	0.00022456770716371	0.00067370312149113	0	0	0.00022456770716371	0.00044913541432742
HKD	HKD	8	Apr	0.99433083620166	0.0022271714922049	0.000607410406964973	0.00141729094958494	0	0	0.00141729094958494
HKD	HKD	8	May	0.991457163778374	0.00439345862826458	0.00122040517451794	0.000244081034903588	0	0.000244081034903588	0.00244081034903588
HKD	HKD	8	Jun	0.987572712850344	0.00264410364886304	0.000528820729772607	0.00132205182443152	0	0.00634584875727129	0.00158646218931782
HKD	HKD	8	Jul	0.985507246376812	0.00680272108843537	0.0020703933747412	0.00147885241052943	0	0.00236616385684709	0.00177462289263532
HKD	HKD	8	Aug	0.988111694774675	0.00746474979264584	0.000829416643627316	0.00221177771633951	0	0	0.00138236107271219
HKD	HKD	8	Sep	0.982316029663434	0.0105533371363377	0.00142612664004564	0	0	0.00456360524814604	0.00114090131203651
HKD	HKD	8	Oct	0.984095427435388	0.00937233740414655	0.0025560920193127	0.00227208179494462	0	0	0.00170406134620846
HKD	HKD	8	Nov	0.973128598848369	0.0223928342930262	0	0.00159948816378759	0.000639795265515035	0.000959692898272553	0.00127959053103007
HKD	HKD	8	Dec	0.984863046612206	0.0105718404613167	0.00240269101393561	0.00144161460836136	0	0	0.000720807304180682
HKD	HKD	8	Jan	0.993031358885017	0.00557491289198606	0.000929152148664344	0.000232288037166086	0.000232288037166086	0	0
HKD	HKD	8	Feb	0.991869918699187	0.00502152080344333	0.00167384026781444	0.000717360114777618	0	0.000239120038259206	0.000478240076518412
HKD	HKD	8	Mar	0.98984897251795	0.00346620450606586	0.00272344639762317	0.00148551621688537	0	0.00198068828918049	0.000495172072295123
HKD	HKD	9	Apr	0.982370006694934	0.0102655657219371	0.00133898683329614	0.00223164472216023	0	0.000223164472216023	0.00357063155545637
HKD	HKD	9	May	0.983245811452863	0.00975243810952738	0.00150037509377344	0.00325081270317579	0	0.000250062515628907	0.00200050012503126
HKD	HKD	9	Jun	0.976612506154604	0.00910881339241753	0.00246184145741014	0.00443131462333826	0.000246184145741014	0.00418513047759724	0.00295420974889217
HKD	HKD	9	Jul	0.976171352074967	0.0131191432396252	0.00187416331994645	0.00374832663989291	0	0.00428380187416332	0.000803212851405623
HKD	HKD	9	Aug	0.978691476590636	0.0111044417767107	0.00240096038415366	0.00510204081632653	0	0	0.00270108043217287
HKD	HKD	9	Sep	0.972859541130386	0.0195858981533296	0.00251818690542809	0.000839395635142697	0	0.00223838836038053	0.00195858981533296
HKD	HKD	9	Oct	0.971867749419954	0.0168213457076566	0.000870069605568446	0.00493039443155452	0.000290023201856148	0.000290023201856148	0.00493039443155452
HKD	HKD	9	Nov	0.966820542412002	0.0225043277553376	0.00432775533756492	0.00288517022504328	0.000865551067512983	0.00144258511252164	0.00115406809001731
HKD	HKD	9	Dec	0.967126890203813	0.0239973701512163	0.00427350427350427	0.00328731097961867	0	0	0.00131492439184747
HKD	HKD	9	Jan	0.985118321541839	0.0117101732129788	0.000731885825811174	0.000487923883874116	0.000243961941937058	0	0.0017077335935594
HKD	HKD	9	Feb	0.982222222222222	0.0123976608187135	0.00304093567251462	0.000467836257309942	0.000233918128654971	0.000701754385964912	0.000935672514619883
HKD	HKD	9	Mar	0.977097396335583	0.0125361620057859	0.00313404050144648	0.00289296046287367	0	0.00337512054001929	0.000964320154291225
HKD	HKD	10	Apr	0.989709172259508	0.0058165548098434	0.00134228187919463	0.00111856823266219	0	0	0.00201342281879195
HKD	HKD	10	May	0.989690721649485	0.00724435775982168	0.000557258289217052	0.000278629144608526	0	0	0.00222903315686821
HKD	HKD	10	Jun	0.991861648016277	0.004323499491353	0.000508646998982706	0.00152594099694812	0	0.000254323499491353	0.00152594099694812
HKD	HKD	10	Jul	0.988404335770103	0.00781446937232165	0.000756238971514999	0.000756238971514999	0	0.00126039828585833	0.00100831862868667
HKD	HKD	10	Aug	0.991771804717499	0.0052111903455842	0.0013713658804169	0.000274273176083379	0	0	0.0013713658804169
HKD	HKD	10	Sep	0.992026985587243	0.00582643360932229	0.000919963201471941	0	0	0	0.00122661760196259
HKD	HKD	10	Oct	0.98822177535191	0.00718184429761563	0.00057454754380925	0.00258546394714163	0.000287273771904625	0	0.0011490950876185
HKD	HKD	10	Nov	0.983885407341092	0.0119367353028947	0.0026857654431513	0	0.000596836765144733	0.000298418382572367	0.000596836765144733
HKD	HKD	10	Dec	0.98358698895852	0.00984780662488809	0.0044762757385855	0.00149209191286183	0	0	0.000596836765144733
HKD	HKD	10	Jan	0.992861998640381	0.00475866757307954	0	0.000339904826648538	0	0.000339904826648538	0.00169952413324269
HKD	HKD	10	Feb	0.991579990094106	0.0037147102526003	0.00247647350173353	0.000742942050520059	0	0.000742942050520059	0.000742942050520059
HKD	HKD	10	Mar	0.989521314598714	0.00547749464158133	0.00190521552750655	0.00142891164562991	0.000238151940938319	0.000952607763753275	0.000476303881876637
HKD	HKD	11	Apr	0.998920785668034	0.000863371465573063	0	0.000215842866393266	0	0	0
HKD	HKD	11	May	0.999153020892151	0.000846979107848673	0	0	0	0	0
HKD	HKD	11	Jun	0.999155405405405	0.000844594594594595	0	0	0	0	0
HKD	HKD	11	Jul	0.999487179487179	0.000256410256410256	0	0	0	0	0.000256410256410256
HKD	HKD	11	Aug	0.999489926039276	0	0	0	0.000255036980362153	0	0.000255036980362153
HKD	HKD	11	Sep	0.998340707964602	0.00165929203539823	0	0	0	0	0
HKD	HKD	11	Oct	0.999072642967542	0.000618238021638331	0.000309119010819165	0	0	0	0
HKD	HKD	11	Nov	0.998837547224644	0.000871839581517001	0.000290613193839	0	0	0	0
HKD	HKD	11	Dec	0.997573551713679	0.00181983621474067	0.000303306035790112	0	0	0	0.000303306035790112
HKD	HKD	11	Jan	0.999393203883495	0.000606796116504854	0	0	0	0	0
HKD	HKD	11	Feb	0.99828825744608	0	0.00102704553235193	0.000342348510783978	0	0	0.000342348510783978
HKD	HKD	11	Mar	0.998001998001998	0.00124875124875125	0.0004995004995005	0	0	0	0.00024975024975025
HKD	HKD	12	Apr	1	0	0	0	0	0	0
HKD	HKD	12	May	0.999211356466877	0.000788643533123028	0	0	0	0	0
HKD	HKD	12	Jun	1	0	0	0	0	0	0
HKD	HKD	12	Jul	1	0	0	0	0	0	0
HKD	HKD	12	Aug	1	0	0	0	0	0	0
HKD	HKD	12	Sep	0.999234498596581	0.00076550140341924	0	0	0	0	0
HKD	HKD	12	Oct	1	0	0	0	0	0	0
HKD	HKD	12	Nov	0.999690594059406	0.000309405940594059	0	0	0	0	0
HKD	HKD	12	Dec	1	0	0	0	0	0	0
HKD	HKD	12	Jan	0.999695956217695	0.000304043782304652	0	0	0	0	0
HKD	HKD	12	Feb	1	0	0	0	0	0	0
HKD	HKD	12	Mar	0.999314128943759	0.000685871056241427	0	0	0	0	0
HKD	HKD	13	Apr	1	0	0	0	0	0	0
HKD	HKD	13	May	1	0	0	0	0	0	0
HKD	HKD	13	Jun	0.999736911339121	0	0	0	0	0	0.000263088660878716
HKD	HKD	13	Jul	0.999717434303476	0.000282565696524442	0	0	0	0	0
HKD	HKD	13	Aug	0.999718230487461	0.000281769512538743	0	0	0	0	0
HKD	HKD	13	Sep	0.999743458183684	0.00025654181631606	0	0	0	0	0
HKD	HKD	13	Oct	1	0	0	0	0	0	0
HKD	HKD	13	Nov	1	0	0	0	0	0	0
HKD	HKD	13	Dec	1	0	0	0	0	0	0
HKD	HKD	13	Jan	1	0	0	0	0	0	0
HKD	HKD	13	Feb	1	0	0	0	0	0	0
HKD	HKD	13	Mar	1	0	0	0	0	0	0
HKD	HKD	14	Apr	1	0	0	0	0	0	0
HKD	HKD	14	May	1	0	0	0	0	0	0
HKD	HKD	14	Jun	1	0	0	0	0	0	0
HKD	HKD	14	Jul	1	0	0	0	0	0	0
HKD	HKD	14	Aug	1	0	0	0	0	0	0
HKD	HKD	14	Sep	1	0	0	0	0	0	0
HKD	HKD	14	Oct	1	0	0	0	0	0	0
HKD	HKD	14	Nov	0.999489405157008	0.000510594842992086	0	0	0	0	0
HKD	HKD	14	Dec	0.999169894853348	0.000553403431101273	0.000276701715550636	0	0	0	0
HKD	HKD	14	Jan	1	0	0	0	0	0	0
HKD	HKD	14	Feb	1	0	0	0	0	0	0
HKD	HKD	14	Mar	1	0	0	0	0	0	0
HKD	HKD	15	Apr	0.999730603448276	0.000269396551724138	0	0	0	0	0
HKD	HKD	15	May	0.999672346002621	0.000327653997378768	0	0	0	0	0
HKD	HKD	15	Jun	1	0	0	0	0	0	0
HKD	HKD	15	Jul	1	0	0	0	0	0	0
HKD	HKD	15	Aug	1	0	0	0	0	0	0
HKD	HKD	15	Sep	1	0	0	0	0	0	0
HKD	HKD	15	Oct	1	0	0	0	0	0	0
HKD	HKD	15	Nov	0.999743392353092	0.000256607646907878	0	0	0	0	0
HKD	HKD	15	Dec	0.99948914431673	0.000255427841634738	0	0.000255427841634738	0	0	0
HKD	HKD	15	Jan	1	0	0	0	0	0	0
HKD	HKD	15	Feb	0.999690785405071	0	0	0	0.000309214594928881	0	0
HKD	HKD	15	Mar	1	0	0	0	0	0	0
HKD	HKD	16	Apr	1	0	0	0	0	0	0
HKD	HKD	16	May	1	0	0	0	0	0	0
HKD	HKD	16	Jun	0.999016715830875	0	0.000655522779416585	0	0	0	0.000327761389708292
HKD	HKD	16	Jul	1	0	0	0	0	0	0
HKD	HKD	16	Aug	1	0	0	0	0	0	0
HKD	HKD	16	Sep	1	0	0	0	0	0	0
HKD	HKD	16	Oct	1	0	0	0	0	0	0
HKD	HKD	16	Nov	0.999154453213078	0.00084554678692221	0	0	0	0	0
HKD	HKD	16	Dec	1	0	0	0	0	0	0
HKD	HKD	16	Jan	1	0	0	0	0	0	0
HKD	HKD	16	Feb	0.999723068402105	0	0	0	0.00027693159789532	0	0
HKD	HKD	16	Mar	1	0	0	0	0	0	0
HKD	HKD	17	Apr	0.999204876755897	0.000265041081367612	0.000265041081367612	0.000265041081367612	0	0	0
HKD	HKD	17	May	0.999377334993773	0.00062266500622665	0	0	0	0	0
HKD	HKD	17	Jun	0.999014454664915	0	0.000985545335085414	0	0	0	0
HKD	HKD	17	Jul	0.999672238610292	0	0	0.000327761389708292	0	0	0
HKD	HKD	17	Aug	0.999266593325999	0.000733406674000733	0	0	0	0	0
HKD	HKD	17	Sep	1	0	0	0	0	0	0
HKD	HKD	17	Oct	0.99973698053656	0	0	0	0.000263019463440295	0	0
HKD	HKD	17	Nov	0.999717354437535	0	0.000282645562464669	0	0	0	0
HKD	HKD	17	Dec	0.999435825105783	0.000282087447108604	0	0.000282087447108604	0	0	0
HKD	HKD	17	Jan	1	0	0	0	0	0	0
HKD	HKD	17	Feb	1	0	0	0	0	0	0
HKD	HKD	17	Mar	1	0	0	0	0	0	0
HKD	HKD	18	Apr	0.999526739233318	0	0.000236630383341221	0	0	0	0.000236630383341221
HKD	HKD	18	May	1	0	0	0	0	0	0
HKD	HKD	18	Jun	0.996884735202492	0	0.00311526479750779	0	0	0	0
HKD	HKD	18	Jul	0.999342321604735	0.000328839197632358	0.000328839197632358	0	0	0	0
HKD	HKD	18	Aug	0.999016393442623	0	0.000983606557377049	0	0	0	0
HKD	HKD	18	Sep	0.999633027522936	0.00036697247706422	0	0	0	0	0
HKD	HKD	18	Oct	0.999168975069252	0.000277008310249308	0.000277008310249308	0	0.000277008310249308	0	0
HKD	HKD	18	Nov	1	0	0	0	0	0	0
HKD	HKD	18	Dec	1	0	0	0	0	0	0
HKD	HKD	18	Jan	1	0	0	0	0	0	0
HKD	HKD	18	Feb	0.999743458183684	0	0	0	0.00025654181631606	0	0
HKD	HKD	18	Mar	0.99846664962944	0.000255558395093279	0.000255558395093279	0	0	0	0.00102223358037312
HKD	HKD	19	Apr	0.996600181323663	0	0	0	0	0	0.00339981867633726
HKD	HKD	19	May	0.998573059360731	0.000285388127853881	0	0.000570776255707763	0	0	0.000570776255707763
HKD	HKD	19	Jun	0.998060135790495	0.000323310701584223	0.000969932104752667	0	0	0	0.000646621403168445
HKD	HKD	19	Jul	0.999375390381012	0	0.000312304809494066	0.000312304809494066	0	0	0
HKD	HKD	19	Aug	0.999670944389602	0.000329055610398157	0	0	0	0	0
HKD	HKD	19	Sep	0.999343616672137	0	0.000328191663931736	0.000328191663931736	0	0	0
HKD	HKD	19	Oct	1	0	0	0	0	0	0
HKD	HKD	19	Nov	0.999445522594954	0.000277238702522872	0	0	0.000277238702522872	0	0
HKD	HKD	19	Dec	0.999736911339121	0	0	0	0	0	0.000263088660878716
HKD	HKD	19	Jan	1	0	0	0	0	0	0
HKD	HKD	19	Feb	1	0	0	0	0	0	0
HKD	HKD	19	Mar	0.997690531177829	0	0.000256607646907878	0	0	0	0.00205286117526302
HKD	HKD	20	Apr	0.997936726272352	0.000458505272810637	0	0	0	0	0.00160476845483723
HKD	HKD	20	May	0.998591549295775	0.000563380281690141	0.00028169014084507	0.00028169014084507	0	0	0.00028169014084507
HKD	HKD	20	Jun	0.998285224349814	0	0.000857387825092884	0.000285795941697628	0	0	0.000571591883395256
HKD	HKD	20	Jul	0.99902881191324	0	0	0	0	0	0.000971188086759469
HKD	HKD	20	Aug	0.9978125	0.0015625	0.000625	0	0	0	0
HKD	HKD	20	Sep	0.999341672152732	0.00032916392363397	0.00032916392363397	0	0	0	0
HKD	HKD	20	Oct	1	0	0	0	0	0	0
HKD	HKD	20	Nov	0.998165137614679	0.00073394495412844	0	0	0.00036697247706422	0.00036697247706422	0.00036697247706422
HKD	HKD	20	Dec	0.998058252427185	0.00110957004160888	0.000554785020804438	0.000277392510402219	0	0	0
HKD	HKD	20	Jan	0.999473545669913	0.000263227165043433	0.000263227165043433	0	0	0	0
HKD	HKD	20	Feb	0.99943454905287	0	0.000565450947130336	0	0	0	0
HKD	HKD	20	Mar	0.999153259949196	0	0	0	0	0	0.000846740050804403
HKD	HKD	21	Apr	0.998018821198613	0.00123823675086677	0.000247647350173353	0	0	0	0.000495294700346706
HKD	HKD	21	May	0.998854852562267	0.000572573718866304	0	0	0.000286286859433152	0	0.000286286859433152
HKD	HKD	21	Jun	0.999435665914221	0.000282167042889391	0	0.000282167042889391	0	0	0
HKD	HKD	21	Jul	0.999140401146132	0.000286532951289398	0	0.000573065902578797	0	0	0
HKD	HKD	21	Aug	0.999351911860013	0	0.000648088139987038	0	0	0	0
HKD	HKD	21	Sep	0.999686520376176	0	0	0.000313479623824451	0	0	0
HKD	HKD	21	Oct	1	0	0	0	0	0	0
HKD	HKD	21	Nov	0.999014130791982	0.000657246138678935	0.000328623069339468	0	0	0	0
HKD	HKD	21	Dec	0.995218830452372	0	0	0	0	0	0.00478116954762781
HKD	HKD	21	Jan	0.999165971643036	0.000278009452321379	0.000278009452321379	0	0	0	0.000278009452321379
HKD	HKD	21	Feb	0.999736425935688	0	0	0.000263574064312072	0	0	0
HKD	HKD	21	Mar	1	0	0	0	0	0	0
HKD	HKD	22	Apr	0.999260355029586	0.000493096646942801	0	0	0	0	0.0002465483234714
HKD	HKD	22	May	0.999692780337942	0.000307219662058372	0	0	0	0	0
HKD	HKD	22	Jun	1	0	0	0	0	0	0
HKD	HKD	22	Jul	0.999717593900028	0	0	0	0	0	0.000282406099971759
HKD	HKD	22	Aug	0.998852553069421	0.00057372346528973	0.000286861732644865	0	0	0	0.000286861732644865
HKD	HKD	22	Sep	0.999675430055177	0	0	0	0	0	0.000324569944823109
HKD	HKD	22	Oct	0.999372450580483	0	0	0	0	0.000313774709758393	0.000313774709758393
HKD	HKD	22	Nov	0.999011532125206	0.000658978583196046	0.000329489291598023	0	0	0	0
HKD	HKD	22	Dec	0.997695852534562	0.000658327847267939	0	0	0	0	0.00164581961816985
HKD	HKD	22	Jan	0.999630177514793	0.000369822485207101	0	0	0	0	0
HKD	HKD	22	Feb	1	0	0	0	0	0	0
HKD	HKD	22	Mar	0.999208652070694	0	0.000527565286204168	0.000263782643102084	0	0	0
HKD	HKD	23	Apr	0.998841251448436	0.000463499420625724	0	0	0	0.000231749710312862	0.000463499420625724
HKD	HKD	23	May	0.998768851954448	0.000615574022776239	0	0	0	0	0.000615574022776239
HKD	HKD	23	Jun	1	0	0	0	0	0	0
HKD	HKD	23	Jul	0.999712643678161	0.00028735632183908	0	0	0	0	0
HKD	HKD	23	Aug	0.9997171145686	0	0	0	0	0	0.000282885431400283
HKD	HKD	23	Sep	1	0	0	0	0	0	0
HKD	HKD	23	Oct	0.999350649350649	0	0.000324675324675325	0.000324675324675325	0	0	0
HKD	HKD	23	Nov	1	0	0	0	0	0	0
HKD	HKD	23	Dec	0.996698580389567	0.000990425883129746	0	0	0	0	0.00231099372730274
HKD	HKD	23	Jan	1	0	0	0	0	0	0
HKD	HKD	23	Feb	0.999629355077835	0	0.000370644922164566	0	0	0	0
HKD	HKD	23	Mar	0.999721293199554	0	0	0	0	0	0.000278706800445931
HKD	HKD	24	Apr	0.999273783587509	0.000726216412490922	0	0	0	0	0
HKD	HKD	24	May	0.995670995670996	0	0	0.000288600288600289	0	0	0.00404040404040404
HKD	HKD	24	Jun	1	0	0	0	0	0	0
HKD	HKD	24	Jul	0.999077207013227	0.000307597662257767	0	0	0	0	0.000615195324515534
HKD	HKD	24	Aug	0.999712395743457	0.000287604256542997	0	0	0	0	0
HKD	HKD	24	Sep	1	0	0	0	0	0	0
HKD	HKD	24	Oct	0.999712395743457	0	0	0	0.000287604256542997	0	0
HKD	HKD	24	Nov	0.999025024374391	0	0	0	0.00032499187520312	0	0.00064998375040624
HKD	HKD	24	Dec	0.99874095058231	0	0	0	0	0	0.00125904941768964
HKD	HKD	24	Jan	0.999668435013263	0	0	0	0	0.000331564986737401	0
HKD	HKD	24	Feb	0.996034368803701	0.000330469266358229	0	0	0	0	0.00363516192994052
HKD	HKD	24	Mar	1	0	0	0	0	0	0
HKD	HKD	25	Apr	0.999376752882518	0	0.000623247117482082	0	0	0	0
HKD	HKD	25	May	0.991576413959086	0	0	0	0	0	0.00842358604091456
HKD	HKD	25	Jun	0.999420121774427	0.000289939112786315	0.000289939112786315	0	0	0	0
HKD	HKD	25	Jul	0.998767714109673	0.000616142945163278	0.000308071472581639	0	0	0	0.000308071472581639
HKD	HKD	25	Aug	0.999075785582255	0	0	0.000308071472581639	0	0	0.000616142945163278
HKD	HKD	25	Sep	0.999712064497553	0	0	0	0	0	0.000287935502447452
HKD	HKD	25	Oct	0.999149900821763	0	0.000566732785491641	0.00028336639274582	0	0	0
HKD	HKD	25	Nov	0.994242947610823	0	0	0	0	0	0.00575705238917674
HKD	HKD	25	Dec	0.997720612178444	0.000325626831650928	0	0	0	0	0.00195376098990557
HKD	HKD	25	Jan	0.999684443041969	0.000315556958030925	0	0	0	0	0
HKD	HKD	25	Feb	0.996017258546299	0.000331895121141719	0	0	0	0	0.00365084633255891
HKD	HKD	25	Mar	0.999003653271338	0	0	0.000332115576220525	0	0.000332115576220525	0.000332115576220525
HKD	HKD	26	Apr	0.999453103636861	0.000273448181569593	0	0	0	0	0.000273448181569593
HKD	HKD	26	May	0.991564417177914	0	0	0	0	0	0.00843558282208589
HKD	HKD	26	Jun	0.999696233292831	0	0	0	0	0	0.000303766707168894
HKD	HKD	26	Jul	0.999709892660284	0.000290107339715695	0	0	0	0	0
HKD	HKD	26	Aug	0.999073215940686	0	0.000308928019771393	0	0	0	0.000617856039542787
HKD	HKD	26	Sep	0.999382716049383	0	0.000308641975308642	0	0	0.000308641975308642	0
HKD	HKD	26	Oct	0.999711149624494	0	0.000288850375505488	0	0	0	0
HKD	HKD	26	Nov	0.999432140829074	0	0.00056785917092561	0	0	0	0
HKD	HKD	26	Dec	0.99768115942029	0.000289855072463768	0	0	0	0	0.00202898550724638
HKD	HKD	26	Jan	1	0	0	0	0	0	0
HKD	HKD	26	Feb	0.99557801642451	0	0.000315855969677827	0	0	0	0.00410612760581175
HKD	HKD	26	Mar	0.999666555518506	0	0	0	0	0	0.000333444481493831
HKD	HKD	27	Apr	0.999160134378499	0	0	0.000279955207166853	0	0	0.000559910414333707
HKD	HKD	27	May	0.999328633769721	0	0.000335683115139309	0	0	0	0.000335683115139309
HKD	HKD	27	Jun	0.99922600619195	0	0	0	0	0.000386996904024768	0.000386996904024768
HKD	HKD	27	Jul	0.999392466585662	0	0	0	0	0.000303766707168894	0.000303766707168894
HKD	HKD	27	Aug	0.999709386806161	0.000290613193839	0	0	0	0	0
HKD	HKD	27	Sep	1	0	0	0	0	0	0
HKD	HKD	27	Oct	0.999690785405071	0.000309214594928881	0	0	0	0	0
HKD	HKD	27	Nov	0.999710060887214	0	0.000289939112786315	0	0	0	0
HKD	HKD	27	Dec	0.996872334375889	0	0	0	0	0	0.00312766562411146
HKD	HKD	27	Jan	1	0	0	0	0	0	0
HKD	HKD	27	Feb	0.983649444081099	0	0	0	0	0	0.0163505559189012
HKD	HKD	27	Mar	0.99968253968254	0	0	0	0	0	0.000317460317460317
HKD	HKD	28	Apr	0.999177406087195	0.00054839594187003	0	0	0	0	0.000274197970935015
HKD	HKD	28	May	0.999321804001356	0	0.000339097999321804	0	0	0	0.000339097999321804
HKD	HKD	28	Jun	0.998654557685839	0	0	0	0	0.00067272115708039	0.00067272115708039
HKD	HKD	28	Jul	0.99922480620155	0	0	0	0	0.000775193798449612	0
HKD	HKD	28	Aug	0.999391542439915	0.000608457560085184	0	0	0	0	0
HKD	HKD	28	Sep	0.999708879184862	0	0	0	0	0	0.000291120815138282
HKD	HKD	28	Oct	1	0	0	0	0	0	0
HKD	HKD	28	Nov	0.999070919789409	0.000309693403530505	0.00061938680706101	0	0	0	0
HKD	HKD	28	Dec	0.999418773612322	0	0.000290613193839	0	0	0	0.000290613193839
HKD	HKD	28	Jan	0.999714611872146	0	0	0	0	0	0.000285388127853881
HKD	HKD	28	Feb	0.989519650655022	0	0	0	0	0	0.0104803493449782
HKD	HKD	28	Mar	1	0	0	0	0	0	0
HKD	HKD	29	Apr	0.99824355971897	0.000292740046838408	0.000292740046838408	0.000292740046838408	0.000292740046838408	0.000292740046838408	0.000292740046838408
HKD	HKD	29	May	0.997945205479452	0	0.000342465753424658	0	0	0	0.00171232876712329
HKD	HKD	29	Jun	0.999320882852292	0	0	0	0	0.00067911714770798	0
HKD	HKD	29	Jul	1	0	0	0	0	0	0
HKD	HKD	29	Aug	1	0	0	0	0	0	0
HKD	HKD	29	Sep	0.999390057944495	0	0.000609942055504727	0	0	0	0
HKD	HKD	29	Oct	1	0	0	0	0	0	0
HKD	HKD	29	Nov	0.999378109452736	0	0	0	0	0	0.000621890547263682
HKD	HKD	29	Dec	0.998448650325783	0	0.000310269934843314	0.000310269934843314	0	0	0.000930809804529941
HKD	HKD	29	Jan	0.999417758369724	0	0.000291120815138282	0	0	0	0.000291120815138282
HKD	HKD	29	Feb	0.996854446668573	0	0	0	0	0	0.00314555333142694
HKD	HKD	29	Mar	0.998527245949926	0.000883652430044183	0	0.000294550810014728	0	0.000294550810014728	0
HKD	HKD	30	Apr	0.999230571941523	0.000512952038984355	0	0	0	0	0.000256476019492177
HKD	HKD	30	May	0.989220265900108	0.000359324469996407	0	0	0	0	0.0104204096298958
HKD	HKD	30	Jun	0.999312950875988	0	0	0.000343524562006183	0	0	0.000343524562006183
HKD	HKD	30	Jul	0.99932042133877	0.000339789330615019	0	0	0	0.000339789330615019	0
HKD	HKD	30	Aug	0.999324324324324	0	0.000337837837837838	0.000337837837837838	0	0	0
HKD	HKD	30	Sep	0.9996114996115	0.000388500388500389	0	0	0	0	0
HKD	HKD	30	Oct	0.999694376528117	0	0	0	0	0	0.000305623471882641
HKD	HKD	30	Nov	0.9979520187244	0	0.000292568753657109	0	0.000292568753657109	0	0.00146284376828555
HKD	HKD	30	Dec	0.995327102803738	0	0.000934579439252336	0.000311526479750779	0	0	0.00342679127725857
HKD	HKD	30	Jan	0.999688473520249	0	0	0	0	0	0.000311526479750779
HKD	HKD	30	Feb	1	0	0	0	0	0	0
HKD	HKD	30	Mar	0.998851894374283	0	0.000287026406429392	0	0	0.000287026406429392	0.000574052812858783
HKD	HKD	31	Apr	0.999519807923169	0	0	0	0	0	0.000480192076830732
HKD	HKD	31	May	0.998089780324737	0	0	0	0	0	0.00191021967526266
HKD	HKD	31	Jun	1	0	0	0	0	0	0
HKD	HKD	31	Jul	0.999656002751978	0	0	0	0	0	0.000343997248022016
HKD	HKD	31	Aug	1	0	0	0	0	0	0
HKD	HKD	31	Sep	1	0	0	0	0	0	0
HKD	HKD	31	Oct	0.999610591900312	0	0	0	0	0	0.000389408099688474
HKD	HKD	31	Nov	0.999387442572741	0	0	0	0	0.000306278713629403	0.000306278713629403
HKD	HKD	31	Dec	0.999706400469759	0.000293599530240752	0	0	0	0	0
HKD	HKD	31	Jan	0.99906015037594	0	0.00031328320802005	0	0	0.00031328320802005	0.00031328320802005
HKD	HKD	31	Feb	0.999375585388698	0	0.000312207305650952	0	0	0	0.000312207305650952
HKD	HKD	31	Mar	0.999707773232028	0.000292226767971946	0	0	0	0	0
HKD	HKD	32	Apr	0.999269361909401	0.000243546030199708	0	0	0	0	0.000487092060399416
HKD	HKD	32	May	0.998809878012496	0	0.00029753049687593	0	0.00029753049687593	0	0.00059506099375186
HKD	HKD	32	Jun	0.999361226445225	0	0.000319386777387416	0	0	0	0.000319386777387416
HKD	HKD	32	Jul	0.999636231356857	0	0.000363768643142961	0	0	0	0
HKD	HKD	32	Aug	0.998965517241379	0	0.000344827586206897	0.000344827586206897	0	0	0.000344827586206897
HKD	HKD	32	Sep	0.99931833674165	0	0.000340831629175188	0	0	0	0.000340831629175188
HKD	HKD	32	Oct	0.999322263639444	0.000338868180277872	0	0	0	0	0.000338868180277872
HKD	HKD	32	Nov	0.997658993367148	0	0	0	0	0	0.00234100663285213
HKD	HKD	32	Dec	0.998771121351766	0.000307219662058372	0	0	0	0	0.000921658986175115
HKD	HKD	32	Jan	1	0	0	0	0	0	0
HKD	HKD	32	Feb	0.997172478793591	0.000314169022934339	0.000314169022934339	0	0	0	0.00219918316054037
HKD	HKD	32	Mar	0.999374217772215	0.000312891113892366	0	0	0	0	0.000312891113892366
HKD	HKD	33	Apr	0.999739447628973	0	0	0	0	0	0.000260552371026576
HKD	HKD	33	May	0.99939740885809	0.000301295570955107	0	0.000301295570955107	0	0	0
HKD	HKD	33	Jun	0.999401913875598	0	0.000299043062200957	0.000299043062200957	0	0	0
HKD	HKD	33	Jul	0.999039077514414	0	0	0.000320307495195388	0	0	0.000640614990390775
HKD	HKD	33	Aug	0.998907103825137	0	0	0.000728597449908925	0	0	0.000364298724954463
HKD	HKD	33	Sep	0.99930867611476	0.000345661942620118	0	0	0	0	0.000345661942620118
HKD	HKD	33	Oct	0.998975409836066	0	0	0	0	0	0.00102459016393443
HKD	HKD	33	Nov	0.997961956521739	0	0.000339673913043478	0.000339673913043478	0	0	0.00135869565217391
HKD	HKD	33	Dec	0.998823067869753	0.000392310710082385	0.000392310710082385	0	0	0	0.000392310710082385
HKD	HKD	33	Jan	1	0	0	0	0	0	0
HKD	HKD	33	Feb	0.999409855414577	0	0.000295072292711714	0	0	0	0.000295072292711714
HKD	HKD	33	Mar	0.999052432090967	0	0.000315855969677827	0	0	0	0.000631711939355654
HKD	HKD	34	Apr	0.999221183800623	0.000519210799584631	0	0	0	0	0.000259605399792316
HKD	HKD	34	May	0.999364069952305	0.000317965023847377	0.000317965023847377	0	0	0	0
HKD	HKD	34	Jun	0.999092558983666	0.000302480338777979	0.000604960677555959	0	0	0	0
HKD	HKD	34	Jul	0.999399399399399	0.0003003003003003	0	0	0	0	0.0003003003003003
HKD	HKD	34	Aug	0.999358151476252	0.000320924261874198	0	0	0	0	0.000320924261874198
HKD	HKD	34	Sep	0.99963476990504	0.000365230094959825	0	0	0	0	0
HKD	HKD	34	Oct	0.999307239348805	0.000346380325597506	0	0	0	0	0.000346380325597506
HKD	HKD	34	Nov	0.997943797121316	0	0.000342700479780672	0	0	0.000342700479780672	0.00137080191912269
HKD	HKD	34	Dec	1	0	0	0	0	0	0
HKD	HKD	34	Jan	0.999606299212599	0	0	0	0	0	0.000393700787401575
HKD	HKD	34	Feb	0.998766954377312	0	0	0.00092478421701603	0	0	0.00030826140567201
HKD	HKD	34	Mar	0.999407407407407	0.000296296296296296	0	0	0.000296296296296296	0	0
HKD	HKD	35	Apr	0.999021765712888	0.000244558571777941	0	0	0	0	0.000733675715333823
HKD	HKD	35	May	0.999363057324841	0	0	0	0	0	0.000636942675159236
HKD	HKD	35	Jun	0.999681122448979	0.000318877551020408	0	0	0	0	0
HKD	HKD	35	Jul	0.998478856099787	0.000304228780042592	0	0	0	0	0.00121691512017037
HKD	HKD	35	Aug	0.998791175581747	0.000604412209126624	0.000302206104563312	0	0	0	0.000302206104563312
HKD	HKD	35	Sep	0.998711755233494	0.000644122383252818	0.000322061191626409	0	0	0	0.000322061191626409
HKD	HKD	35	Oct	0.9996336996337	0	0.000366300366300366	0	0	0	0
HKD	HKD	35	Nov	0.996522948539638	0.000695410292072323	0.000347705146036161	0	0	0	0.00243393602225313
HKD	HKD	35	Dec	0.998968363136176	0.000687757909215956	0	0.000343878954607978	0	0	0
HKD	HKD	35	Jan	0.999316473000684	0	0.000683526999316473	0	0	0	0
HKD	HKD	35	Feb	0.999211045364891	0	0	0	0	0	0.000788954635108481
HKD	HKD	35	Mar	0.999690498297741	0.000309501702259362	0	0	0	0	0
HKD	HKD	36	Apr	1	0	0	0	0	0	0
HKD	HKD	36	May	0.998814814814815	0.000592592592592593	0	0.000296296296296296	0	0	0.000296296296296296
HKD	HKD	36	Jun	0.999361226445225	0	0.000319386777387416	0	0	0	0.000319386777387416
HKD	HKD	36	Jul	1	0	0	0	0	0	0
HKD	HKD	36	Aug	1	0	0	0	0	0	0
HKD	HKD	36	Sep	1	0	0	0	0	0	0
HKD	HKD	36	Oct	0.999676689298416	0	0	0	0	0	0.000323310701584223
HKD	HKD	36	Nov	0.99632892804699	0.000367107195301028	0.000734214390602056	0	0	0.000367107195301028	0.00220264317180617
HKD	HKD	36	Dec	0.998252359314925	0	0	0	0	0	0.00174764068507515
HKD	HKD	36	Jan	0.99930867611476	0	0	0.000345661942620118	0	0.000345661942620118	0
HKD	HKD	36	Feb	1	0	0	0	0	0	0
HKD	HKD	36	Mar	0.999604743083004	0.000395256916996047	0	0	0	0	0
HKD	HKD	37	Apr	0.99795151928986	0	0.00136565380675999	0	0	0.000341413451689997	0.000341413451689997
HKD	HKD	37	May	0.99905153335441	0.000316155548529877	0.000316155548529877	0	0	0	0.000316155548529877
HKD	HKD	37	Jun	0.999105545617174	0.000894454382826476	0	0	0	0	0
HKD	HKD	37	Jul	0.999356706336443	0.000321646831778707	0	0	0	0	0.000321646831778707
HKD	HKD	37	Aug	0.999035989717224	0.0006426735218509	0.00032133676092545	0	0	0	0
HKD	HKD	37	Sep	0.999692212988612	0	0.000307787011388119	0	0	0	0
HKD	HKD	37	Oct	0.999388192107678	0.000305903946160906	0	0	0	0	0.000305903946160906
HKD	HKD	37	Nov	0.999025341130604	0.000649772579597141	0.000324886289798571	0	0	0	0
HKD	HKD	37	Dec	0.998892580287929	0	0	0	0	0	0.00110741971207087
HKD	HKD	37	Jan	1	0	0	0	0	0	0
HKD	HKD	37	Feb	0.999653619674402	0	0.000346380325597506	0	0	0	0
HKD	HKD	37	Mar	0.999656593406593	0	0	0	0	0	0.000343406593406593
HKD	HKD	38	Apr	0.998217998217998	0	0.00178200178200178	0	0	0	0
HKD	HKD	38	May	0.997898276586801	0.000420344682639765	0.000420344682639765	0	0	0	0.00126103404791929
HKD	HKD	38	Jun	0.999682741116751	0	0	0	0	0	0.000317258883248731
HKD	HKD	38	Jul	0.999401913875598	0.000299043062200957	0.000299043062200957	0	0	0	0
HKD	HKD	38	Aug	0.999025657681065	0.00032478077297824	0.00032478077297824	0	0	0	0.00032478077297824
HKD	HKD	38	Sep	0.999027237354086	0.000324254215304799	0.000324254215304799	0	0	0	0.000324254215304799
HKD	HKD	38	Oct	0.999689537410742	0	0	0	0	0	0.000310462589257994
HKD	HKD	38	Nov	0.999077490774908	0.00030750307503075	0	0	0.00030750307503075	0	0.00030750307503075
HKD	HKD	38	Dec	0.998696643857934	0.000325839035516455	0.000325839035516455	0.000325839035516455	0	0	0.000325839035516455
HKD	HKD	38	Jan	0.999629766753054	0	0.000370233246945576	0	0	0	0
HKD	HKD	38	Feb	0.999297012302285	0	0.000351493848857645	0	0	0	0.000351493848857645
HKD	HKD	38	Mar	0.999305072967338	0	0	0	0.000347463516330785	0	0.000347463516330785
HKD	HKD	39	Apr	0.996778916544656	0	0.00322108345534407	0	0	0	0
HKD	HKD	39	May	0.998913043478261	0.00036231884057971	0	0	0	0	0.00072463768115942
HKD	HKD	39	Jun	0.999153976311337	0	0.000423011844331641	0	0	0	0.000423011844331641
HKD	HKD	39	Jul	0.999681427206117	0	0.000318572793883402	0	0	0	0
HKD	HKD	39	Aug	0.999400838825644	0	0	0.000299580587177951	0	0	0.000299580587177951
HKD	HKD	39	Sep	0.999671916010499	0	0	0	0	0	0.000328083989501312
HKD	HKD	39	Oct	0.999670836076366	0.00032916392363397	0	0	0	0	0
HKD	HKD	39	Nov	0.999063962558502	0.00062402496099844	0.00031201248049922	0	0	0	0
HKD	HKD	39	Dec	0.999075215782984	0	0.00061652281134402	0.00030826140567201	0	0	0
HKD	HKD	39	Jan	0.999672988881622	0	0	0	0	0.000327011118378025	0
HKD	HKD	39	Feb	0.998515769944341	0.000371057513914657	0.000742115027829314	0	0	0	0.000371057513914657
HKD	HKD	39	Mar	1	0	0	0	0	0	0
HKD	HKD	40	Apr	0.998806326469711	0	0.00119367353028947	0	0	0	0
HKD	HKD	40	May	0.996002906976744	0.00254360465116279	0.000726744186046512	0	0	0	0.000726744186046512
HKD	HKD	40	Jun	0.997816593886463	0.000363901018922853	0.000727802037845706	0	0	0.000363901018922853	0.000727802037845706
HKD	HKD	40	Jul	0.999150382327952	0	0	0	0	0.000849617672047579	0
HKD	HKD	40	Aug	1	0	0	0	0	0	0
HKD	HKD	40	Sep	0.999399579705794	0	0.000300210147102972	0.000300210147102972	0	0	0
HKD	HKD	40	Oct	0.998677248677249	0.000330687830687831	0	0	0.000330687830687831	0	0.000661375661375661
HKD	HKD	40	Nov	0.999337528983107	0.000331235508446505	0.000331235508446505	0	0	0	0
HKD	HKD	40	Dec	0.999686520376176	0	0	0	0	0	0.000313479623824451
HKD	HKD	40	Jan	0.999072642967542	0	0.000927357032457496	0	0	0	0
HKD	HKD	40	Feb	0.999672560576293	0	0	0	0	0	0.000327439423706614
HKD	HKD	40	Mar	0.999256229081443	0.000371885459278542	0	0	0.000371885459278542	0	0
HKD	HKD	41	Apr	0.997578692493947	0.000302663438256659	0.00151331719128329	0	0	0	0.000605326876513317
HKD	HKD	41	May	0.998157021747143	0.00147438260228529	0	0	0	0	0.000368595650571323
HKD	HKD	41	Jun	0.998902305159166	0	0.00109769484083425	0	0	0	0
HKD	HKD	41	Jul	0.998905109489051	0.000364963503649635	0.000364963503649635	0	0	0.000364963503649635	0
HKD	HKD	41	Aug	0.999148211243612	0.000425894378194208	0.000425894378194208	0	0	0	0
HKD	HKD	41	Sep	0.99935917975008	0.000320410124959949	0	0	0	0	0.000320410124959949
HKD	HKD	41	Oct	0.999697976442162	0	0	0.000302023557837511	0	0	0
HKD	HKD	41	Nov	0.998999332888592	0.000333555703802535	0.000333555703802535	0.000333555703802535	0	0	0
HKD	HKD	41	Dec	0.99867197875166	0	0.00099601593625498	0.000332005312084993	0	0	0
HKD	HKD	41	Jan	0.999685732243872	0	0	0	0	0	0.000314267756128221
HKD	HKD	41	Feb	0.99969040247678	0	0	0.000309597523219814	0	0	0
HKD	HKD	41	Mar	0.999671592775041	0	0.000328407224958949	0	0	0	0
HKD	HKD	42	Apr	0.997326203208556	0.00106951871657754	0.00133689839572193	0	0	0	0.000267379679144385
HKD	HKD	42	May	0.996274217585693	0.0026080476900149	0.0003725782414307	0	0	0	0.000745156482861401
HKD	HKD	42	Jun	1	0	0	0	0	0	0
HKD	HKD	42	Jul	0.997800586510264	0.000733137829912023	0	0.000366568914956012	0	0.00109970674486804	0
HKD	HKD	42	Aug	0.998901501281582	0.000732332478945441	0	0.000366166239472721	0	0	0
HKD	HKD	42	Sep	0.998719043552519	0	0.00085397096498719	0	0	0	0.000426985482493595
HKD	HKD	42	Oct	0.999677938808374	0	0	0	0	0	0.000322061191626409
HKD	HKD	42	Nov	0.998179611650485	0	0.000606796116504854	0	0	0	0.00121359223300971
HKD	HKD	42	Dec	0.998994974874372	0	0.00033500837520938	0.00033500837520938	0	0	0.00033500837520938
HKD	HKD	42	Jan	0.998666666666667	0	0	0	0	0	0.00133333333333333
HKD	HKD	42	Feb	0.999055118110236	0	0.000944881889763779	0	0	0	0
HKD	HKD	42	Mar	0.999068322981367	0.00062111801242236	0.00031055900621118	0	0	0	0
HKD	HKD	43	Apr	0.998491325119437	0.000754337440281619	0.000502891626854413	0	0	0	0.000251445813427206
HKD	HKD	43	May	0.998381877022654	0.000647249190938511	0.000323624595469256	0	0	0	0.000647249190938511
HKD	HKD	43	Jun	1	0	0	0	0	0	0
HKD	HKD	43	Jul	0.99962921764924	0	0	0	0	0.000370782350760104	0
HKD	HKD	43	Aug	0.998526703499079	0.00110497237569061	0	0.000368324125230203	0	0	0
HKD	HKD	43	Sep	0.999263894000736	0	0.000368052999631947	0	0	0	0.000368052999631947
HKD	HKD	43	Oct	1	0	0	0	0	0	0
HKD	HKD	43	Nov	1	0	0	0	0	0	0
HKD	HKD	43	Dec	0.999389871873093	0	0.000305064063453325	0	0	0	0.000305064063453325
HKD	HKD	43	Jan	0.999327956989247	0	0.000336021505376344	0	0	0	0.000336021505376344
HKD	HKD	43	Feb	0.999331327315279	0	0.000334336342360415	0	0	0	0.000334336342360415
HKD	HKD	43	Mar	0.99905303030303	0	0.000315656565656566	0.000315656565656566	0	0	0.000315656565656566
HKD	HKD	44	Apr	0.998986828774063	0	0.000253292806484296	0	0	0	0.000759878419452888
HKD	HKD	44	May	0.998785302156089	0.000607348921955664	0.000303674460977832	0	0	0	0.000303674460977832
HKD	HKD	44	Jun	0.998700454840806	0.000649772579597141	0	0.000649772579597141	0	0	0
HKD	HKD	44	Jul	0.998868778280543	0	0.000377073906485671	0	0	0.000377073906485671	0.000377073906485671
HKD	HKD	44	Aug	1	0	0	0	0	0	0
HKD	HKD	44	Sep	1	0	0	0	0	0	0
HKD	HKD	44	Oct	0.999259807549963	0	0.000370096225018505	0	0	0	0.000370096225018505
HKD	HKD	44	Nov	0.998263135041251	0	0.000434216239687364	0.000434216239687364	0	0	0.000868432479374729
HKD	HKD	44	Dec	0.99935170178282	0	0.000324149108589951	0.000324149108589951	0	0	0
HKD	HKD	44	Jan	0.998775260257195	0.000612369871402327	0	0.000306184935701164	0	0	0.000306184935701164
HKD	HKD	44	Feb	0.99898717083052	0	0.00101282916948008	0	0	0	0
HKD	HKD	44	Mar	0.999329309188464	0.000335345405767941	0	0	0	0	0.000335345405767941
HKD	HKD	45	Apr	0.998067899530776	0.000276014352746343	0.000552028705492686	0	0	0	0.00110405741098537
HKD	HKD	45	May	0.998468137254902	0.000612745098039216	0.000612745098039216	0	0	0	0.000306372549019608
HKD	HKD	45	Jun	0.998779743746187	0.00061012812690665	0.000305064063453325	0.000305064063453325	0	0	0
HKD	HKD	45	Jul	0.998367613450865	0.000326477309826967	0.000326477309826967	0	0	0.000652954619653934	0.000326477309826967
HKD	HKD	45	Aug	0.999621355547141	0	0	0.000378644452858766	0	0	0
HKD	HKD	45	Sep	0.99925456578457	0.000745434215430488	0	0	0	0	0
HKD	HKD	45	Oct	1	0	0	0	0	0	0
HKD	HKD	45	Nov	0.999244998112495	0	0.000377500943752359	0.000377500943752359	0	0	0
HKD	HKD	45	Dec	1	0	0	0	0	0	0
HKD	HKD	45	Jan	0.999349381912817	0	0	0	0	0	0.000650618087182824
HKD	HKD	45	Feb	0.998770743700062	0.000307314074984634	0.000614628149969269	0	0	0	0.000307314074984634
HKD	HKD	45	Mar	0.999322493224932	0.000338753387533875	0	0	0	0	0.000338753387533875
HKD	HKD	46	Apr	0.998063623789765	0.000829875518672199	0.00110650069156293	0	0	0	0
HKD	HKD	46	May	0.997985901309164	0.00167841557569654	0	0	0	0	0.000335683115139309
HKD	HKD	46	Jun	0.999384425977224	0.000307787011388119	0	0	0	0	0.000307787011388119
HKD	HKD	46	Jul	0.998161764705882	0.000612745098039216	0.000612745098039216	0.000306372549019608	0	0	0.000306372549019608
HKD	HKD	46	Aug	0.99934296977661	0.000328515111695138	0	0	0	0	0.000328515111695138
HKD	HKD	46	Sep	0.998483124762988	0.00113765642775882	0	0	0	0	0.000379218809252939
HKD	HKD	46	Oct	1	0	0	0	0	0	0
HKD	HKD	46	Nov	0.999243284146803	0.000378357926598562	0	0.000378357926598562	0	0	0
HKD	HKD	46	Dec	0.999240986717268	0	0.000379506641366224	0	0	0	0.000379506641366224
HKD	HKD	46	Jan	0.999123575810692	0	0.000438212094653813	0.000438212094653813	0	0	0
HKD	HKD	46	Feb	0.999345977763244	0.000327011118378025	0	0	0.000327011118378025	0	0
HKD	HKD	46	Mar	0.999075215782984	0.00092478421701603	0	0	0	0	0
HKD	HKD	47	Apr	0.998230983067981	0.00101086681829669	0.000505433409148345	0	0	0	0.000252716704574172
HKD	HKD	47	May	0.99798522498321	0.000671591672263264	0.000671591672263264	0	0	0.000335795836131632	0.000335795836131632
HKD	HKD	47	Jun	0.999325918436131	0	0	0	0	0	0.000674081563869228
HKD	HKD	47	Jul	0.999382525470824	0.000617474529175672	0	0	0	0	0
HKD	HKD	47	Aug	0.997536187249769	0.00184785956267324	0	0.000307976593778873	0	0	0.000307976593778873
HKD	HKD	47	Sep	0.99901055408971	0.000329815303430079	0.000329815303430079	0.000329815303430079	0	0	0
HKD	HKD	47	Oct	1	0	0	0	0	0	0
HKD	HKD	47	Nov	0.998873873873874	0	0.000375375375375375	0.000750750750750751	0	0	0
HKD	HKD	47	Dec	0.997718631178707	0.00114068441064639	0.000380228136882129	0.000380228136882129	0	0	0.000380228136882129
HKD	HKD	47	Jan	0.999618320610687	0	0.000381679389312977	0	0	0	0
HKD	HKD	47	Feb	0.99912010558733	0	0.00043994720633524	0	0	0	0.00043994720633524
HKD	HKD	47	Mar	0.999015425008205	0.000328191663931736	0.000328191663931736	0	0	0	0.000328191663931736
HKD	HKD	48	Apr	0.996266666666667	0	0.00266666666666667	0.000533333333333333	0	0	0.000533333333333333
HKD	HKD	48	May	0.998795180722892	0.000301204819277108	0.000602409638554217	0	0	0.000301204819277108	0
HKD	HKD	48	Jun	0.998650927487352	0	0.00101180438448567	0	0	0	0.000337268128161889
HKD	HKD	48	Jul	0.999323867478026	0.000338066260987153	0	0	0	0	0.000338066260987153
HKD	HKD	48	Aug	0.999380037197768	0.000619962802231866	0	0	0	0	0
HKD	HKD	48	Sep	0.998450573287883	0.000309885342423303	0.00092965602726991	0.000309885342423303	0	0	0
HKD	HKD	48	Oct	0.998671537695118	0	0.000332115576220525	0	0	0.000332115576220525	0.00066423115244105
HKD	HKD	48	Nov	0.998849693251534	0	0.000766871165644172	0.000383435582822086	0	0	0
HKD	HKD	48	Dec	0.998867497168743	0.000377500943752359	0.000377500943752359	0.000377500943752359	0	0	0
HKD	HKD	48	Jan	0.999234596249522	0	0.000765403750478377	0	0	0	0
HKD	HKD	48	Feb	0.998080614203455	0	0.00153550863723608	0	0	0.000383877159309021	0
HKD	HKD	48	Mar	1	0	0	0	0	0	0
HKD	HKD	49	Apr	0.99863154293534	0.000342114266164899	0.000684228532329798	0	0	0.000342114266164899	0
HKD	HKD	49	May	0.997133757961783	0.000318471337579618	0.00127388535031847	0.000318471337579618	0	0	0.000955414012738854
HKD	HKD	49	Jun	0.997271073377805	0.000303214069132808	0.00151607034566404	0	0	0	0.000909642207398423
HKD	HKD	49	Jul	0.998645903859174	0	0	0	0	0.0003385240352065	0.0010155721056195
HKD	HKD	49	Aug	0.998983395459166	0.000338868180277872	0	0.000338868180277872	0	0	0.000338868180277872
HKD	HKD	49	Sep	0.999688376441259	0.000311623558741041	0	0	0	0	0
HKD	HKD	49	Oct	0.999376364203305	0.000311817898347365	0.000311817898347365	0	0	0	0
HKD	HKD	49	Nov	0.99798522498321	0	0.00167897918065816	0	0	0	0.000335795836131632
HKD	HKD	49	Dec	0.999229880631498	0.000385059684251059	0	0	0	0.000385059684251059	0
HKD	HKD	49	Jan	0.999621212121212	0	0	0.000378787878787879	0	0	0
HKD	HKD	49	Feb	0.999615827890895	0	0.000384172109104879	0	0	0	0
HKD	HKD	49	Mar	1	0	0	0	0	0	0
HKD	HKD	50	Apr	0.995473747736874	0.00181050090525045	0.00271575135787568	0	0	0	0
HKD	HKD	50	May	0.996291718170581	0.00123609394313968	0	0	0	0.000412031314379893	0.00206015657189946
HKD	HKD	50	Jun	0.999359795134443	0	0.000640204865556978	0	0	0	0
HKD	HKD	50	Jul	0.998167379352474	0.00030543677458766	0.00030543677458766	0.00030543677458766	0	0.00030543677458766	0.000610873549175321
HKD	HKD	50	Aug	0.998979938796328	0.000680040802448147	0	0	0	0	0.000340020401224073
HKD	HKD	50	Sep	0.999319959197552	0.000340020401224073	0.000340020401224073	0	0	0	0
HKD	HKD	50	Oct	1	0	0	0	0	0	0
HKD	HKD	50	Nov	0.99906073888541	0.000939261114589856	0	0	0	0	0
HKD	HKD	50	Dec	0.997638326585695	0.00134952766531714	0.000337381916329285	0	0	0	0.00067476383265857
HKD	HKD	50	Jan	0.999612553273925	0	0.000387446726075165	0	0	0	0
HKD	HKD	50	Feb	0.998862774829416	0.000379075056861259	0	0	0	0	0.000758150113722517
HKD	HKD	50	Mar	0.998457979953739	0.000771010023130301	0.000771010023130301	0	0	0	0
HKD	HKD	51	Apr	0.99732063114022	0.00119083060434653	0.00119083060434653	0	0	0.000297707651086633	0
HKD	HKD	51	May	0.998205312275664	0.00107681263460158	0.000717875089734386	0	0	0	0
HKD	HKD	51	Jun	0.999169435215947	0	0.000830564784053156	0	0	0	0
HKD	HKD	51	Jul	0.998714652956298	0.0006426735218509	0.00032133676092545	0	0	0	0.00032133676092545
HKD	HKD	51	Aug	0.997852760736196	0.000613496932515337	0.000306748466257669	0	0	0	0.00122699386503067
HKD	HKD	51	Sep	0.998632946001367	0.00102529049897471	0.000341763499658237	0	0	0	0
HKD	HKD	51	Oct	0.998632478632479	0	0.000683760683760684	0	0	0	0.000683760683760684
HKD	HKD	51	Nov	0.998735777496839	0.000632111251580278	0.000316055625790139	0.000316055625790139	0	0	0
HKD	HKD	51	Dec	0.998741346758968	0.000314663310258024	0.000314663310258024	0	0	0	0.000629326620516048
HKD	HKD	51	Jan	0.999659979598776	0	0.000340020401224073	0	0	0	0
HKD	HKD	51	Feb	0.999611197511664	0	0.000388802488335925	0	0	0	0
HKD	HKD	51	Mar	0.998479665526416	0	0.00114025085518814	0	0	0	0.000380083618396047
HKD	HKD	52	Apr	0.995314787701318	0.00117130307467057	0.00292825768667643	0	0	0	0.000585651537335286
HKD	HKD	52	May	0.9975194897236	0.000708717221828491	0.000354358610914245	0	0	0	0.00141743444365698
HKD	HKD	52	Jun	0.99783315276273	0.000722282412423258	0.000361141206211629	0.000361141206211629	0	0.000722282412423258	0
HKD	HKD	52	Jul	0.998334721065778	0	0.000416319733555371	0	0	0.000416319733555371	0.000832639467110741
HKD	HKD	52	Aug	0.999032570138665	0.000322476620445018	0.000322476620445018	0	0	0	0.000322476620445018
HKD	HKD	52	Sep	0.998765050941649	0	0.000617474529175672	0.000308737264587836	0	0	0.000308737264587836
HKD	HKD	52	Oct	0.99896871777243	0	0.000687521485046408	0	0	0	0.000343760742523204
HKD	HKD	52	Nov	0.997237569060773	0	0.00138121546961326	0	0	0	0.00138121546961326
HKD	HKD	52	Dec	0.999047619047619	0	0.000634920634920635	0	0	0	0.000317460317460317
HKD	HKD	52	Jan	0.999368487527629	0.000315756236185665	0.000315756236185665	0	0	0	0
HKD	HKD	52	Feb	0.999659052165019	0	0.000340947834981248	0	0	0	0
HKD	HKD	52	Mar	1	0	0	0	0	0	0
HKD	HKD	53	Apr	0.999066874027994	0	0.000933125972006221	0	0	0	0
HKD	HKD	53	May	0.997227997227997	0.000693000693000693	0.000346500346500347	0.000346500346500347	0	0.000346500346500347	0.00103950103950104
HKD	HKD	53	Jun	0.997853309481216	0	0.00107334525939177	0.00035778175313059	0	0.000715563506261181	0
HKD	HKD	53	Jul	0.997458242556282	0.000363108206245461	0.00181554103122731	0	0	0.000363108206245461	0
HKD	HKD	53	Aug	0.997489539748954	0.00167364016736402	0.000836820083682008	0	0	0	0
HKD	HKD	53	Sep	0.997736093143596	0.000970245795601552	0.00129366106080207	0	0	0	0
HKD	HKD	53	Oct	0.998759305210918	0.000310173697270472	0.000310173697270472	0	0	0	0.000620347394540943
HKD	HKD	53	Nov	0.997919556171983	0.00104022191400832	0.000693481276005548	0	0	0	0.000346740638002774
HKD	HKD	53	Dec	0.998257839721254	0	0	0.000696864111498258	0	0	0.00104529616724739
HKD	HKD	53	Jan	0.998724082934609	0	0.000956937799043062	0	0	0	0.000318979266347687
HKD	HKD	53	Feb	0.999049730757048	0	0.00063351282863478	0	0	0	0.00031675641431739
HKD	HKD	53	Mar	0.999658002735978	0	0.000341997264021888	0	0	0	0
HKD	HKD	54	Apr	0.99759293928858	0.00106980476063118	0.000534902380315592	0	0	0.000267451190157796	0.000534902380315592
HKD	HKD	54	May	0.997801392451447	0.000366434591425431	0.000732869182850861	0	0	0	0.00109930377427629
HKD	HKD	54	Jun	0.998604326587578	0.00104675505931612	0.000348918353105373	0	0	0	0
HKD	HKD	54	Jul	0.997479294202377	0.000360100828231905	0.00180050414115952	0	0	0.000360100828231905	0
HKD	HKD	54	Aug	0.99780701754386	0.00109649122807018	0.000365497076023392	0.000365497076023392	0	0	0.000365497076023392
HKD	HKD	54	Sep	0.997055111485065	0.00210349179638199	0.000420698359276399	0	0	0	0.000420698359276399
HKD	HKD	54	Oct	0.99836867862969	0.00032626427406199	0.000652528548123981	0	0	0	0.000652528548123981
HKD	HKD	54	Nov	0.998751950078003	0.00062402496099844	0.00031201248049922	0	0	0	0.00031201248049922
HKD	HKD	54	Dec	0.99860188745194	0.00034952813701503	0.00034952813701503	0.00034952813701503	0	0	0.00034952813701503
HKD	HKD	54	Jan	0.99929996499825	0	0	0.000350017500875044	0	0	0.000350017500875044
HKD	HKD	54	Feb	1	0	0	0	0	0	0
HKD	HKD	54	Mar	0.999047316608447	0.000317561130517625	0.000317561130517625	0	0	0	0.000317561130517625
HKD	HKD	55	Apr	0.998547918683446	0.000484027105517909	0.000968054211035818	0	0	0	0
HKD	HKD	55	May	0.999067454149829	0	0	0.000310848616723656	0	0	0.000621697233447311
HKD	HKD	55	Jun	0.997420781134856	0.000368459837877671	0.00221075902726603	0	0	0	0
HKD	HKD	55	Jul	0.997189037245256	0.00140548137737175	0.00140548137737175	0	0	0	0
HKD	HKD	55	Aug	0.998181818181818	0.00109090909090909	0.000727272727272727	0	0	0	0
HKD	HKD	55	Sep	0.999631811487482	0	0.000368188512518409	0	0	0	0
HKD	HKD	55	Oct	0.997878659312686	0.000848536274925753	0.000424268137462877	0	0	0	0.000848536274925753
HKD	HKD	55	Nov	0.998684643209471	0.000328839197632358	0.000986517592897073	0	0	0	0
HKD	HKD	55	Dec	0.998118532455315	0.000940733772342427	0.000313577924114142	0.000313577924114142	0	0	0.000313577924114142
HKD	HKD	55	Jan	0.999648135116115	0.000351864883884588	0	0	0	0	0
HKD	HKD	55	Feb	0.998595012293642	0.000351246926589392	0.000702493853178785	0	0	0	0.000351246926589392
HKD	HKD	55	Mar	0.99935608499678	0	0.000321957501609788	0	0.000321957501609788	0	0
HKD	HKD	56	Apr	0.998000499875031	0.00049987503124219	0.000999750062484379	0.000249937515621095	0	0	0.000249937515621095
HKD	HKD	56	May	0.997758475763519	0.000280190529560101	0.0011207621182404	0.000560381059120202	0	0	0.000280190529560101
HKD	HKD	56	Jun	0.998122653316646	0	0.00125156445556946	0	0.000312891113892366	0	0.000312891113892366
HKD	HKD	56	Jul	0.9981460882462	0.000370782350760104	0.00111234705228031	0	0	0	0.000370782350760104
HKD	HKD	56	Aug	0.99787610619469	0.000707964601769912	0.000707964601769912	0	0	0.000353982300884956	0.000353982300884956
HKD	HKD	56	Sep	0.999268203439444	0	0	0	0	0	0.000731796560556165
HKD	HKD	56	Oct	0.996294924045943	0.00148203038162282	0.00111152278621712	0.000370507595405706	0	0	0.000741015190811412
HKD	HKD	56	Nov	0.999143468950749	0.000428265524625268	0.000428265524625268	0	0	0	0
HKD	HKD	56	Dec	0.999337089824329	0.000331455087835598	0.000331455087835598	0	0	0	0
HKD	HKD	56	Jan	0.998737772167876	0.000631113916061849	0.000631113916061849	0	0	0	0
HKD	HKD	56	Feb	0.998231966053748	0	0.00141442715700141	0	0.000353606789250354	0	0
HKD	HKD	56	Mar	0.998587071706111	0.000353232073472271	0.000353232073472271	0	0	0	0.000706464146944543
HKD	HKD	57	Apr	0.997260273972603	0.000821917808219178	0.00164383561643836	0	0	0.000273972602739726	0
HKD	HKD	57	May	0.997677119628339	0.000871080139372822	0.000871080139372822	0.000290360046457607	0	0.000290360046457607	0
HKD	HKD	57	Jun	0.998307475317348	0	0.000282087447108604	0.000282087447108604	0	0	0.00112834978843441
HKD	HKD	57	Jul	0.997163567601639	0.00126063662149385	0.00126063662149385	0	0	0	0.000315159155373464
HKD	HKD	57	Aug	0.998879761015683	0.000373412994772218	0	0.000746825989544436	0	0	0
HKD	HKD	57	Sep	0.998569384835479	0.00107296137339056	0.000357653791130186	0	0	0	0
HKD	HKD	57	Oct	0.998526703499079	0	0.000736648250460405	0	0	0	0.000736648250460405
HKD	HKD	57	Nov	0.99737532808399	0.00112485939257593	0.000374953130858643	0.000374953130858643	0	0	0.000749906261717285
HKD	HKD	57	Dec	0.996985357450474	0.00129198966408269	0	0	0	0	0.00172265288544358
HKD	HKD	57	Jan	0.999002327901563	0.00033255736614566	0.00033255736614566	0	0	0.00033255736614566	0
HKD	HKD	57	Feb	0.999049429657795	0.000316856780735108	0.000633713561470215	0	0	0	0
HKD	HKD	57	Mar	0.998934659090909	0.000355113636363636	0.000355113636363636	0	0.000355113636363636	0	0
HKD	HKD	58	Apr	0.99727742989382	0.00108902804247209	0.00163354206370814	0	0	0	0
HKD	HKD	58	May	0.998086734693878	0.000637755102040816	0.000956632653061224	0	0	0	0.000318877551020408
HKD	HKD	58	Jun	0.997366881217086	0.000292568753657109	0.00117027501462844	0.000292568753657109	0	0	0.000877706260971328
HKD	HKD	58	Jul	0.997731783385313	0.000567054153671676	0.000850581230507513	0.000567054153671676	0	0.000283527076835838	0
HKD	HKD	58	Aug	0.998411185255799	0.000317762948840165	0.000635525897680331	0	0	0	0.000635525897680331
HKD	HKD	58	Sep	0.997734994337486	0.000377500943752359	0.00151000377500944	0	0	0	0.000377500943752359
HKD	HKD	58	Oct	0.995327102803738	0.00179726815240834	0.001078360891445	0.000359453630481668	0.000359453630481668	0	0.001078360891445
HKD	HKD	58	Nov	0.997010463378176	0.00186846038863976	0.000747384155455904	0	0	0	0.000373692077727952
HKD	HKD	58	Dec	0.998488855307896	0.000377786173026067	0	0.000377786173026067	0	0	0.000755572346052135
HKD	HKD	58	Jan	0.998265394622723	0.000433651344319167	0.0013009540329575	0	0	0	0
HKD	HKD	58	Feb	0.998658618376928	0.000335345405767941	0.00100603621730382	0	0	0	0
HKD	HKD	58	Mar	0.998089780324737	0.000955109837631328	0.000636739891754218	0	0	0	0.000318369945877109
HKD	HKD	59	Apr	0.99974924774323	0	0.000250752256770311	0	0	0	0
HKD	HKD	59	May	0.997462733904218	0.000634316523945449	0.000951474785918173	0	0	0	0.000951474785918173
HKD	HKD	59	Jun	0.99935608499678	0	0.000321957501609788	0	0	0	0.000321957501609788
HKD	HKD	59	Jul	0.999114521841795	0	0.000885478158205431	0	0	0	0
HKD	HKD	59	Aug	0.998284734133791	0.000857632933104631	0.00028587764436821	0.000571755288736421	0	0	0
HKD	HKD	59	Sep	0.997438360550752	0.00128081972462376	0.00064040986231188	0.00064040986231188	0	0	0
HKD	HKD	59	Oct	0.997336377473364	0.00076103500761035	0.00190258751902588	0	0	0	0
HKD	HKD	59	Nov	0.997083485235144	0.001093693036821	0.001093693036821	0	0	0	0.000729128691213999
HKD	HKD	59	Dec	0.998492840994725	0.000753579502637528	0.000753579502637528	0	0	0	0
HKD	HKD	59	Jan	0.998860615267755	0	0	0.000379794910748196	0	0	0.000759589821496392
HKD	HKD	59	Feb	1	0	0	0	0	0	0
HKD	HKD	59	Mar	0.998316498316498	0.000336700336700337	0.000673400673400673	0	0.000336700336700337	0	0.000336700336700337
HKD	HKD	60	Apr	0.997839589522009	0.000270051309748852	0.00135025654874426	0.000270051309748852	0	0.000270051309748852	0
HKD	HKD	60	May	0.996806039488966	0.000580720092915215	0.00232288037166086	0	0	0	0.000290360046457607
HKD	HKD	60	Jun	0.998403066113063	0.000319386777387416	0.000958160332162248	0	0	0.000319386777387416	0
HKD	HKD	60	Jul	0.998058252427185	0.000323624595469256	0.00129449838187702	0	0	0	0.000323624595469256
HKD	HKD	60	Aug	0.997031760166221	0.00118729593351143	0.000890471950133571	0	0	0	0.000890471950133571
HKD	HKD	60	Sep	0.998272386985315	0.000287935502447452	0.00115174200978981	0	0	0.000287935502447452	0
HKD	HKD	60	Oct	0.997742663656885	0.000322476620445018	0.000644953240890035	0	0	0	0.00128990648178007
HKD	HKD	60	Nov	0.997307692307692	0.000769230769230769	0.00153846153846154	0	0	0	0.000384615384615385
HKD	HKD	60	Dec	0.99816715542522	0.000366568914956012	0.000366568914956012	0.000733137829912023	0	0	0.000366568914956012
HKD	HKD	60	Jan	0.998485422188565	0	0.0011359333585763	0	0	0	0.000378644452858766
HKD	HKD	60	Feb	0.998473864937047	0.000381533765738268	0.000381533765738268	0	0	0	0.000763067531476536
HKD	HKD	60	Mar	0.997816593886463	0	0.00218340611353712	0	0	0	0
HKD	HKD	61	Apr	0.998918918918919	0	0.00108108108108108	0	0	0	0
HKD	HKD	61	May	0.996201329534663	0.00126622348844571	0.00189933523266857	0	0	0	0.000633111744222855
HKD	HKD	61	Jun	0.997074312463429	0.000877706260971328	0.000877706260971328	0.000585137507314219	0	0.000292568753657109	0.000292568753657109
HKD	HKD	61	Jul	0.998070739549839	0.000321543408360129	0.000964630225080386	0.000321543408360129	0	0	0.000321543408360129
HKD	HKD	61	Aug	0.998043690903163	0.00097815454841865	0.00032605151613955	0.00032605151613955	0	0	0.00032605151613955
HKD	HKD	61	Sep	0.997907324364724	0.000896860986547085	0.000896860986547085	0.000298953662182362	0	0	0
HKD	HKD	61	Oct	0.997671033478894	0	0.00145560407569141	0.000582241630276565	0	0	0.000291120815138282
HKD	HKD	61	Nov	0.997066492829205	0.00195567144719687	0.000651890482398957	0	0	0	0.000325945241199479
HKD	HKD	61	Dec	0.997277323998444	0.000777907429015947	0.00116686114352392	0.000388953714507974	0	0	0.000388953714507974
HKD	HKD	61	Jan	0.999631268436578	0.000368731563421829	0	0	0	0	0
HKD	HKD	61	Feb	0.998097412480974	0	0.0015220700152207	0.000380517503805175	0	0	0
HKD	HKD	61	Mar	0.997697620874904	0.000767459708365311	0.00115118956254797	0	0	0	0.000383729854182655
HKD	HKD	62	Apr	0.998395893487328	0	0.000641642605068977	0.000320821302534488	0	0	0.000641642605068977
HKD	HKD	62	May	0.997539975399754	0.001230012300123	0.001230012300123	0	0	0	0
HKD	HKD	62	Jun	0.998080614203455	0	0.00159948816378759	0	0	0.000319897632757518	0
HKD	HKD	62	Jul	0.997640813919198	0.000294898260100265	0.00147449130050133	0	0	0	0.000589796520200531
HKD	HKD	62	Aug	0.997739018087855	0.000645994832041344	0.00129198966408269	0.000322997416020672	0	0	0
HKD	HKD	62	Sep	0.999344477220583	0	0.000327761389708292	0	0	0	0.000327761389708292
HKD	HKD	62	Oct	0.996388805296419	0.000902798675895275	0.000902798675895275	0	0	0	0.00180559735179055
HKD	HKD	62	Nov	0.997057092407298	0.00176574455562095	0.000588581518540318	0.000294290759270159	0	0	0.000294290759270159
HKD	HKD	62	Dec	0.998029556650246	0.000328407224958949	0.0013136288998358	0	0	0	0.000328407224958949
HKD	HKD	62	Jan	0.99843321582452	0.000783392087739914	0.000391696043869957	0	0	0	0.000391696043869957
HKD	HKD	62	Feb	0.998888477213783	0.000370507595405706	0.000370507595405706	0	0	0	0.000370507595405706
HKD	HKD	62	Mar	0.997703788748565	0.000382701875239189	0.00191350937619594	0	0	0	0
HKD	HKD	63	Apr	0.996959562176954	0	0.00304043782304652	0	0	0	0
HKD	HKD	63	May	0.996649292628444	0.00111690245718541	0.00148920327624721	0	0	0	0.000744601638123604
HKD	HKD	63	Jun	0.998349834983498	0.000825082508250825	0.000412541254125413	0	0	0.000412541254125413	0
HKD	HKD	63	Jul	0.997423510466989	0	0.00161030595813205	0.000644122383252818	0	0.000322061191626409	0
HKD	HKD	63	Aug	0.998811292719168	0.000297176820208024	0.000297176820208024	0.000297176820208024	0	0	0.000297176820208024
HKD	HKD	63	Sep	0.999674585095997	0	0	0	0	0	0.000325414904002603
HKD	HKD	63	Oct	0.998023064250412	0.000329489291598023	0.000988467874794069	0.000658978583196046	0	0	0
HKD	HKD	63	Nov	0.997568389057751	0.00151975683890578	0.00060790273556231	0	0	0	0.000303951367781155
HKD	HKD	63	Dec	0.998224852071006	0.000887573964497041	0.000591715976331361	0.00029585798816568	0	0	0
HKD	HKD	63	Jan	0.998012586949321	0.00132494203378602	0.000331235508446505	0	0	0	0.000331235508446505
HKD	HKD	63	Feb	0.997637795275591	0.000393700787401575	0.00196850393700787	0	0	0	0
HKD	HKD	63	Mar	0.997760358342665	0.000373273609555804	0.00111982082866741	0	0	0	0.000746547219111609
HKD	HKD	64	Apr	0.998187858652975	0.000302023557837511	0.000906070673512534	0	0	0	0.000604047115675023
HKD	HKD	64	May	0.997594501718213	0.000687285223367698	0.0013745704467354	0	0	0	0.000343642611683849
HKD	HKD	64	Jun	0.997750281214848	0.000749906261717285	0.000749906261717285	0.000374953130858643	0	0.000374953130858643	0
HKD	HKD	64	Jul	0.997927031509121	0.000414593698175788	0.000414593698175788	0	0	0	0.00124378109452736
HKD	HKD	64	Aug	0.999351281219591	0	0.000324359390204346	0	0	0	0.000324359390204346
HKD	HKD	64	Sep	0.998210023866348	0.000298329355608592	0.00119331742243437	0.000298329355608592	0	0	0
HKD	HKD	64	Oct	0.998034076015727	0.000327653997378768	0.000982961992136304	0	0	0	0.000655307994757536
HKD	HKD	64	Nov	0.996671105193076	0.00099866844207723	0.00099866844207723	0	0	0	0.00133155792276964
HKD	HKD	64	Dec	0.997858672376874	0.00122361578464362	0.000611807892321811	0	0	0	0.000305903946160906
HKD	HKD	64	Jan	0.99910687704674	0.000297707651086633	0.000595415302173266	0	0	0	0
HKD	HKD	64	Feb	0.998332777592531	0.000333444481493831	0	0.00100033344448149	0.000333444481493831	0	0
HKD	HKD	64	Mar	0.999204771371769	0	0	0.000397614314115308	0	0	0.000397614314115308
HKD	HKD	65	Apr	0.997443272611058	0.000639181847235539	0.00159795461808885	0	0	0	0.000319590923617769
HKD	HKD	65	May	0.997237569060773	0.000345303867403315	0.00172651933701657	0	0	0	0.00069060773480663
HKD	HKD	65	Jun	0.997571973638571	0	0.00173430454387791	0	0	0.000346860908775581	0.000346860908775581
HKD	HKD	65	Jul	0.997728133282847	0	0.000378644452858766	0	0	0.000757288905717531	0.0011359333585763
HKD	HKD	65	Aug	0.998331943286072	0.000834028356964137	0.000417014178482068	0	0	0	0.000417014178482068
HKD	HKD	65	Sep	0.998697068403909	0.000325732899022801	0.000977198697068404	0	0	0	0
HKD	HKD	65	Oct	0.997595431319507	0.000601142170123234	0.000901713255184851	0.000601142170123234	0	0	0.000300571085061617
HKD	HKD	65	Nov	0.997686715135492	0.000660938532716457	0.000991407799074686	0	0	0	0.000660938532716457
HKD	HKD	65	Dec	0.996307485733468	0.000335683115139309	0.00167841557569654	0	0	0.000335683115139309	0.00134273246055723
HKD	HKD	65	Jan	0.998157248157248	0	0.00122850122850123	0	0	0	0.000614250614250614
HKD	HKD	65	Feb	0.998206814106396	0	0.00119545726240287	0.000597728631201435	0	0	0
HKD	HKD	65	Mar	0.997979797979798	0.000336700336700337	0.00134680134680135	0.000336700336700337	0	0	0
HKD	HKD	66	Apr	0.997296566639632	0.00108137334414707	0.0016220600162206	0	0	0	0
HKD	HKD	66	May	0.996709323583181	0.00036563071297989	0.00146252285191956	0.00036563071297989	0	0	0.00109689213893967
HKD	HKD	66	Jun	0.996525364836692	0.00104239054899236	0.00173731758165393	0	0	0.000347463516330785	0.000347463516330785
HKD	HKD	66	Jul	0.99895178197065	0	0.000698812019566737	0	0	0	0.000349406009783368
HKD	HKD	66	Aug	0.998094512195122	0.00114329268292683	0.00076219512195122	0	0	0	0
HKD	HKD	66	Sep	1	0	0	0	0	0	0
HKD	HKD	66	Oct	0.998360655737705	0	0.000655737704918033	0.000327868852459016	0.000327868852459016	0	0.000327868852459016
HKD	HKD	66	Nov	0.996045025859446	0.00121691512017037	0.00182537268025555	0.000608457560085184	0	0	0.000304228780042592
HKD	HKD	66	Dec	0.999002659574468	0.000664893617021277	0.000332446808510638	0	0	0	0
HKD	HKD	66	Jan	0.998308525033829	0.0003382949932341	0	0	0	0	0.0013531799729364
HKD	HKD	66	Feb	0.999382716049383	0.000308641975308642	0.000308641975308642	0	0	0	0
HKD	HKD	66	Mar	0.997593984962406	0.00120300751879699	0.000902255639097744	0	0	0	0.000300751879699248
HKD	HKD	67	Apr	0.997588036661843	0.000723589001447178	0.00144717800289436	0	0	0	0.000241196333815726
HKD	HKD	67	May	0.99565082323703	0.000621310966138552	0.00279589934762349	0	0	0	0.000931966449207829
HKD	HKD	67	Jun	0.99852452969384	0.000368867576540022	0.00110660272962007	0	0	0	0
HKD	HKD	67	Jul	0.998946998946999	0	0.000702000702000702	0	0	0	0.000351000351000351
HKD	HKD	67	Aug	0.997186071051706	0	0.0024621878297573	0.000351741118536757	0	0	0
HKD	HKD	67	Sep	0.999231950844854	0	0.000384024577572965	0	0	0.000384024577572965	0
HKD	HKD	67	Oct	0.997467285774588	0.000422119037568594	0.00168847615027438	0	0	0	0.000422119037568594
HKD	HKD	67	Nov	0.99601593625498	0.00166002656042497	0.00099601593625498	0	0	0	0.00132802124833997
HKD	HKD	67	Dec	0.996314496314496	0.000614250614250614	0.00245700245700246	0.000614250614250614	0	0	0
HKD	HKD	67	Jan	0.998995647807164	0.000669568128557081	0	0	0	0.00033478406427854	0
HKD	HKD	67	Feb	0.99829989799388	0.00102006120367222	0.000340020401224073	0.000340020401224073	0	0	0
HKD	HKD	67	Mar	0.998447204968944	0.00062111801242236	0.00093167701863354	0	0	0	0
HKD	HKD	68	Apr	0.997755610972569	0.000748129675810474	0.000997506234413965	0	0	0	0.000498753117206983
HKD	HKD	68	May	0.996214169821525	0.00135208220659816	0.00108166576527853	0.000540832882639265	0	0	0.000811249323958897
HKD	HKD	68	Jun	0.998428661219359	0.000314267756128221	0.000942803268384664	0.000314267756128221	0	0	0
HKD	HKD	68	Jul	0.99665676077266	0.00037147102526003	0.00111441307578009	0.00037147102526003	0	0.000742942050520059	0.000742942050520059
HKD	HKD	68	Aug	0.998586572438163	0.000353356890459364	0.000706713780918728	0.000353356890459364	0	0	0
HKD	HKD	68	Sep	0.996796012815949	0.00177999288002848	0.000711997152011392	0.000355998576005696	0	0	0.000355998576005696
HKD	HKD	68	Oct	0.998453209590101	0.000773395204949729	0.000386697602474865	0	0	0	0.000386697602474865
HKD	HKD	68	Nov	0.996589940323956	0.000852514919011083	0.00170502983802217	0	0	0	0.000852514919011083
HKD	HKD	68	Dec	0.997657295850067	0.00100401606425703	0.000334672021419009	0	0	0.000334672021419009	0.000669344042838019
HKD	HKD	68	Jan	0.998142989786444	0	0.00154750851129681	0.000309501702259362	0	0	0
HKD	HKD	68	Feb	0.998989898989899	0.00101010101010101	0	0	0	0	0
HKD	HKD	68	Mar	0.996923076923077	0	0.00273504273504274	0	0	0	0.000341880341880342
HKD	HKD	69	Apr	0.998661670235546	0.000267665952890792	0.000802997858672377	0.000267665952890792	0	0	0
HKD	HKD	69	May	0.995525727069351	0.000559284116331096	0.00279642058165548	0.000279642058165548	0	0	0.000838926174496644
HKD	HKD	69	Jun	0.998907700709995	0.000273074822501365	0.000546149645002731	0	0	0	0.000273074822501365
HKD	HKD	69	Jul	0.996208530805687	0.00157977883096367	0.00157977883096367	0.000315955766192733	0	0	0.000315955766192733
HKD	HKD	69	Aug	0.99850355405911	0.00112233445566779	0.000374111485222596	0	0	0	0
HKD	HKD	69	Sep	0.998931243320271	0.000356252226576416	0.000712504453152832	0	0	0	0
HKD	HKD	69	Oct	0.999640804597701	0	0	0	0	0	0.000359195402298851
HKD	HKD	69	Nov	0.996487119437939	0.00234192037470726	0.00078064012490242	0	0	0	0.00039032006245121
HKD	HKD	69	Dec	0.996560619088564	0.00171969045571797	0.00171969045571797	0	0	0	0
HKD	HKD	69	Jan	0.998988877654196	0.000674081563869228	0.000337040781934614	0	0	0	0
HKD	HKD	69	Feb	0.996258185219832	0.00062363579669473	0.00155908949173683	0.000935453695042095	0	0	0.00062363579669473
HKD	HKD	69	Mar	0.997966101694915	0.000677966101694915	0.00135593220338983	0	0	0	0
HKD	HKD	70	Apr	0.997050938337802	0.000804289544235925	0.00187667560321716	0	0	0	0.000268096514745308
HKD	HKD	70	May	0.997024695031241	0.000892591490627789	0.000892591490627789	0.00029753049687593	0	0	0.000892591490627789
HKD	HKD	70	Jun	0.998025944726452	0.000564015792442188	0.00112803158488438	0	0	0	0.000282007896221094
HKD	HKD	70	Jul	0.99642267473858	0.000550357732526142	0.00220143093010457	0.000550357732526142	0	0	0.000275178866263071
HKD	HKD	70	Aug	0.99618320610687	0.000954198473282443	0.00159033078880407	0.000636132315521629	0	0	0.000636132315521629
HKD	HKD	70	Sep	0.999244998112495	0.000377500943752359	0.000377500943752359	0	0	0	0
HKD	HKD	70	Oct	0.9967730369308	0.000358551452133381	0.00179275726066691	0	0	0	0.00107565435640014
HKD	HKD	70	Nov	0.995308552869	0.0010826416456153	0.0021652832912306	0	0	0	0.00144352219415374
HKD	HKD	70	Dec	0.997246262785209	0.000786782061369001	0.0011801730920535	0.0003933910306845	0	0	0.0003933910306845
HKD	HKD	70	Jan	0.999567474048443	0	0.000432525951557093	0	0	0	0
HKD	HKD	70	Feb	0.996955345060893	0.0003382949932341	0.0016914749661705	0.0003382949932341	0	0	0.0006765899864682
HKD	HKD	70	Mar	0.998426188227888	0.000314762354422411	0.000629524708844822	0.000314762354422411	0	0	0.000314762354422411
HKD	HKD	71	Apr	0.996373056994819	0.00077720207253886	0.00233160621761658	0	0	0	0.000518134715025907
HKD	HKD	71	May	0.996149289099526	0.000296208530805687	0.0023696682464455	0	0.000296208530805687	0	0.000888625592417062
HKD	HKD	71	Jun	0.997302158273381	0.000899280575539568	0.00119904076738609	0	0	0	0.000599520383693046
HKD	HKD	71	Jul	0.997723392145703	0.000284575981787137	0.00142287990893569	0.000284575981787137	0	0	0.000284575981787137
HKD	HKD	71	Aug	0.998050139275766	0.000278551532033426	0.00139275766016713	0	0	0	0.000278551532033426
HKD	HKD	71	Sep	0.998073217726397	0.000642260757867694	0.000642260757867694	0.000642260757867694	0	0	0
HKD	HKD	71	Oct	0.997340425531915	0	0.00113981762917933	0.000379939209726444	0	0	0.00113981762917933
HKD	HKD	71	Nov	0.99818247909851	0.000727008360596147	0.000727008360596147	0.000363504180298073	0	0	0
HKD	HKD	71	Dec	0.995262390670554	0.000728862973760933	0.0010932944606414	0.00255102040816327	0	0	0.000364431486880466
HKD	HKD	71	Jan	0.99722552516845	0.001585414189457	0.000396353547364249	0.000396353547364249	0	0	0.000396353547364249
HKD	HKD	71	Feb	0.997827975673328	0.000434404865334492	0.00130321459600348	0.000434404865334492	0	0	0
HKD	HKD	71	Mar	0.997611736608666	0.00102354145342886	0.00102354145342886	0	0	0	0.000341180484476288
HKD	HKD	72	Apr	0.993871866295265	0.000557103064066852	0.00473537604456825	0	0	0	0.000835654596100279
HKD	HKD	72	May	0.996202161846334	0.000876424189307625	0.00204498977505112	0.000292141396435875	0	0	0.00058428279287175
HKD	HKD	72	Jun	0.99730780735866	0.000598265031408914	0.0020939276099312	0	0	0	0
HKD	HKD	72	Jul	0.996983408748115	0	0.00150829562594269	0	0	0.000603318250377074	0.000904977375565611
HKD	HKD	72	Aug	0.997995991983968	0.000286286859433152	0.000858860578299456	0.000286286859433152	0	0	0.000572573718866304
HKD	HKD	72	Sep	0.997195737521032	0.000280426247896803	0.00196298373527762	0.000280426247896803	0	0	0.000280426247896803
HKD	HKD	72	Oct	0.99742018703644	0.000322476620445018	0.00128990648178007	0.000322476620445018	0	0	0.000644953240890035
HKD	HKD	72	Nov	0.996934865900383	0.00114942528735632	0.000766283524904215	0	0	0	0.00114942528735632
HKD	HKD	72	Dec	0.997072813757775	0	0.00146359312111233	0.00109769484083425	0	0	0.000365898280278083
HKD	HKD	72	Jan	0.998897058823529	0.00110294117647059	0	0	0	0	0
HKD	HKD	72	Feb	0.999201915403033	0	0.000399042298483639	0.000399042298483639	0	0	0
HKD	HKD	72	Mar	0.996059544658494	0.00218914185639229	0.00175131348511384	0	0	0	0
HKD	HKD	73	Apr	0.996756756756757	0.00108108108108108	0.0018018018018018	0	0	0	0.00036036036036036
HKD	HKD	73	May	0.998122653316646	0.000938673341677096	0.000938673341677096	0	0	0	0
HKD	HKD	73	Jun	0.999116607773852	0	0.00088339222614841	0	0	0	0
HKD	HKD	73	Jul	0.99788965933072	0.000301477238468496	0.00120590895387398	0.000301477238468496	0	0	0.000301477238468496
HKD	HKD	73	Aug	0.997262773722628	0.000912408759124088	0.00182481751824818	0	0	0	0
HKD	HKD	73	Sep	0.998845931909983	0.000288517022504328	0.000577034045008656	0	0	0.000288517022504328	0
HKD	HKD	73	Oct	0.994916690200508	0.00112962439988704	0.00310646709968935	0.000564812199943519	0	0	0.000282406099971759
HKD	HKD	73	Nov	0.9970703125	0.00130208333333333	0.00130208333333333	0.000325520833333333	0	0	0
HKD	HKD	73	Dec	0.998067259373792	0.00154619250096637	0	0	0	0	0.000386548125241593
HKD	HKD	73	Jan	0.996318114874816	0.00110456553755523	0.000736377025036819	0.000368188512518409	0	0.000368188512518409	0.00110456553755523
HKD	HKD	73	Feb	0.997407407407407	0.00148148148148148	0.000740740740740741	0	0	0	0.00037037037037037
HKD	HKD	73	Mar	0.999197431781701	0	0	0.000401284109149278	0	0	0.000401284109149278
HKD	HKD	74	Apr	0.997048212528698	0.00032797638570023	0.00196785831420138	0	0	0.00032797638570023	0.00032797638570023
HKD	HKD	74	May	0.996041171813143	0.00118764845605701	0.00158353127474268	0.000791765637371338	0	0	0.000395882818685669
HKD	HKD	74	Jun	0.997792494481236	0.000315357931251971	0.00157678965625986	0	0	0.000315357931251971	0
HKD	HKD	74	Jul	0.998224326723883	0.000591891092039065	0.000887836638058597	0	0	0.000295945546019532	0
HKD	HKD	74	Aug	0.998784933171324	0.000303766707168894	0.000607533414337789	0.000303766707168894	0	0	0
HKD	HKD	74	Sep	0.998162890385793	0.000306184935701164	0.00122473974280465	0.000306184935701164	0	0	0
HKD	HKD	74	Oct	0.99767576990122	0.000290528762347472	0.00174317257408483	0.000290528762347472	0	0	0
HKD	HKD	74	Nov	0.996849942726231	0.000286368843069874	0.000572737686139748	0.000572737686139748	0	0	0.00171821305841924
HKD	HKD	74	Dec	0.996392259757297	0.000983929157100689	0.00131190554280092	0.000983929157100689	0	0	0.00032797638570023
HKD	HKD	74	Jan	0.997666277712952	0.00194476857253987	0.000388953714507974	0	0	0	0
HKD	HKD	74	Feb	0.996664195700519	0.000741289844329133	0.0022238695329874	0	0	0	0.000370644922164566
HKD	HKD	74	Mar	0.997760358342665	0.00149309443822322	0.000373273609555804	0	0	0	0.000373273609555804
HKD	HKD	75	Apr	0.995573822320582	0.000316155548529877	0.00316155548529877	0.000316155548529877	0	0	0.000632311097059754
HKD	HKD	75	May	0.999269005847953	0.000365497076023392	0	0	0	0	0.000365497076023392
HKD	HKD	75	Jun	0.99759807846277	0.000800640512409928	0.000800640512409928	0	0	0	0.000800640512409928
HKD	HKD	75	Jul	0.998093422306959	0.00127105179536066	0.000317762948840165	0	0	0	0.000317762948840165
HKD	HKD	75	Aug	0.998808459934465	0.000595770032767352	0.000297885016383676	0	0	0	0.000297885016383676
HKD	HKD	75	Sep	0.998773758430411	0.000306560392397302	0.000306560392397302	0.000306560392397302	0	0	0.000306560392397302
HKD	HKD	75	Oct	0.997533148319457	0	0.00154178230033919	0.000616712920135677	0	0	0.000308356460067838
HKD	HKD	75	Nov	0.996481970096746	0.0020521841102316	0.00146584579302257	0	0	0	0
HKD	HKD	75	Dec	0.997404095760023	0	0.00115373521776752	0.00115373521776752	0	0	0.000288433804441881
HKD	HKD	75	Jan	0.999010227647641	0.000329924117452986	0.000659848234905972	0	0	0	0
HKD	HKD	75	Feb	0.997260273972603	0	0.00234833659491194	0.000391389432485323	0	0	0
HKD	HKD	75	Mar	0.997751124437781	0.000749625187406297	0.00112443778110945	0.000374812593703148	0	0	0
HKD	HKD	76	Apr	0.997822028624767	0.000622277535780958	0.00124455507156192	0	0	0.000311138767890479	0
HKD	HKD	76	May	0.997152011391954	0.00142399430402278	0.000711997152011392	0.000711997152011392	0	0	0
HKD	HKD	76	Jun	0.998527788001472	0.00110415899889584	0	0	0	0	0.000368052999631947
HKD	HKD	76	Jul	0.997178557033454	0.00161225312374043	0.000403063280935107	0	0	0.000403063280935107	0.000403063280935107
HKD	HKD	76	Aug	0.998080614203455	0.000959692898272553	0	0	0	0	0.000959692898272553
HKD	HKD	76	Sep	0.998503889886296	0	0.0011968880909635	0	0	0	0.000299222022740874
HKD	HKD	76	Oct	0.997840172786177	0	0.00215982721382289	0	0	0	0
HKD	HKD	76	Nov	0.996576408341114	0.000622471210706505	0.00217864923747277	0	0	0	0.000622471210706505
HKD	HKD	76	Dec	0.997339639373337	0.000886786875554242	0.00118238250073899	0.000591191250369495	0	0	0
HKD	HKD	76	Jan	0.998547778100494	0.000871333139703747	0.000290444379901249	0	0	0	0.000290444379901249
HKD	HKD	76	Feb	0.999005305039788	0	0.000331564986737401	0.000331564986737401	0	0	0.000331564986737401
HKD	HKD	76	Mar	0.998421468034728	0.00118389897395422	0	0	0	0	0.000394632991318074
HKD	HKD	77	Apr	0.995734908136483	0.000656167979002625	0.0026246719160105	0.000328083989501312	0	0.000328083989501312	0.000328083989501312
HKD	HKD	77	May	0.99575821845175	0.00106044538706257	0.000706963591375044	0.00106044538706257	0	0.000706963591375044	0.000706963591375044
HKD	HKD	77	Jun	0.999280316660669	0	0.000719683339330694	0	0	0	0
HKD	HKD	77	Jul	0.999629492404594	0.000370507595405706	0	0	0	0	0
HKD	HKD	77	Aug	0.998780983340106	0.00121901665989435	0	0	0	0	0
HKD	HKD	77	Sep	0.998388136686009	0.000322372662798195	0.00128949065119278	0	0	0	0
HKD	HKD	77	Oct	0.99818949909475	0.000301750150875075	0.000905250452625226	0.000603500301750151	0	0	0
HKD	HKD	77	Nov	0.997513211066211	0.000621697233447311	0.00186509170034193	0	0	0	0
HKD	HKD	77	Dec	0.998117942283563	0.000627352572145546	0.000627352572145546	0.000627352572145546	0	0	0
HKD	HKD	77	Jan	0.998214285714286	0.000595238095238095	0.000595238095238095	0	0	0	0.000595238095238095
HKD	HKD	77	Feb	0.997955607476636	0	0.00175233644859813	0.000292056074766355	0	0	0
HKD	HKD	77	Mar	0.998329435349148	0	0.000668225860340795	0.000334112930170398	0	0	0.000668225860340795
HKD	HKD	78	Apr	0.996875	0.00142045454545455	0.000852272727272727	0	0	0.000284090909090909	0.000568181818181818
HKD	HKD	78	May	0.99630314232902	0.0022181146025878	0.0011090573012939	0	0	0	0.000369685767097967
HKD	HKD	78	Jun	0.998931243320271	0.000356252226576416	0.000356252226576416	0.000356252226576416	0	0	0
HKD	HKD	78	Jul	0.997824510514866	0.00108774474256708	0.000362581580855693	0.000362581580855693	0	0.000362581580855693	0
HKD	HKD	78	Aug	0.999256229081443	0.000371885459278542	0	0	0	0	0.000371885459278542
HKD	HKD	78	Sep	0.999590331831217	0.000409668168783286	0	0	0	0	0
HKD	HKD	78	Oct	0.99805321219987	0	0.000973393900064893	0	0	0	0.000973393900064893
HKD	HKD	78	Nov	0.994834396839866	0.00243087207535703	0.00151929504709815	0	0	0	0.00121543603767852
HKD	HKD	78	Dec	0.996229971724788	0.000942507068803016	0.00219918316054037	0.000314169022934339	0	0	0.000314169022934339
HKD	HKD	78	Jan	0.999053926206244	0.000946073793755913	0	0	0	0	0
HKD	HKD	78	Feb	0.998501648186994	0.000299670362601139	0.000299670362601139	0.000299670362601139	0	0	0.000599340725202278
HKD	HKD	78	Mar	0.999116867824551	0.000294377391816309	0.000294377391816309	0	0	0	0.000294377391816309
HKD	HKD	79	Apr	0.995263026676639	0.00099725754176016	0.00324108701072052	0	0	0.00024931438544004	0.00024931438544004
HKD	HKD	79	May	0.998417220639443	0	0.000949667616334283	0.000316555872111428	0	0.000316555872111428	0
HKD	HKD	79	Jun	0.996646795827124	0	0.0011177347242921	0.000745156482861401	0	0	0.0014903129657228
HKD	HKD	79	Jul	0.996057347670251	0.0017921146953405	0.0003584229390681	0	0	0.000716845878136201	0.0010752688172043
HKD	HKD	79	Aug	0.998905508938344	0	0.000364830353885443	0	0	0	0.000729660707770887
HKD	HKD	79	Sep	0.999253174010456	0	0.000746825989544436	0	0	0	0
HKD	HKD	79	Oct	0.997113402061856	0.000412371134020619	0.00206185567010309	0	0	0	0.000412371134020619
HKD	HKD	79	Nov	0.997386475008167	0.00130676249591637	0.00130676249591637	0	0	0	0
HKD	HKD	79	Dec	0.997844827586207	0.00061576354679803	0.000923645320197044	0.00061576354679803	0	0	0
HKD	HKD	79	Jan	0.997462733904218	0.000951474785918173	0.000951474785918173	0.000317158261972724	0	0.000317158261972724	0
HKD	HKD	79	Feb	0.997461123452872	0.000634719136781974	0.00158679784195494	0	0.000317359568390987	0	0
HKD	HKD	79	Mar	0.997887748943874	0.000301750150875075	0.00181050090525045	0	0	0	0
HKD	HKD	80	Apr	0.996910401647786	0.000257466529351184	0.00205973223480947	0	0	0.000257466529351184	0.000514933058702369
HKD	HKD	80	May	0.99748322147651	0.000838926174496644	0.00111856823266219	0.000279642058165548	0	0	0.000279642058165548
HKD	HKD	80	Jun	0.996490108487556	0.00223356732610083	0.00127632418634333	0	0	0	0
HKD	HKD	80	Jul	0.997746055597295	0.000375657400450789	0.00150262960180316	0	0	0.000375657400450789	0
HKD	HKD	80	Aug	0.999638858793788	0	0.000361141206211629	0	0	0	0
HKD	HKD	80	Sep	0.999264976111724	0	0.000367511944138185	0	0	0	0.000367511944138185
HKD	HKD	80	Oct	0.998121007140173	0.000375798571965427	0.00150319428786171	0	0	0	0
HKD	HKD	80	Nov	0.996673596673597	0.00166320166320166	0.00124740124740125	0	0	0	0.000415800415800416
HKD	HKD	80	Dec	0.996385146237266	0.000657246138678935	0.00164311534669734	0.00131449227735787	0	0	0
HKD	HKD	80	Jan	0.997831474597274	0.00154894671623296	0	0	0	0.000309789343246592	0.000309789343246592
HKD	HKD	80	Feb	0.998080614203455	0.000319897632757518	0.000639795265515035	0.000639795265515035	0	0.000319897632757518	0
HKD	HKD	80	Mar	0.998721227621483	0	0.000639386189258312	0.000319693094629156	0	0.000319693094629156	0
HKD	HKD	81	Apr	0.997626582278481	0	0.00237341772151899	0	0	0	0
HKD	HKD	81	May	0.998272386985315	0	0.000863806507342355	0.000575871004894904	0	0	0.000287935502447452
HKD	HKD	81	Jun	0.998306997742664	0.000564334085778781	0.000564334085778781	0	0	0	0.000564334085778781
HKD	HKD	81	Jul	0.998392799742848	0.000964320154291225	0.000321440051430408	0	0	0	0.000321440051430408
HKD	HKD	81	Aug	1	0	0	0	0	0	0
HKD	HKD	81	Sep	0.997819767441861	0.000726744186046512	0.00109011627906977	0	0	0	0.000363372093023256
HKD	HKD	81	Oct	0.995562130177515	0.000369822485207101	0.00332840236686391	0.000369822485207101	0	0	0.000369822485207101
HKD	HKD	81	Nov	0.996594778660613	0.00189178963299281	0.000378357926598562	0	0	0.000378357926598562	0.000756715853197125
HKD	HKD	81	Dec	0.99664147774979	0.00167926112510495	0.000839630562552477	0.000839630562552477	0	0	0
HKD	HKD	81	Jan	0.999668435013263	0	0.000331564986737401	0	0	0	0
HKD	HKD	81	Feb	0.998441882206295	0.000311623558741041	0.00124649423496416	0	0	0	0
HKD	HKD	81	Mar	0.999354213755247	0.000322893122376493	0	0	0	0	0.000322893122376493
HKD	HKD	82	Apr	0.994856524093124	0.00135354629128316	0.00324851109907959	0	0	0	0.000541418516513265
HKD	HKD	82	May	0.996457041629761	0.00147623265426631	0.000885739592559787	0	0.000295246530853263	0	0.000885739592559787
HKD	HKD	82	Jun	0.997100608872137	0.00144969556393157	0.00057987822557263	0	0	0.000289939112786315	0.00057987822557263
HKD	HKD	82	Jul	0.998862343572241	0.000284414106939704	0.000853242320819113	0	0	0	0
HKD	HKD	82	Aug	0.998700454840806	0.000324886289798571	0.000324886289798571	0.000324886289798571	0	0	0.000324886289798571
HKD	HKD	82	Sep	0.998093058733791	0.0003813882532418	0.0015255530129672	0	0	0	0
HKD	HKD	82	Oct	0.998167827042873	0.000732869182850861	0.00109930377427629	0	0	0	0
HKD	HKD	82	Nov	0.995889387144993	0.00149476831091181	0.000747384155455904	0	0.000373692077727952	0.000373692077727952	0.00112107623318386
HKD	HKD	82	Dec	0.996558317399618	0.0011472275334608	0.00152963671128107	0.000764818355640535	0	0	0
HKD	HKD	82	Jan	0.998310810810811	0.000422297297297297	0.000422297297297297	0	0	0	0.000844594594594595
HKD	HKD	82	Feb	0.996663329996663	0	0.003003003003003	0	0	0	0.000333667000333667
HKD	HKD	82	Mar	0.999057196731615	0	0.000314267756128221	0.000314267756128221	0	0	0.000314267756128221
HKD	HKD	83	Apr	0.995733333333333	0.00106666666666667	0.00266666666666667	0	0	0	0.000533333333333333
HKD	HKD	83	May	0.996393146979261	0.000601142170123234	0.00120228434024647	0.000300571085061617	0.000300571085061617	0	0.00120228434024647
HKD	HKD	83	Jun	0.997909823828008	0.000597193191997611	0.00149298297999403	0	0	0	0
HKD	HKD	83	Jul	0.997662185856225	0.000584453535943892	0.00146113383985973	0	0.000292226767971946	0	0
HKD	HKD	83	Aug	0.999712891185759	0	0	0	0	0.000287108814240597	0
HKD	HKD	83	Sep	0.998364409551848	0.000327118089630357	0.000654236179260713	0.000327118089630357	0	0	0.000327118089630357
HKD	HKD	83	Oct	0.997691419776837	0.00115429011158138	0.00115429011158138	0	0	0	0
HKD	HKD	83	Nov	0.998156342182891	0.00110619469026549	0.000737463126843658	0	0	0	0
HKD	HKD	83	Dec	0.996978851963746	0.00151057401812689	0	0.00113293051359517	0	0	0.000377643504531722
HKD	HKD	83	Jan	0.997690531177829	0.00115473441108545	0.00115473441108545	0	0	0	0
HKD	HKD	83	Feb	0.997452229299363	0.000424628450106157	0.00127388535031847	0	0	0	0.000849256900212314
HKD	HKD	83	Mar	0.998647734956051	0	0.000338066260987153	0.000338066260987153	0	0	0.000676132521974307
HKD	HKD	84	Apr	0.997953615279673	0.00136425648021828	0.00034106412005457	0	0	0	0.00034106412005457
HKD	HKD	84	May	0.998201977824393	0	0.000899011087803416	0.000299670362601139	0	0	0.000599340725202278
HKD	HKD	84	Jun	0.998177953234133	0.000911023382933495	0.000911023382933495	0	0	0	0
HKD	HKD	84	Jul	0.997897897897898	0.000600600600600601	0.000900900900900901	0	0	0	0.000600600600600601
HKD	HKD	84	Aug	0.997944199706314	0.000587371512481645	0.00117474302496329	0	0	0	0.000293685756240822
HKD	HKD	84	Sep	0.99711066165848	0.000866801502455938	0.00202253683906385	0	0	0	0
HKD	HKD	84	Oct	0.997362347510716	0	0.00131882624464227	0.000329706561160567	0	0	0.000989119683481701
HKD	HKD	84	Nov	0.997278382581649	0.00194401244167963	0.000777604976671851	0	0	0	0
HKD	HKD	84	Dec	0.995172669884887	0.000742666171555886	0.00297066468622354	0.00111399925733383	0	0	0
HKD	HKD	84	Jan	0.997339414671228	0.00152033447358419	0.000760167236792094	0.000380083618396047	0	0	0
HKD	HKD	84	Feb	0.997286821705426	0.000775193798449612	0.00193798449612403	0	0	0	0
HKD	HKD	84	Mar	0.995722840034217	0.000855431993156544	0.00256629597946963	0	0	0	0.000855431993156544
HKD	HKD	85	Apr	0.999134948096886	0.000432525951557093	0.000432525951557093	0	0	0	0
HKD	HKD	85	May	0.99806800618238	0.000772797527047913	0.000772797527047913	0	0	0	0.000386398763523957
HKD	HKD	85	Jun	0.996067755595886	0.000907441016333938	0.00181488203266788	0	0	0.000907441016333938	0.000302480338777979
HKD	HKD	85	Jul	0.997857361493725	0.000612182430364249	0.0012243648607285	0	0	0.000306091215182124	0
HKD	HKD	85	Aug	0.997581620314389	0.00151148730350665	0.00090689238210399	0	0	0	0
HKD	HKD	85	Sep	0.998817617499261	0.000295595625184747	0	0	0	0	0.000886786875554242
HKD	HKD	85	Oct	0.996504515001456	0.000582580833090591	0.00203903291581707	0.000291290416545296	0	0	0.000582580833090591
HKD	HKD	85	Nov	0.997003994673768	0	0.00233022636484687	0	0	0	0.00066577896138482
HKD	HKD	85	Dec	0.995684582189094	0.00156924284032954	0.00156924284032954	0.000392310710082385	0	0.000392310710082385	0.000392310710082385
HKD	HKD	85	Jan	0.995873968492123	0.0018754688672168	0.00150037509377344	0.000375093773443361	0	0	0.000375093773443361
HKD	HKD	85	Feb	0.99615975422427	0.000768049155145929	0.00192012288786482	0.000384024577572965	0	0	0.000768049155145929
HKD	HKD	85	Mar	0.998827667057444	0.000390777647518562	0.000781555295037124	0	0	0	0
HKD	HKD	86	Apr	0.999211977935382	0.000394011032308905	0.000394011032308905	0	0	0	0
HKD	HKD	86	May	0.999002991026919	0.000498504486540379	0	0.000498504486540379	0	0	0
HKD	HKD	86	Jun	0.997665369649805	0.000778210116731518	0.000778210116731518	0.000389105058365759	0	0	0.000389105058365759
HKD	HKD	86	Jul	0.997246864484552	0.000611807892321811	0.00152951973080453	0	0	0.000305903946160906	0.000305903946160906
HKD	HKD	86	Aug	0.999074074074074	0.000617283950617284	0.000308641975308642	0	0	0	0
HKD	HKD	86	Sep	0.998478393183201	0.000304321363359708	0.000608642726719416	0	0	0	0.000608642726719416
HKD	HKD	86	Oct	0.998509687034277	0.00029806259314456	0.000596125186289121	0	0	0	0.000596125186289121
HKD	HKD	86	Nov	0.996765657159659	0.00117612466921494	0.00147015583651867	0.000294031167303734	0	0	0.000294031167303734
HKD	HKD	86	Dec	0.996309963099631	0.00134183160013418	0.00134183160013418	0.000670915800067092	0	0	0.000335457900033546
HKD	HKD	86	Jan	0.998813291139241	0.000395569620253165	0.000395569620253165	0	0	0	0.000395569620253165
HKD	HKD	86	Feb	0.996975425330813	0.000756143667296786	0.00151228733459357	0	0	0	0.000756143667296786
HKD	HKD	86	Mar	0.996884735202492	0.000389408099688474	0.00155763239875389	0	0	0	0.00116822429906542
HKD	HKD	87	Apr	0.998427054659851	0.00117970900511207	0	0	0	0	0.000393236335037357
HKD	HKD	87	May	0.996877787689563	0.00133809099018733	0.00178412132024978	0	0	0	0
HKD	HKD	87	Jun	0.998493975903614	0	0.000502008032128514	0.000502008032128514	0	0	0.000502008032128514
HKD	HKD	87	Jul	0.997644287396938	0	0.00157047506870828	0	0	0	0.000785237534354142
HKD	HKD	87	Aug	0.999381570810142	0.000309214594928881	0	0	0	0.000309214594928881	0
HKD	HKD	87	Sep	0.99813838039094	0.00124107973937325	0.000310269934843314	0.000310269934843314	0	0	0
HKD	HKD	87	Oct	0.99692968989868	0	0.00153515505066012	0.000614062020264047	0	0	0.00092109303039607
HKD	HKD	87	Nov	0.997896002404569	0.000901713255184851	0	0.000300571085061617	0	0	0.000901713255184851
HKD	HKD	87	Dec	0.99762962962963	0.000296296296296296	0.00118518518518519	0.000888888888888889	0	0	0
HKD	HKD	87	Jan	0.998306233062331	0.000677506775067751	0.000677506775067751	0.000338753387533875	0	0	0
HKD	HKD	87	Feb	0.998012718600954	0.000397456279809221	0.00158982511923688	0	0	0	0
HKD	HKD	87	Mar	0.995809523809524	0.00152380952380952	0.0019047619047619	0	0	0.000380952380952381	0.000380952380952381
HKD	HKD	88	Apr	0.998457385268029	0	0.00154261473197069	0	0	0	0
HKD	HKD	88	May	0.996881959910913	0.00089086859688196	0.00089086859688196	0.00133630289532294	0	0	0
HKD	HKD	88	Jun	0.998651685393259	0.000449438202247191	0.000449438202247191	0	0	0.000449438202247191	0
HKD	HKD	88	Jul	0.996962025316456	0	0.0030379746835443	0	0	0	0
HKD	HKD	88	Aug	0.997623762376238	0.000792079207920792	0.00118811881188119	0.000396039603960396	0	0	0
HKD	HKD	88	Sep	0.99812734082397	0.000936329588014981	0.000936329588014981	0	0	0	0
HKD	HKD	88	Oct	0.997498436522827	0.000625390869293308	0.00187617260787993	0	0	0	0
HKD	HKD	88	Nov	0.997829457364341	0.00062015503875969	0.00155038759689922	0	0	0	0
HKD	HKD	88	Dec	0.99636803874092	0.00121065375302663	0.00151331719128329	0.000907990314769976	0	0	0
HKD	HKD	88	Jan	0.998209489704566	0.000596836765144733	0.000596836765144733	0.000596836765144733	0	0	0
HKD	HKD	88	Feb	0.997955010224949	0.00102249488752556	0.000681663258350375	0.000340831629175188	0	0	0
HKD	HKD	88	Mar	0.997597116539848	0.000800961153384061	0.00160192230676812	0	0	0	0
HKD	HKD	89	Apr	0.99838644614764	0.000806776926179911	0.000806776926179911	0	0	0	0
HKD	HKD	89	May	0.996921723834653	0.00131926121372032	0.000439753737906772	0.00131926121372032	0	0	0
HKD	HKD	89	Jun	0.999098286744815	0	0.000901713255184851	0	0	0	0
HKD	HKD	89	Jul	0.998640688717716	0	0.00135931128228364	0	0	0	0
HKD	HKD	89	Aug	0.997960224375319	0.000509943906170321	0.000509943906170321	0.000509943906170321	0	0	0.000509943906170321
HKD	HKD	89	Sep	0.998802395209581	0.000399201596806387	0.000798403193612774	0	0	0	0
HKD	HKD	89	Oct	0.998427178357974	0.000314564328405159	0.000629128656810318	0.000314564328405159	0	0	0.000314564328405159
HKD	HKD	89	Nov	0.997791101293784	0.000631113916061849	0.000631113916061849	0.000631113916061849	0	0	0.000315556958030925
HKD	HKD	89	Dec	0.997497654050673	0.00093837973099781	0.00093837973099781	0.000312793243665937	0	0	0.000312793243665937
HKD	HKD	89	Jan	0.997859327217125	0.000611620795107034	0.00091743119266055	0.000611620795107034	0	0	0
HKD	HKD	89	Feb	0.996392062537583	0.00240529164161155	0.00090198436560433	0.000300661455201443	0	0	0
HKD	HKD	89	Mar	0.997592019263846	0.000687994496044032	0.00137598899208806	0	0	0.000343997248022016	0
HKD	HKD	90	Apr	0.997572815533981	0.00104022191400832	0.0013869625520111	0	0	0	0
HKD	HKD	90	May	0.997651479567872	0	0.000469704086425552	0.00140911225927666	0	0	0.000469704086425552
HKD	HKD	90	Jun	0.99867080194949	0	0.000443066016836509	0	0	0.000443066016836509	0.000443066016836509
HKD	HKD	90	Jul	0.998639455782313	0.00090702947845805	0.000453514739229025	0	0	0	0
HKD	HKD	90	Aug	0.999086340794883	0.000456829602558246	0.000456829602558246	0	0	0	0
HKD	HKD	90	Sep	1	0	0	0	0	0	0
HKD	HKD	90	Oct	0.999597909127463	0	0.000402090872537193	0	0	0	0
HKD	HKD	90	Nov	0.997457896409279	0.000953288846520496	0.00127105179536066	0	0	0	0.000317762948840165
HKD	HKD	90	Dec	0.996496815286624	0.000636942675159236	0.00159235668789809	0.000318471337579618	0	0	0.000955414012738854
HKD	HKD	90	Jan	0.998107255520505	0.000946372239747634	0.000630914826498423	0	0	0.000315457413249211	0
HKD	HKD	90	Feb	0.998149290561382	0.000308451573103023	0.00123380629241209	0.000308451573103023	0	0	0
HKD	HKD	90	Mar	0.998785670916818	0.000303582270795386	0.000607164541590771	0	0	0	0.000303582270795386
HKD	HKD	91	Apr	0.997240956468424	0.00122624156958921	0.00153280196198651	0	0	0	0
HKD	HKD	91	May	0.99918533604888	0.000407331975560081	0	0.000407331975560081	0	0	0
HKD	HKD	91	Jun	0.998580217699953	0.000946521533364884	0	0.000473260766682442	0	0	0
HKD	HKD	91	Jul	0.996876394466756	0.00223114680946006	0	0	0	0.000892458723784025	0
HKD	HKD	91	Aug	0.998631386861314	0.000912408759124088	0	0.000456204379562044	0	0	0
HKD	HKD	91	Sep	0.997240110395584	0.00137994480220791	0.00137994480220791	0	0	0	0
HKD	HKD	91	Oct	0.997933884297521	0.00103305785123967	0.000516528925619835	0	0	0	0.000516528925619835
HKD	HKD	91	Nov	0.995933306222041	0.00203334688897926	0.00122000813338756	0.000406669377795852	0	0	0.000406669377795852
HKD	HKD	91	Dec	0.99872040946897	0.000639795265515035	0.000319897632757518	0.000319897632757518	0	0	0
HKD	HKD	91	Jan	0.997749196141479	0.000964630225080386	0.000964630225080386	0.000321543408360129	0	0	0
HKD	HKD	91	Feb	0.999363665287941	0.000318167356029271	0.000318167356029271	0	0	0	0
HKD	HKD	91	Mar	0.999689344516931	0	0.000310655483069276	0	0	0	0
HKD	HKD	92	Apr	0.997816593886463	0.000623830318153462	0.00124766063630692	0	0	0	0.000311915159076731
HKD	HKD	92	May	0.997911590671772	0.000696136442742778	0.000696136442742778	0	0	0	0.000696136442742778
HKD	HKD	92	Jun	0.997949138638228	0.000820344544708778	0.00123051681706317	0	0	0	0
HKD	HKD	92	Jul	0.996179560649475	0	0.00143266475644699	0.000477554918815664	0	0.000955109837631328	0.000955109837631328
HKD	HKD	92	Aug	0.999098693105002	0.000450653447498873	0.000450653447498873	0	0	0	0
HKD	HKD	92	Sep	0.998162609095085	0.000459347726228755	0.00091869545245751	0.000459347726228755	0	0	0
HKD	HKD	92	Oct	0.997222222222222	0.000462962962962963	0.000925925925925926	0.00138888888888889	0	0	0
HKD	HKD	92	Nov	0.995826812728221	0.00156494522691706	0.00156494522691706	0.000521648408972353	0	0	0.000521648408972353
HKD	HKD	92	Dec	0.994661190965092	0.000410677618069815	0.00246406570841889	0.00164271047227926	0	0	0.00082135523613963
HKD	HKD	92	Jan	0.998709677419355	0.00032258064516129	0	0.000645161290322581	0	0	0.00032258064516129
HKD	HKD	92	Feb	0.998056365403304	0	0.000971817298347911	0.000323939099449304	0	0.000323939099449304	0.000323939099449304
HKD	HKD	92	Mar	0.998721636305529	0.000319590923617769	0.000319590923617769	0.000319590923617769	0	0.000319590923617769	0
HKD	HKD	93	Apr	0.999678353168221	0.000321646831778707	0	0	0	0	0
HKD	HKD	93	May	0.998233215547703	0.000706713780918728	0.000353356890459364	0.000706713780918728	0	0	0
HKD	HKD	93	Jun	0.997544721150474	0.00105226236408278	0.00105226236408278	0.000350754121360926	0	0	0
HKD	HKD	93	Jul	0.998759305210918	0.000827129859387924	0	0	0	0	0.000413564929693962
HKD	HKD	93	Aug	0.998550724637681	0.000966183574879227	0.000483091787439614	0	0	0	0
HKD	HKD	93	Sep	0.996821071752952	0.00227066303360581	0.000908265213442325	0	0	0	0
HKD	HKD	93	Oct	0.997679814385151	0.000464037122969838	0.00139211136890951	0	0	0	0.000464037122969838
HKD	HKD	93	Nov	0.998590887740723	0.000939408172851104	0.000469704086425552	0	0	0	0
HKD	HKD	93	Dec	0.996311907270811	0.00105374077976818	0.00210748155953635	0.000526870389884089	0	0	0
HKD	HKD	93	Jan	1	0	0	0	0	0	0
HKD	HKD	93	Feb	0.998050682261209	0.000324886289798571	0.000649772579597141	0.000649772579597141	0	0	0.000324886289798571
HKD	HKD	93	Mar	0.997714658831211	0.000326477309826967	0.00130590923930787	0	0.000326477309826967	0	0.000326477309826967
HKD	HKD	94	Apr	0.998021760633037	0.00131882624464227	0.000329706561160567	0	0	0	0.000329706561160567
HKD	HKD	94	May	0.998902706656913	0	0.000365764447695684	0.000365764447695684	0	0	0.000365764447695684
HKD	HKD	94	Jun	0.997514204545455	0.000710227272727273	0.00142045454545455	0	0	0.000355113636363636	0
HKD	HKD	94	Jul	0.9975194897236	0.000354358610914245	0.00141743444365698	0	0	0	0.000708717221828491
HKD	HKD	94	Aug	0.998330550918197	0.000834724540901503	0.000834724540901503	0	0	0	0
HKD	HKD	94	Sep	0.997564539698003	0.000974184120798831	0.000974184120798831	0	0	0	0.000487092060399416
HKD	HKD	94	Oct	0.995417048579285	0.000916590284142988	0.00183318056828598	0.000916590284142988	0	0	0.000916590284142988
HKD	HKD	94	Nov	0.99953095684803	0	0	0	0	0	0.000469043151969981
HKD	HKD	94	Dec	0.996215704824976	0.00141911069063387	0.00141911069063387	0	0	0	0.000946073793755913
HKD	HKD	94	Jan	0.997340425531915	0.00159574468085106	0.00106382978723404	0	0	0	0
HKD	HKD	94	Feb	0.999582463465553	0.000417536534446764	0	0	0	0	0
HKD	HKD	94	Mar	0.997047244094488	0.00164041994750656	0.00131233595800525	0	0	0	0
HKD	HKD	95	Apr	0.998344918901026	0.00132406487917908	0.00033101621979477	0	0	0	0
HKD	HKD	95	May	0.998863636363636	0.000378787878787879	0.000378787878787879	0.000378787878787879	0	0	0
HKD	HKD	95	Jun	0.999262808698857	0	0.000368595650571323	0.000368595650571323	0	0	0
HKD	HKD	95	Jul	0.998207885304659	0.000716845878136201	0.000716845878136201	0	0	0	0.0003584229390681
HKD	HKD	95	Aug	0.998927805575411	0.000357398141529664	0	0	0	0	0.000714796283059328
HKD	HKD	95	Sep	0.998738435660219	0.000420521446593776	0.000841042893187553	0	0	0	0
HKD	HKD	95	Oct	0.997550220480157	0.000489955903968643	0.00146986771190593	0.000489955903968643	0	0	0
HKD	HKD	95	Nov	0.998153277931671	0.000923361034164358	0.000923361034164358	0	0	0	0
HKD	HKD	95	Dec	0.996224634261444	0.000943841434638981	0.00141576215195847	0.000943841434638981	0	0	0.00047192071731949
HKD	HKD	95	Jan	0.997140133460439	0.00142993326978074	0.000476644423260248	0.000476644423260248	0	0	0.000476644423260248
HKD	HKD	95	Feb	0.995715050883771	0.00214247455811462	0.00160685591858597	0	0	0	0.000535618639528656
HKD	HKD	95	Mar	0.997055111485065	0.000420698359276399	0.00252419015565839	0	0	0	0
HKD	HKD	96	Apr	0.997459779847587	0.000846740050804403	0.0012701100762066	0.000423370025402202	0	0	0
HKD	HKD	96	May	0.997322111706197	0.000765110941086458	0.000382555470543229	0.000765110941086458	0	0	0.000765110941086458
HKD	HKD	96	Jun	0.997703788748565	0.000765403750478377	0.00114810562571757	0.000382701875239189	0	0	0
HKD	HKD	96	Jul	0.998517969618377	0.000370507595405706	0.000370507595405706	0	0	0	0.000741015190811412
HKD	HKD	96	Aug	0.998917358354385	0.000360880548538434	0.000721761097076868	0	0	0	0
HKD	HKD	96	Sep	0.998202731847592	0.000718907260963336	0.001078360891445	0	0	0	0
HKD	HKD	96	Oct	0.99746192893401	0.000423011844331641	0.00126903553299492	0.000423011844331641	0	0	0.000423011844331641
HKD	HKD	96	Nov	0.999014778325123	0.000492610837438424	0.000492610837438424	0	0	0	0
HKD	HKD	96	Dec	0.994423791821561	0.000929368029739777	0.00371747211895911	0.000929368029739777	0	0	0
HKD	HKD	96	Jan	0.997621313035205	0.000951474785918173	0.000951474785918173	0.000475737392959087	0	0	0
HKD	HKD	96	Feb	0.99855421686747	0.000963855421686747	0.000481927710843373	0	0	0	0
HKD	HKD	96	Mar	0.995132504056247	0.00216333153055706	0.00162249864791779	0	0.000540832882639265	0	0.000540832882639265
HKD	HKD	97	Apr	0.997817785051828	0.000545553737043099	0.0010911074740862	0	0	0	0.000545553737043099
HKD	HKD	97	May	0.997948717948718	0.00102564102564103	0.00102564102564103	0	0	0	0
HKD	HKD	97	Jun	0.996919522525991	0.000385059684251059	0.00192529842125529	0.000385059684251059	0	0.000385059684251059	0
HKD	HKD	97	Jul	0.999228395061728	0.000385802469135802	0	0	0	0	0.000385802469135802
HKD	HKD	97	Aug	0.998881431767338	0.000745712155108128	0.000372856077554064	0	0	0	0
HKD	HKD	97	Sep	0.997821350762527	0	0.00217864923747277	0	0	0	0
HKD	HKD	97	Oct	0.996378123868164	0.000724375226367258	0.00181093806591815	0.000362187613183629	0	0	0.000724375226367258
HKD	HKD	97	Nov	0.995737425404945	0.00127877237851662	0.00213128729752771	0.000852514919011083	0	0	0
HKD	HKD	97	Dec	0.996025832091406	0.000993541977148534	0.000993541977148534	0.000496770988574267	0	0	0.0014903129657228
HKD	HKD	97	Jan	0.995774647887324	0.000469483568075117	0.00140845070422535	0.00140845070422535	0	0.000469483568075117	0.000469483568075117
HKD	HKD	97	Feb	0.997604216578821	0.000479156684235745	0.00095831336847149	0.000479156684235745	0	0	0.000479156684235745
HKD	HKD	97	Mar	0.996116504854369	0.000485436893203884	0.00194174757281553	0	0.000970873786407767	0	0.000485436893203884
HKD	HKD	98	Apr	0.996577017114914	0.00146699266503668	0	0.0019559902200489	0	0	0
HKD	HKD	98	May	0.997972972972973	0.000675675675675676	0.00135135135135135	0	0	0	0
HKD	HKD	98	Jun	0.998967475477543	0.00103252452245741	0	0	0	0	0
HKD	HKD	98	Jul	0.996895615056267	0.000776096235933256	0.00194024058983314	0	0	0.000388048117966628	0
HKD	HKD	98	Aug	0.999613003095975	0.000386996904024768	0	0	0	0	0
HKD	HKD	98	Sep	0.999247271358675	0	0.000752728641324802	0	0	0	0
HKD	HKD	98	Oct	0.997798972853998	0.00110051357300073	0.00110051357300073	0	0	0	0
HKD	HKD	98	Nov	0.996711728169529	0.000730727073438071	0.00182681768359518	0.000365363536719035	0	0	0.000365363536719035
HKD	HKD	98	Dec	0.995697074010327	0.00301204819277108	0.00129087779690189	0	0	0	0
HKD	HKD	98	Jan	0.99748490945674	0.000503018108651912	0.00201207243460765	0	0	0	0
HKD	HKD	98	Feb	0.997146932952924	0.0014265335235378	0.000951022349025202	0	0	0	0.000475511174512601
HKD	HKD	98	Mar	0.996603590490053	0.000485201358563804	0.00242600679281902	0	0.000485201358563804	0	0
HKD	HKD	99	Apr	0.998036327933235	0.000490918016691213	0.000981836033382425	0.000490918016691213	0	0	0
HKD	HKD	99	May	0.995040297582145	0.0018598884066956	0.00247985120892746	0	0	0	0.000619962802231866
HKD	HKD	99	Jun	0.997953615279673	0	0.000682128240109141	0	0	0	0.00136425648021828
HKD	HKD	99	Jul	0.997393117831074	0.00104275286757039	0.000521376433785193	0.000521376433785193	0	0	0.000521376433785193
HKD	HKD	99	Aug	0.998433829287392	0.000783085356303837	0.000391542678151919	0	0	0	0.000391542678151919
HKD	HKD	99	Sep	0.997269890795632	0.00078003120124805	0.0015600624024961	0	0	0	0.000390015600624025
HKD	HKD	99	Oct	0.998484274346343	0.000757862826828344	0.000757862826828344	0	0	0	0
HKD	HKD	99	Nov	0.995930447650758	0.000739918608953015	0.00295967443581206	0	0	0	0.000369959304476508
HKD	HKD	99	Dec	0.996678966789668	0.000738007380073801	0.000738007380073801	0.0014760147601476	0	0	0.0003690036900369
HKD	HKD	99	Jan	0.999131190269331	0.000434404865334492	0.000434404865334492	0	0	0	0
HKD	HKD	99	Feb	0.996951219512195	0.00101626016260163	0.00152439024390244	0	0	0	0.000508130081300813
HKD	HKD	99	Mar	0.99664590321035	0.00239578342117873	0.00095831336847149	0	0	0	0
HKD	HKD	100	Apr	0.997576345128454	0.000484730974309258	0.00145419292292778	0	0.000484730974309258	0	0
HKD	HKD	100	May	0.996400719856029	0.0017996400719856	0.000599880023995201	0	0	0	0.0011997600479904
HKD	HKD	100	Jun	0.99874213836478	0.00125786163522013	0	0	0	0	0
HKD	HKD	100	Jul	0.997254632807138	0.00137268359643102	0.000686341798215511	0	0	0	0.000686341798215511
HKD	HKD	100	Aug	0.999474237644585	0	0.000525762355415352	0	0	0	0
HKD	HKD	100	Sep	0.998027613412229	0.000394477317554241	0.000394477317554241	0.000394477317554241	0	0	0.000788954635108481
HKD	HKD	100	Oct	0.998427672955975	0	0	0.000393081761006289	0	0	0.00117924528301887
HKD	HKD	100	Nov	0.997320061255743	0.00114854517611026	0.00114854517611026	0	0	0	0.000382848392036753
HKD	HKD	100	Dec	0.99700822737472	0.00037397157816006	0.00112191473448018	0.00074794315632012	0	0	0.00074794315632012
HKD	HKD	100	Jan	0.998510242085661	0.00074487895716946	0	0.00037243947858473	0	0	0.00037243947858473
HKD	HKD	100	Feb	0.997377622377622	0.000437062937062937	0.00131118881118881	0.000437062937062937	0	0	0.000437062937062937
HKD	HKD	100	Mar	0.998974884674526	0	0.000512557662737058	0	0	0	0.000512557662737058
HKD	HKD	101	Apr	0.996369294605809	0.00155601659751037	0.000518672199170125	0.00103734439834025	0	0	0.000518672199170125
HKD	HKD	101	May	0.9959040374488	0.00117027501462844	0.00175541252194266	0.000585137507314219	0	0	0.000585137507314219
HKD	HKD	101	Jun	0.997562461913467	0.000609384521633151	0	0.000609384521633151	0	0	0.0012187690432663
HKD	HKD	101	Jul	0.997469955724225	0.000632511068943707	0.00126502213788741	0.000632511068943707	0	0	0
HKD	HKD	101	Aug	1	0	0	0	0	0	0
HKD	HKD	101	Sep	0.997883597883598	0.000529100529100529	0.00105820105820106	0	0	0	0.000529100529100529
HKD	HKD	101	Oct	0.998009554140127	0.000796178343949045	0	0.000398089171974522	0.000398089171974522	0	0.000398089171974522
HKD	HKD	101	Nov	0.99642431466031	0.000794596742153357	0.000794596742153357	0.000794596742153357	0	0	0.00119189511323004
HKD	HKD	101	Dec	0.996134518747584	0.000773096250483185	0.00270583687669115	0.000386548125241593	0	0	0
HKD	HKD	101	Jan	0.999244427653948	0	0.000755572346052135	0	0	0	0
HKD	HKD	101	Feb	0.998117469879518	0.00188253012048193	0	0	0	0	0
HKD	HKD	101	Mar	0.998680158380994	0.00043994720633524	0.00043994720633524	0	0	0	0.00043994720633524
HKD	HKD	102	Apr	0.997335701598579	0.00088809946714032	0.00044404973357016	0.00088809946714032	0	0	0.00044404973357016
HKD	HKD	102	May	0.998777506112469	0	0.000611246943765281	0	0	0	0.000611246943765281
HKD	HKD	102	Jun	0.996447602131439	0	0.00118413262285376	0.00118413262285376	0	0	0.00118413262285376
HKD	HKD	102	Jul	0.999384993849939	0	0	0	0.000615006150061501	0	0
HKD	HKD	102	Aug	0.9993626513703	0.000637348629700446	0	0	0	0	0
HKD	HKD	102	Sep	1	0	0	0	0	0	0
HKD	HKD	102	Oct	0.995731056563501	0.0016008537886873	0.00106723585912487	0.000533617929562433	0	0	0.00106723585912487
HKD	HKD	102	Nov	0.997992773986351	0.00120433560818948	0.000401445202729827	0.000401445202729827	0	0	0
HKD	HKD	102	Dec	0.995982322217758	0	0.00241060666934512	0.000803535556448373	0	0	0.000803535556448373
HKD	HKD	102	Jan	0.998044583496285	0	0.00156433320297223	0.000391083300743058	0	0	0
HKD	HKD	102	Feb	0.996960486322189	0.00113981762917933	0.00113981762917933	0.000379939209726444	0	0	0.000379939209726444
HKD	HKD	102	Mar	0.997715156130998	0.00152322924600152	0.000761614623000762	0	0	0	0
HKD	HKD	103	Apr	0.996923076923077	0.00153846153846154	0.000769230769230769	0.000384615384615385	0	0	0.000384615384615385
HKD	HKD	103	May	0.995724211651523	0.00106894708711919	0.00213789417423838	0	0	0	0.00106894708711919
HKD	HKD	103	Jun	0.995073891625616	0.00123152709359606	0.00061576354679803	0.00123152709359606	0	0	0.00184729064039409
HKD	HKD	103	Jul	0.998805256869773	0.000597371565113501	0.000597371565113501	0	0	0	0
HKD	HKD	103	Aug	0.996909765142151	0.00123609394313968	0.00123609394313968	0	0	0.000618046971569839	0
HKD	HKD	103	Sep	0.998078155028828	0.00128122998078155	0.000640614990390775	0	0	0	0
HKD	HKD	103	Oct	0.998598458304135	0.00140154169586545	0	0	0	0	0
HKD	HKD	103	Nov	0.997836668469443	0	0.00162249864791779	0	0	0	0.000540832882639265
HKD	HKD	103	Dec	0.996763754045307	0.000809061488673139	0.00161812297734628	0.000809061488673139	0	0	0
HKD	HKD	103	Jan	0.998371998371998	0.000814000814000814	0.000407000407000407	0	0	0.000407000407000407	0
HKD	HKD	103	Feb	0.998818432453722	0	0.00118156754627806	0	0	0	0
HKD	HKD	103	Mar	0.997309761721752	0	0.00192159877017679	0	0	0	0.000768639508070715
HKD	HKD	104	Apr	0.996121024049651	0.00116369278510473	0.00193948797517455	0.000387897595034911	0	0	0.000387897595034911
HKD	HKD	104	May	0.997220935618342	0.000463177396943029	0.000926354793886058	0.00138953219082909	0	0	0
HKD	HKD	104	Jun	0.998920086393089	0	0.000539956803455724	0.000539956803455724	0	0	0
HKD	HKD	104	Jul	0.996259351620948	0.00124688279301746	0.000623441396508728	0.000623441396508728	0	0	0.00124688279301746
HKD	HKD	104	Aug	0.998798076923077	0.000600961538461539	0	0	0	0	0.000600961538461539
HKD	HKD	104	Sep	0.998752339363693	0.000623830318153462	0.000623830318153462	0	0	0	0
HKD	HKD	104	Oct	0.997416020671835	0	0	0.00129198966408269	0	0	0.00129198966408269
HKD	HKD	104	Nov	0.998580553584102	0.0007097232079489	0.0007097232079489	0	0	0	0
HKD	HKD	104	Dec	0.997267759562842	0.000546448087431694	0.000546448087431694	0.000546448087431694	0	0	0.00109289617486339
HKD	HKD	104	Jan	0.998369343660823	0.000815328169588259	0.00040766408479413	0.00040766408479413	0	0	0
HKD	HKD	104	Feb	0.996717275338531	0.00123102174805088	0.00164136233073451	0.000410340582683627	0	0	0
HKD	HKD	104	Mar	0.997223324077747	0.000793335977786593	0.000793335977786593	0	0.000396667988893296	0	0.000793335977786593
HKD	HKD	105	Apr	0.997998398718975	0.000800640512409928	0.000400320256204964	0.000400320256204964	0	0	0.000400320256204964
HKD	HKD	105	May	0.995283018867925	0.00188679245283019	0.00235849056603774	0.000471698113207547	0	0	0
HKD	HKD	105	Jun	0.998598130841122	0.000467289719626168	0.000934579439252336	0	0	0	0
HKD	HKD	105	Jul	0.999455634186173	0.000544365813826892	0	0	0	0	0
HKD	HKD	105	Aug	0.998738965952081	0.00126103404791929	0	0	0	0	0
HKD	HKD	105	Sep	0.999392097264438	0	0.00060790273556231	0	0	0	0
HKD	HKD	105	Oct	0.997474747474748	0.00126262626262626	0	0.00126262626262626	0	0	0
HKD	HKD	105	Nov	0.99803664921466	0.00130890052356021	0.000654450261780105	0	0	0	0
HKD	HKD	105	Dec	0.998567335243553	0	0	0	0	0	0.00143266475644699
HKD	HKD	105	Jan	0.99834528405957	0.000551571980143409	0.000551571980143409	0	0	0	0.000551571980143409
HKD	HKD	105	Feb	0.999178981937603	0	0.000821018062397373	0	0	0	0
HKD	HKD	105	Mar	0.998340937370386	0	0.00165906262961427	0	0	0	0
HKD	HKD	106	Apr	0.997490589711418	0.000836470096194061	0.00167294019238812	0	0	0	0
HKD	HKD	106	May	0.997604216578821	0.00095831336847149	0.00095831336847149	0.000479156684235745	0	0	0
HKD	HKD	106	Jun	0.999523582658409	0	0	0	0	0.000476417341591234	0
HKD	HKD	106	Jul	0.998116760828625	0.000470809792843691	0	0	0	0.000470809792843691	0.000941619585687382
HKD	HKD	106	Aug	0.997266265718972	0.00109349371241115	0.00164024056861673	0	0	0	0
HKD	HKD	106	Sep	0.999364272091545	0	0.000635727908455181	0	0	0	0
HKD	HKD	106	Oct	0.996940024479804	0	0.00122399020807834	0.000611995104039168	0	0	0.00122399020807834
HKD	HKD	106	Nov	0.998086734693878	0	0.00127551020408163	0.000637755102040816	0	0	0
HKD	HKD	106	Dec	0.99934036939314	0	0.000659630606860158	0	0	0	0
HKD	HKD	106	Jan	0.998558038932949	0	0	0.00144196106705119	0	0	0
HKD	HKD	106	Feb	0.996115427302997	0.00388457269700333	0	0	0	0	0
HKD	HKD	106	Mar	0.998757249378625	0.000414250207125104	0.000828500414250207	0	0	0	0
HKD	HKD	107	Apr	0.995819397993311	0.000418060200668896	0.00167224080267559	0.00209030100334448	0	0	0
HKD	HKD	107	May	0.998479472883933	0.000506842372022301	0.000506842372022301	0	0	0	0.000506842372022301
HKD	HKD	107	Jun	0.997588036661843	0	0.00192957067052581	0	0	0	0.000482392667631452
HKD	HKD	107	Jul	0.998083373263057	0.000479156684235745	0.00143747005270724	0	0	0	0
HKD	HKD	107	Aug	0.998101566207879	0.000474608448030375	0.00094921689606075	0.000474608448030375	0	0	0
HKD	HKD	107	Sep	0.997798569069895	0	0.000550357732526142	0.00110071546505228	0	0	0.000550357732526142
HKD	HKD	107	Oct	0.998081841432225	0	0	0	0	0	0.00191815856777494
HKD	HKD	107	Nov	0.995654872749845	0.00124146492861577	0.00186219739292365	0	0	0.000620732464307883	0.000620732464307883
HKD	HKD	107	Dec	0.997425997425997	0.00128700128700129	0.00128700128700129	0	0	0	0
HKD	HKD	107	Jan	0.997345719973457	0.0006635700066357	0.0019907100199071	0	0	0	0
HKD	HKD	107	Feb	0.998544395924309	0	0.000727802037845706	0.000727802037845706	0	0	0
HKD	HKD	107	Mar	0.998320268756999	0.000559910414333707	0	0	0	0	0.00111982082866741
HKD	HKD	108	Apr	0.998865570051049	0.000567214974475326	0	0.000567214974475326	0	0	0
HKD	HKD	108	May	0.996848739495798	0.000525210084033613	0.00157563025210084	0.000525210084033613	0	0	0.000525210084033613
HKD	HKD	108	Jun	0.998464687819857	0.00102354145342886	0	0	0	0	0.000511770726714432
HKD	HKD	108	Jul	0.998540145985401	0.00048661800486618	0.00048661800486618	0	0	0.00048661800486618	0
HKD	HKD	108	Aug	0.998553519768563	0	0.000482160077145612	0	0	0	0.000964320154291225
HKD	HKD	108	Sep	0.997600767754319	0.000959692898272553	0.000479846449136276	0.000479846449136276	0	0	0.000479846449136276
HKD	HKD	108	Oct	0.996644295302013	0.000559284116331096	0.00111856823266219	0.00111856823266219	0	0	0.000559284116331096
HKD	HKD	108	Nov	0.995466321243523	0.00194300518134715	0.00194300518134715	0	0	0	0.000647668393782383
HKD	HKD	108	Dec	0.997490589711418	0.000627352572145546	0.00188205771643664	0	0	0	0
HKD	HKD	108	Jan	0.998700454840806	0	0.000649772579597141	0.000649772579597141	0	0	0
HKD	HKD	108	Feb	0.99798927613941	0.00134048257372654	0.000670241286863271	0	0	0	0
HKD	HKD	108	Mar	0.998534798534799	0.00146520146520147	0	0	0	0	0
HKD	HKD	109	Apr	0.998520710059172	0.000739644970414201	0	0.000739644970414201	0	0	0
HKD	HKD	109	May	0.997764530551416	0.000745156482861401	0.000745156482861401	0.000745156482861401	0	0	0
HKD	HKD	109	Jun	0.998938428874735	0	0.000530785562632696	0.000530785562632696	0	0	0
HKD	HKD	109	Jul	0.997934950955085	0	0.00103252452245741	0	0	0.000516262261228704	0.000516262261228704
HKD	HKD	109	Aug	0.998528690534576	0.000490436488474743	0.000490436488474743	0	0	0	0.000490436488474743
HKD	HKD	109	Sep	0.996110841030627	0.000972289742343218	0.00145843461351483	0.000972289742343218	0	0.000486144871171609	0
HKD	HKD	109	Oct	0.996603590490053	0	0.000485201358563804	0.00194080543425522	0.000485201358563804	0	0.000485201358563804
HKD	HKD	109	Nov	0.99830220713073	0.000565930956423316	0.000565930956423316	0	0	0	0.000565930956423316
HKD	HKD	109	Dec	0.997368421052632	0.000657894736842105	0.000657894736842105	0.000657894736842105	0	0.000657894736842105	0
HKD	HKD	109	Jan	0.996197718631179	0.000633713561470215	0.00190114068441065	0.00126742712294043	0	0	0
HKD	HKD	109	Feb	0.997380484610347	0.000654878847413229	0.00196463654223969	0	0	0	0
HKD	HKD	109	Mar	0.999325236167341	0	0.00067476383265857	0	0	0	0
HKD	HKD	110	Apr	0.998642226748133	0.000678886625933469	0	0.000678886625933469	0	0	0
HKD	HKD	110	May	0.998144712430427	0.00185528756957328	0	0	0	0	0
HKD	HKD	110	Jun	0.996251874062968	0.000749625187406297	0.00299850074962519	0	0	0	0
HKD	HKD	110	Jul	0.99786438868126	0	0.00160170848905499	0	0	0	0.000533902829684997
HKD	HKD	110	Aug	0.997912317327766	0.00156576200417537	0	0.000521920668058455	0	0	0
HKD	HKD	110	Sep	0.999006951340616	0.000496524329692155	0.000496524329692155	0	0	0	0
HKD	HKD	110	Oct	0.997042878265155	0.000492853622474125	0.00147856086742238	0.000492853622474125	0	0.000492853622474125	0
HKD	HKD	110	Nov	0.995085995085995	0.00147420147420147	0.00294840294840295	0.000491400491400491	0	0	0
HKD	HKD	110	Dec	0.999428897772701	0	0.000571102227298687	0	0	0	0
HKD	HKD	110	Jan	0.99866844207723	0.00066577896138482	0	0.00066577896138482	0	0	0
HKD	HKD	110	Feb	0.998078155028828	0.000640614990390775	0	0.00128122998078155	0	0	0
HKD	HKD	110	Mar	0.99867637326274	0.000661813368630046	0.000661813368630046	0	0	0	0
HKD	HKD	111	Apr	0.997994652406417	0	0.00133689839572193	0.000668449197860963	0	0	0
HKD	HKD	111	May	0.997470489038786	0.000843170320404722	0.000843170320404722	0	0	0	0.000843170320404722
HKD	HKD	111	Jun	0.998129092609916	0	0.000935453695042095	0	0	0	0.000935453695042095
HKD	HKD	111	Jul	0.997716894977169	0.0015220700152207	0	0	0	0.00076103500761035	0
HKD	HKD	111	Aug	0.996770721205597	0.00215285252960172	0.000538213132400431	0	0	0	0.000538213132400431
HKD	HKD	111	Sep	0.997368421052632	0.00105263157894737	0.00157894736842105	0	0	0	0
HKD	HKD	111	Oct	0.998498498498498	0	0.001001001001001	0	0	0.000500500500500501	0
HKD	HKD	111	Nov	0.99750499001996	0.000499001996007984	0.000499001996007984	0.000499001996007984	0	0	0.000998003992015968
HKD	HKD	111	Dec	0.996019900497512	0.000497512437810945	0.00149253731343284	0.000497512437810945	0	0	0.00149253731343284
HKD	HKD	111	Jan	0.998849252013809	0.000575373993095512	0.000575373993095512	0	0	0	0
HKD	HKD	111	Feb	0.996635262449529	0.00134589502018843	0.00134589502018843	0	0	0	0.000672947510094213
HKD	HKD	111	Mar	0.996765847347995	0.000646830530401035	0.000646830530401035	0	0	0	0.0019404915912031
HKD	HKD	112	Apr	1	0	0	0	0	0	0
HKD	HKD	112	May	0.99915611814346	0	0.000843881856540084	0	0	0	0
HKD	HKD	112	Jun	0.998297872340425	0.000851063829787234	0	0	0	0	0.000851063829787234
HKD	HKD	112	Jul	0.999054820415879	0.000945179584120983	0	0	0	0	0
HKD	HKD	112	Aug	0.999231950844854	0.000768049155145929	0	0	0	0	0
HKD	HKD	112	Sep	0.998910081743869	0.000544959128065395	0.000544959128065395	0	0	0	0
HKD	HKD	112	Oct	0.997870074547391	0	0.00106496272630458	0.00053248136315229	0	0	0.00053248136315229
HKD	HKD	112	Nov	0.997974683544304	0.000506329113924051	0.00151898734177215	0	0	0	0
HKD	HKD	112	Dec	0.994941831057157	0.00101163378856854	0	0.00252908447142135	0.000505816894284269	0	0.00101163378856854
HKD	HKD	112	Jan	0.998995983935743	0.000502008032128514	0	0.000502008032128514	0	0	0
HKD	HKD	112	Feb	0.99651365485183	0.00116211504938989	0.00116211504938989	0.00116211504938989	0	0	0
HKD	HKD	112	Mar	0.99320652173913	0.00203804347826087	0.00271739130434783	0	0.000679347826086957	0	0.00135869565217391
HKD	HKD	113	Apr	0.996556473829201	0.00137741046831956	0.00206611570247934	0	0	0	0
HKD	HKD	113	May	0.997485331098072	0.00167644593461861	0.000838222967309304	0	0	0	0
HKD	HKD	113	Jun	0.999149659863946	0	0.000850340136054422	0	0	0	0
HKD	HKD	113	Jul	1	0	0	0	0	0	0
HKD	HKD	113	Aug	0.997140133460439	0.00190657769304099	0.000953288846520496	0	0	0	0
HKD	HKD	113	Sep	0.998445998445998	0.000777000777000777	0	0.000777000777000777	0	0	0
HKD	HKD	113	Oct	0.999449339207048	0.000550660792951542	0	0	0	0	0
HKD	HKD	113	Nov	0.998380129589633	0.00107991360691145	0	0	0	0	0.000539956803455724
HKD	HKD	113	Dec	0.994869163673679	0	0.0025654181631606	0.00102616726526424	0	0	0.00153925089789636
HKD	HKD	113	Jan	0.997958141909137	0.000510464522715671	0.00153139356814701	0	0	0	0
HKD	HKD	113	Feb	0.997465788139889	0.0015205271160669	0.000506842372022301	0.000506842372022301	0	0	0
HKD	HKD	113	Mar	0.997647058823529	0.00176470588235294	0	0	0	0	0.000588235294117647
HKD	HKD	114	Apr	0.997023809523809	0.000595238095238095	0.000595238095238095	0.000595238095238095	0	0	0.00119047619047619
HKD	HKD	114	May	0.997164461247637	0	0.00189035916824197	0	0	0	0.000945179584120983
HKD	HKD	114	Jun	0.998315080033698	0	0.0008424599831508	0	0	0	0.0008424599831508
HKD	HKD	114	Jul	0.997440273037543	0.000853242320819113	0.000853242320819113	0	0.000853242320819113	0	0
HKD	HKD	114	Aug	0.998260869565217	0	0.00173913043478261	0	0	0	0
HKD	HKD	114	Sep	0.998067632850242	0.000966183574879227	0.000966183574879227	0	0	0	0
HKD	HKD	114	Oct	0.998435054773083	0	0.00156494522691706	0	0	0	0
HKD	HKD	114	Nov	0.997777777777778	0	0.00166666666666667	0.000555555555555556	0	0	0
HKD	HKD	114	Dec	0.996728462377317	0	0.00272628135223555	0	0	0	0.00054525627044711
HKD	HKD	114	Jan	0.998958333333333	0	0.000520833333333333	0	0	0	0.000520833333333333
HKD	HKD	114	Feb	0.99794026776519	0.000514933058702369	0.000514933058702369	0	0	0	0.00102986611740474
HKD	HKD	114	Mar	0.996415770609319	0.000512032770097286	0.00153609831029186	0	0.000512032770097286	0	0.00102406554019457
HKD	HKD	115	Apr	0.997929606625259	0.0015527950310559	0	0.0005175983436853	0	0	0
HKD	HKD	115	May	0.994548286604361	0.00155763239875389	0.00233644859813084	0.00155763239875389	0	0	0
HKD	HKD	115	Jun	0.99618320610687	0	0.00190839694656489	0	0	0	0.00190839694656489
HKD	HKD	115	Jul	0.997451146983857	0.00169923534409516	0.000849617672047579	0	0	0	0
HKD	HKD	115	Aug	0.996548748921484	0.00172562553925798	0.00172562553925798	0	0	0	0
HKD	HKD	115	Sep	0.994732221246708	0.00351185250219491	0.00175592625109745	0	0	0	0
HKD	HKD	115	Oct	0.9951171875	0.0009765625	0.0029296875	0.0009765625	0	0	0
HKD	HKD	115	Nov	0.998417721518987	0	0.000791139240506329	0	0	0	0.000791139240506329
HKD	HKD	115	Dec	0.997195737521032	0	0.00112170499158721	0.00112170499158721	0	0	0.000560852495793606
HKD	HKD	115	Jan	0.99670510708402	0.00109829763866008	0.00164744645799012	0	0	0	0.000549148819330038
HKD	HKD	115	Feb	0.997896950578339	0.000525762355415352	0.0010515247108307	0	0	0.000525762355415352	0
HKD	HKD	115	Mar	0.998958875585632	0	0	0	0	0	0.00104112441436752
HKD	HKD	116	Apr	0.996327387198321	0.00157397691500525	0.00157397691500525	0.000524658971668416	0	0	0
HKD	HKD	116	May	0.997968855788761	0	0.002031144211239	0	0	0	0
HKD	HKD	116	Jun	0.995245641838352	0.00158478605388273	0.000792393026941363	0.000792393026941363	0	0	0.00158478605388273
HKD	HKD	116	Jul	0.997101449275362	0.000966183574879227	0.000966183574879227	0.000966183574879227	0	0	0
HKD	HKD	116	Aug	1	0	0	0	0	0	0
HKD	HKD	116	Sep	0.99825479930192	0.00087260034904014	0.00087260034904014	0	0	0	0
HKD	HKD	116	Oct	0.998217468805704	0	0.0017825311942959	0	0	0	0
HKD	HKD	116	Nov	0.998017839444995	0.000991080277502478	0	0.000991080277502478	0	0	0
HKD	HKD	116	Dec	0.99599358974359	0.000801282051282051	0.0016025641025641	0.000801282051282051	0	0	0.000801282051282051
HKD	HKD	116	Jan	0.998868138087153	0	0.00113186191284663	0	0	0	0
HKD	HKD	116	Feb	1	0	0	0	0	0	0
HKD	HKD	116	Mar	0.998940677966102	0	0	0.000529661016949153	0	0	0.000529661016949153
HKD	HKD	117	Apr	0.998930481283422	0	0.00053475935828877	0.00053475935828877	0	0	0
HKD	HKD	117	May	0.997233748271093	0.000691562932226833	0.00138312586445367	0	0	0.000691562932226833	0
HKD	HKD	117	Jun	0.997271487039563	0.00136425648021828	0	0	0	0	0.00136425648021828
HKD	HKD	117	Jul	0.998396150761828	0	0.000801924619085806	0	0	0	0.000801924619085806
HKD	HKD	117	Aug	0.998048780487805	0.00195121951219512	0	0	0	0	0
HKD	HKD	117	Sep	0.99738219895288	0	0.00261780104712042	0	0	0	0
HKD	HKD	117	Oct	0.999115044247788	0	0.000884955752212389	0	0	0	0
HKD	HKD	117	Nov	0.996376811594203	0.000905797101449275	0.00181159420289855	0.000905797101449275	0	0	0
HKD	HKD	117	Dec	0.994979919678715	0	0.00200803212851406	0.00200803212851406	0	0	0.00100401606425703
HKD	HKD	117	Jan	0.999186330349878	0	0.00081366965012205	0	0	0	0
HKD	HKD	117	Feb	0.997710360618203	0.000572409845449342	0.00114481969089868	0	0	0.000572409845449342	0
HKD	HKD	117	Mar	0.997756590016826	0.00112170499158721	0	0.000560852495793606	0	0	0.000560852495793606
HKD	HKD	118	Apr	0.997729852440409	0.000567536889897843	0.00170261066969353	0	0	0	0
HKD	HKD	118	May	0.999324324324324	0	0.000675675675675676	0	0	0	0
HKD	HKD	118	Jun	0.996503496503496	0.000699300699300699	0.0013986013986014	0.000699300699300699	0	0	0.000699300699300699
HKD	HKD	118	Jul	0.999309868875086	0.000690131124913734	0	0	0	0	0
HKD	HKD	118	Aug	0.999188311688312	0	0.000811688311688312	0	0	0	0
HKD	HKD	118	Sep	0.997038499506417	0	0.00197433366238894	0	0	0.000987166831194472	0
HKD	HKD	118	Oct	0.995579133510168	0	0.0026525198938992	0.0017683465959328	0	0	0
HKD	HKD	118	Nov	0.9964317573595	0.000892060660124889	0.000892060660124889	0.000892060660124889	0	0.000892060660124889	0
HKD	HKD	118	Dec	1	0	0	0	0	0	0
HKD	HKD	118	Jan	0.99796126401631	0	0.00101936799184506	0	0	0	0.00101936799184506
HKD	HKD	118	Feb	0.999183673469388	0	0.000816326530612245	0	0	0	0
HKD	HKD	118	Mar	0.998843930635838	0.000578034682080925	0.000578034682080925	0	0	0	0
HKD	HKD	119	Apr	0.996515679442509	0.000580720092915215	0.00116144018583043	0.00116144018583043	0	0	0.000580720092915215
HKD	HKD	119	May	0.997086671522214	0	0.00145666423889294	0.000728332119446468	0	0	0.000728332119446468
HKD	HKD	119	Jun	0.997961956521739	0.000679347826086957	0.000679347826086957	0	0	0.000679347826086957	0
HKD	HKD	119	Jul	0.997881355932203	0.00141242937853107	0	0	0	0.000706214689265537	0
HKD	HKD	119	Aug	0.997907949790795	0.00139470013947001	0.000697350069735007	0	0	0	0
HKD	HKD	119	Sep	0.996715927750411	0.00164203612479475	0.00164203612479475	0	0	0	0
HKD	HKD	119	Oct	0.999000999000999	0	0.000999000999000999	0	0	0	0
HKD	HKD	119	Nov	0.996418979409132	0	0.0035810205908684	0	0	0	0
HKD	HKD	119	Dec	0.999097472924188	0	0	0.000902527075812274	0	0	0
HKD	HKD	119	Jan	0.997219647822057	0	0.00185356811862836	0.00092678405931418	0	0	0
HKD	HKD	119	Feb	0.997938144329897	0.00206185567010309	0	0	0	0	0
HKD	HKD	119	Mar	0.996702390766694	0	0.00164880461665293	0.000824402308326463	0.000824402308326463	0	0
HKD	HKD	120	Apr	0.997495826377295	0.000834724540901503	0.000834724540901503	0.000834724540901503	0	0	0
HKD	HKD	120	May	0.995384615384615	0	0.00307692307692308	0.000769230769230769	0	0	0.000769230769230769
HKD	HKD	120	Jun	0.996323529411765	0.000735294117647059	0.00294117647058824	0	0	0	0
HKD	HKD	120	Jul	0.998632010943912	0	0.000683994528043776	0.000683994528043776	0	0	0
HKD	HKD	120	Aug	0.997864768683274	0	0.00142348754448399	0	0	0.000711743772241993	0
HKD	HKD	120	Sep	0.997185080928923	0.000703729767769177	0.00211118930330753	0	0	0	0
HKD	HKD	120	Oct	0.997506234413965	0	0.00166251039068994	0.000831255195344971	0	0	0
HKD	HKD	120	Nov	0.993927125506073	0.00101214574898785	0.00506072874493927	0	0	0	0
HKD	HKD	120	Dec	0.997282608695652	0	0.000905797101449275	0.00181159420289855	0	0	0
HKD	HKD	120	Jan	0.998168498168498	0	0.000915750915750916	0.000915750915750916	0	0	0
HKD	HKD	120	Feb	1	0	0	0	0	0	0
HKD	HKD	120	Mar	0.994758909853249	0.00209643605870021	0.0010482180293501	0	0.00209643605870021	0	0
HKD	HKD	121	Apr	0.997872340425532	0.00106382978723404	0	0.00106382978723404	0	0	0
HKD	HKD	121	May	0.995203836930456	0.00119904076738609	0.00359712230215827	0	0	0	0
HKD	HKD	121	Jun	0.999219968798752	0	0.00078003120124805	0	0	0	0
HKD	HKD	121	Jul	0.994795539033457	0	0.00223048327137546	0.000743494423791822	0	0.000743494423791822	0.00148698884758364
HKD	HKD	121	Aug	0.996544574982723	0.0027643400138217	0	0	0	0	0.000691085003455425
HKD	HKD	121	Sep	0.99784327821711	0.000718907260963336	0.00143781452192667	0	0	0	0
HKD	HKD	121	Oct	0.996426018584703	0.000714796283059328	0.00285918513223731	0	0	0	0
HKD	HKD	121	Nov	0.994936708860759	0.00168776371308017	0.00337552742616034	0	0	0	0
HKD	HKD	121	Dec	0.996907216494845	0.00103092783505155	0.00206185567010309	0	0	0	0
HKD	HKD	121	Jan	0.997247706422018	0.00091743119266055	0.0018348623853211	0	0	0	0
HKD	HKD	121	Feb	0.997227356746765	0.00184842883548983	0	0.000924214417744917	0	0	0
HKD	HKD	121	Mar	0.997167138810198	0.0028328611898017	0	0	0	0	0
HKD	HKD	122	Apr	1	0	0	0	0	0	0
HKD	HKD	122	May	0.998269896193772	0.00173010380622837	0	0	0	0	0
HKD	HKD	122	Jun	0.997578692493947	0.00121065375302663	0	0	0	0	0.00121065375302663
HKD	HKD	122	Jul	0.996059889676911	0.000788022064617809	0.00236406619385343	0	0	0	0.000788022064617809
HKD	HKD	122	Aug	0.996232102486812	0.00150715900527506	0.00226073850791259	0	0	0	0
HKD	HKD	122	Sep	0.996498599439776	0.00280112044817927	0	0	0	0	0.000700280112044818
HKD	HKD	122	Oct	0.995639534883721	0	0.00218023255813953	0.00145348837209302	0	0.000726744186046512	0
HKD	HKD	122	Nov	0.997101449275362	0.00144927536231884	0.00144927536231884	0	0	0	0
HKD	HKD	122	Dec	0.996584116140051	0.00085397096498719	0.00085397096498719	0.00085397096498719	0	0	0.00085397096498719
HKD	HKD	122	Jan	1	0	0	0	0	0	0
HKD	HKD	122	Feb	0.998142989786444	0.000928505106778087	0	0.000928505106778087	0	0	0
HKD	HKD	122	Mar	0.997204100652377	0	0.00279589934762349	0	0	0	0
HKD	HKD	123	Apr	0.99905303030303	0	0.000946969696969697	0	0	0	0
HKD	HKD	123	May	0.998475609756098	0	0.00152439024390244	0	0	0	0
HKD	HKD	123	Jun	0.993006993006993	0	0.00699300699300699	0	0	0	0
HKD	HKD	123	Jul	0.998777506112469	0	0.00122249388753056	0	0	0	0
HKD	HKD	123	Aug	0.996009577015164	0.000798084596967279	0.00159616919393456	0.000798084596967279	0	0	0.000798084596967279
HKD	HKD	123	Sep	0.997702909647779	0	0.00153139356814701	0.000765696784073507	0	0	0
HKD	HKD	123	Oct	0.994318181818182	0.00142045454545455	0.00284090909090909	0.00142045454545455	0	0	0
HKD	HKD	123	Nov	0.997050147492625	0.00221238938053097	0	0.000737463126843658	0	0	0
HKD	HKD	123	Dec	0.996339677891654	0.00146412884333821	0.00146412884333821	0	0	0	0.000732064421669107
HKD	HKD	123	Jan	0.998274374460742	0.000862812769628991	0.000862812769628991	0	0	0	0
HKD	HKD	123	Feb	0.9958071278826	0.0010482180293501	0.00209643605870021	0.0010482180293501	0	0	0
HKD	HKD	123	Mar	0.996233521657251	0.000941619585687382	0.000941619585687382	0.000941619585687382	0.000941619585687382	0	0
HKD	HKD	124	Apr	0.998097050428164	0.00190294957183635	0	0	0	0	0
HKD	HKD	124	May	1	0	0	0	0	0	0
HKD	HKD	124	Jun	1	0	0	0	0	0	0
HKD	HKD	124	Jul	1	0	0	0	0	0	0
HKD	HKD	124	Aug	0.998753117206983	0	0.00124688279301746	0	0	0	0
HKD	HKD	124	Sep	0.995967741935484	0.000806451612903226	0.00241935483870968	0	0	0	0.000806451612903226
HKD	HKD	124	Oct	0.997681607418856	0	0.00154559505409583	0	0	0.000772797527047913	0
HKD	HKD	124	Nov	0.993487698986975	0.00217076700434153	0.00361794500723589	0.000723589001447178	0	0	0
HKD	HKD	124	Dec	0.995505617977528	0.00299625468164794	0.000749063670411985	0	0	0	0.000749063670411985
HKD	HKD	124	Jan	0.998516320474777	0	0.000741839762611276	0	0	0	0.000741839762611276
HKD	HKD	124	Feb	0.99825479930192	0	0.00087260034904014	0	0	0	0.00087260034904014
HKD	HKD	124	Mar	0.995767195767196	0.00105820105820106	0.00105820105820106	0.00105820105820106	0	0	0.00105820105820106
HKD	HKD	125	Apr	0.996788008565311	0.00107066381156317	0.00107066381156317	0	0	0	0.00107066381156317
HKD	HKD	125	May	1	0	0	0	0	0	0
HKD	HKD	125	Jun	0.998518518518518	0	0.00148148148148148	0	0	0	0
HKD	HKD	125	Jul	0.998454404945904	0	0.00154559505409583	0	0	0	0
HKD	HKD	125	Aug	1	0	0	0	0	0	0
HKD	HKD	125	Sep	0.998738965952081	0	0	0	0	0	0.00126103404791929
HKD	HKD	125	Oct	0.999184339314845	0	0	0.000815660685154976	0	0	0
HKD	HKD	125	Nov	0.997637795275591	0	0.00236220472440945	0	0	0	0
HKD	HKD	125	Dec	0.996331621423331	0.000733675715333823	0.00220102714600147	0	0	0.000733675715333823	0
HKD	HKD	125	Jan	0.999242997728993	0	0.000757002271006813	0	0	0	0
HKD	HKD	125	Feb	0.994764397905759	0.00149588631264024	0.0037397157816006	0	0	0	0
HKD	HKD	125	Mar	0.998231653404067	0.000884173297966401	0	0	0	0	0.000884173297966401
HKD	HKD	126	Apr	0.997321428571429	0.00178571428571429	0.000892857142857143	0	0	0	0
HKD	HKD	126	May	0.993660855784469	0.00158478605388273	0.00316957210776545	0	0	0	0.00158478605388273
HKD	HKD	126	Jun	0.997032640949555	0.0029673590504451	0	0	0	0	0
HKD	HKD	126	Jul	0.996992481203008	0	0.00300751879699248	0	0	0	0
HKD	HKD	126	Aug	0.998444790046656	0.0015552099533437	0	0	0	0	0
HKD	HKD	126	Sep	0.998188405797101	0.00181159420289855	0	0	0	0	0
HKD	HKD	126	Oct	0.998719590268886	0	0.00128040973111396	0	0	0	0
HKD	HKD	126	Nov	1	0	0	0	0	0	0
HKD	HKD	126	Dec	0.998410174880763	0	0.00158982511923688	0	0	0	0
HKD	HKD	126	Jan	0.999255398361876	0	0	0.000744601638123604	0	0	0
HKD	HKD	126	Feb	0.998474446987033	0	0.0015255530129672	0	0	0	0
HKD	HKD	126	Mar	0.998480243161094	0.000759878419452888	0	0.000759878419452888	0	0	0
HKD	HKD	127	Apr	0.997681607418856	0	0.000772797527047913	0.00154559505409583	0	0	0
HKD	HKD	127	May	0.997226074895978	0	0.00277392510402219	0	0	0	0
HKD	HKD	127	Jun	0.996774193548387	0	0.00161290322580645	0.00161290322580645	0	0	0
HKD	HKD	127	Jul	1	0	0	0	0	0	0
HKD	HKD	127	Aug	1	0	0	0	0	0	0
HKD	HKD	127	Sep	1	0	0	0	0	0	0
HKD	HKD	127	Oct	0.996336996336996	0	0.00366300366300366	0	0	0	0
HKD	HKD	127	Nov	0.994838709677419	0.00129032258064516	0.00387096774193548	0	0	0	0
HKD	HKD	127	Dec	0.999167360532889	0	0	0.000832639467110741	0	0	0
HKD	HKD	127	Jan	0.999195494770716	0	0	0	0	0	0.00080450522928399
HKD	HKD	127	Feb	0.996978851963746	0.000755287009063444	0.000755287009063444	0.000755287009063444	0	0	0.000755287009063444
HKD	HKD	127	Mar	0.994577846630519	0.000774593338497289	0.00232378001549187	0	0.000774593338497289	0	0.00154918667699458
HKD	HKD	128	Apr	0.998427672955975	0.000786163522012579	0.000786163522012579	0	0	0	0
HKD	HKD	128	May	0.993686868686869	0.00252525252525253	0.00126262626262626	0.00126262626262626	0	0.00126262626262626	0
HKD	HKD	128	Jun	0.997191011235955	0.00140449438202247	0.00140449438202247	0	0	0	0
HKD	HKD	128	Jul	1	0	0	0	0	0	0
HKD	HKD	128	Aug	0.998475609756098	0.00152439024390244	0	0	0	0	0
HKD	HKD	128	Sep	0.998475609756098	0	0.00152439024390244	0	0	0	0
HKD	HKD	128	Oct	1	0	0	0	0	0	0
HKD	HKD	128	Nov	0.996282527881041	0	0.00371747211895911	0	0	0	0
HKD	HKD	128	Dec	0.998685939553219	0	0	0	0	0	0.00131406044678055
HKD	HKD	128	Jan	0.997481108312343	0	0.000839630562552477	0	0	0	0.00167926112510495
HKD	HKD	128	Feb	0.997555012224939	0.000814995925020375	0.000814995925020375	0	0	0	0.000814995925020375
HKD	HKD	128	Mar	0.998472116119175	0	0.00152788388082506	0	0	0	0
HKD	HKD	129	Apr	0.997674418604651	0	0.00232558139534884	0	0	0	0
HKD	HKD	129	May	0.993556701030928	0.0038659793814433	0.00128865979381443	0	0	0	0.00128865979381443
HKD	HKD	129	Jun	0.998717948717949	0.00128205128205128	0	0	0	0	0
HKD	HKD	129	Jul	0.998579545454545	0.00142045454545455	0	0	0	0	0
HKD	HKD	129	Aug	0.998363338788871	0	0.0016366612111293	0	0	0	0
HKD	HKD	129	Sep	0.990712074303406	0.00619195046439629	0.00309597523219814	0	0	0	0
HKD	HKD	129	Oct	0.996904024767802	0	0.00154798761609907	0.00154798761609907	0	0	0
HKD	HKD	129	Nov	0.996699669966997	0.00165016501650165	0.00165016501650165	0	0	0	0
HKD	HKD	129	Dec	0.998116760828625	0.00188323917137476	0	0	0	0	0
HKD	HKD	129	Jan	0.996005326231691	0	0.00399467376830892	0	0	0	0
HKD	HKD	129	Feb	0.998303647158609	0	0.000848176420695505	0	0	0	0.000848176420695505
HKD	HKD	129	Mar	0.995877988458368	0.000824402308326463	0.000824402308326463	0.00164880461665293	0.000824402308326463	0	0
HKD	HKD	130	Apr	0.99748322147651	0.000838926174496644	0.000838926174496644	0	0	0	0.000838926174496644
HKD	HKD	130	May	0.988610478359909	0.00569476082004556	0.00227790432801822	0.00113895216400911	0.00113895216400911	0	0.00113895216400911
HKD	HKD	130	Jun	0.997385620915033	0.00130718954248366	0.00130718954248366	0	0	0	0
HKD	HKD	130	Jul	0.994825355756792	0.00129366106080207	0.00388098318240621	0	0	0	0
HKD	HKD	130	Aug	0.997130559540889	0.00143472022955524	0.00143472022955524	0	0	0	0
HKD	HKD	130	Sep	0.991680532445923	0.00499168053244592	0.00332778702163062	0	0	0	0
HKD	HKD	130	Oct	0.998415213946117	0.00158478605388273	0	0	0	0	0
HKD	HKD	130	Nov	0.998432601880878	0	0.00156739811912226	0	0	0	0
HKD	HKD	130	Dec	0.994991652754591	0	0.00500834724540902	0	0	0	0
HKD	HKD	130	Jan	1	0	0	0	0	0	0
HKD	HKD	130	Feb	0.998643147896879	0	0.00135685210312076	0	0	0	0
HKD	HKD	130	Mar	0.996575342465753	0.000856164383561644	0.000856164383561644	0	0.000856164383561644	0	0.000856164383561644
HKD	HKD	131	Apr	0.995674740484429	0.00173010380622837	0.00259515570934256	0	0	0	0
HKD	HKD	131	May	0.99737876802097	0	0.00262123197903014	0	0	0	0
HKD	HKD	131	Jun	1	0	0	0	0	0	0
HKD	HKD	131	Jul	0.991989319092123	0.00267022696929239	0.00534045393858478	0	0	0	0
HKD	HKD	131	Aug	0.994771241830065	0.00392156862745098	0.00130718954248366	0	0	0	0
HKD	HKD	131	Sep	0.997105643994211	0.00144717800289436	0.00144717800289436	0	0	0	0
HKD	HKD	131	Oct	0.99490662139219	0	0.0033955857385399	0.00169779286926995	0	0	0
HKD	HKD	131	Nov	0.996784565916399	0	0.00321543408360129	0	0	0	0
HKD	HKD	131	Dec	0.998412698412698	0	0.00158730158730159	0	0	0	0
HKD	HKD	131	Jan	0.998307952622674	0	0	0	0	0	0.00169204737732657
HKD	HKD	131	Feb	0.994186046511628	0.00193798449612403	0.00387596899224806	0	0	0	0
HKD	HKD	131	Mar	0.994505494505495	0	0.00274725274725275	0	0	0	0.00274725274725275
HKD	HKD	132	Apr	0.998601398601399	0	0.0013986013986014	0	0	0	0
HKD	HKD	132	May	0.99442119944212	0	0.00278940027894003	0.00139470013947001	0	0.00139470013947001	0
HKD	HKD	132	Jun	0.997350993377484	0.00132450331125828	0.00132450331125828	0	0	0	0
HKD	HKD	132	Jul	0.997668997668998	0	0.00233100233100233	0	0	0	0
HKD	HKD	132	Aug	1	0	0	0	0	0	0
HKD	HKD	132	Sep	0.997340425531915	0	0.00132978723404255	0	0	0	0.00132978723404255
HKD	HKD	132	Oct	1	0	0	0	0	0	0
HKD	HKD	132	Nov	0.996533795493934	0	0.00346620450606586	0	0	0	0
HKD	HKD	132	Dec	0.996742671009772	0.00325732899022801	0	0	0	0	0
HKD	HKD	132	Jan	0.998389694041868	0.00161030595813205	0	0	0	0	0
HKD	HKD	132	Feb	0.996581196581197	0.00341880341880342	0	0	0	0	0
HKD	HKD	132	Mar	0.990176817288802	0.00196463654223969	0	0	0	0	0.00785854616895874
HKD	HKD	133	Apr	1	0	0	0	0	0	0
HKD	HKD	133	May	0.994011976047904	0.00598802395209581	0	0	0	0	0
HKD	HKD	133	Jun	0.992957746478873	0	0.00422535211267606	0	0	0.00140845070422535	0.00140845070422535
HKD	HKD	133	Jul	0.998666666666667	0	0.00133333333333333	0	0	0	0
HKD	HKD	133	Aug	1	0	0	0	0	0	0
HKD	HKD	133	Sep	0.998628257887517	0.00137174211248285	0	0	0	0	0
HKD	HKD	133	Oct	1	0	0	0	0	0	0
HKD	HKD	133	Nov	0.995562130177515	0.0014792899408284	0.0029585798816568	0	0	0	0
HKD	HKD	133	Dec	0.998236331569665	0	0.0017636684303351	0	0	0	0
HKD	HKD	133	Jan	0.998347107438017	0	0	0	0	0	0.00165289256198347
HKD	HKD	133	Feb	0.99836867862969	0	0.00163132137030995	0	0	0	0
HKD	HKD	133	Mar	0.996533795493934	0.00173310225303293	0	0.00173310225303293	0	0	0
HKD	HKD	134	Apr	0.998242530755712	0	0.00175746924428823	0	0	0	0
HKD	HKD	134	May	1	0	0	0	0	0	0
HKD	HKD	134	Jun	0.996932515337423	0	0.00306748466257669	0	0	0	0
HKD	HKD	134	Jul	0.997150997150997	0	0.00284900284900285	0	0	0	0
HKD	HKD	134	Aug	0.995956873315364	0	0.00269541778975741	0.00134770889487871	0	0	0
HKD	HKD	134	Sep	0.997613365155131	0	0.00238663484486874	0	0	0	0
HKD	HKD	134	Oct	0.991620111731844	0.00279329608938548	0.00279329608938548	0.00279329608938548	0	0	0
HKD	HKD	134	Nov	0.993215739484396	0	0.0067842605156038	0	0	0	0
HKD	HKD	134	Dec	0.997005988023952	0	0.0029940119760479	0	0	0	0
HKD	HKD	134	Jan	0.996415770609319	0	0.003584229390681	0	0	0	0
HKD	HKD	134	Feb	0.994991652754591	0.00333889816360601	0	0	0	0	0.00166944908180301
HKD	HKD	134	Mar	0.995065789473684	0	0.00328947368421053	0	0	0	0.00164473684210526
HKD	HKD	135	Apr	0.996627318718381	0	0.00337268128161889	0	0	0	0
HKD	HKD	135	May	1	0	0	0	0	0	0
HKD	HKD	135	Jun	1	0	0	0	0	0	0
HKD	HKD	135	Jul	0.996884735202492	0	0.00311526479750779	0	0	0	0
HKD	HKD	135	Aug	0.994219653179191	0.00144508670520231	0.00289017341040462	0	0	0	0.00144508670520231
HKD	HKD	135	Sep	0.995923913043478	0.00135869565217391	0.00135869565217391	0	0	0	0.00135869565217391
HKD	HKD	135	Oct	0.995169082125604	0.00120772946859903	0.0036231884057971	0	0	0	0
HKD	HKD	135	Nov	0.995714285714286	0.00285714285714286	0.00142857142857143	0	0	0	0
HKD	HKD	135	Dec	0.997245179063361	0.00137741046831956	0	0.00137741046831956	0	0	0
HKD	HKD	135	Jan	0.998477929984779	0	0	0.0015220700152207	0	0	0
HKD	HKD	135	Feb	0.996350364963504	0.00364963503649635	0	0	0	0	0
HKD	HKD	135	Mar	0.99660441426146	0	0.0033955857385399	0	0	0	0
HKD	HKD	136	Apr	1	0	0	0	0	0	0
HKD	HKD	136	May	0.988721804511278	0.0075187969924812	0	0	0	0	0.0037593984962406
HKD	HKD	136	Jun	0.99672131147541	0	0.00327868852459016	0	0	0	0
HKD	HKD	136	Jul	1	0	0	0	0	0	0
HKD	HKD	136	Aug	0.99685534591195	0.00314465408805031	0	0	0	0	0
HKD	HKD	136	Sep	0.991228070175439	0.00292397660818713	0.0043859649122807	0.00146198830409357	0	0	0
HKD	HKD	136	Oct	0.995890410958904	0	0.00410958904109589	0	0	0	0
HKD	HKD	136	Nov	0.996296296296296	0	0.0037037037037037	0	0	0	0
HKD	HKD	136	Dec	0.995652173913044	0	0	0	0	0	0.00434782608695652
HKD	HKD	136	Jan	0.99859747545582	0	0	0.00140252454417952	0	0	0
HKD	HKD	136	Feb	0.992236024844721	0	0.0046583850931677	0.0031055900621118	0	0	0
HKD	HKD	136	Mar	0.994413407821229	0.00186219739292365	0.00186219739292365	0.00186219739292365	0	0	0
HKD	HKD	137	Apr	0.998098859315589	0	0.00190114068441065	0	0	0	0
HKD	HKD	137	May	0.99644128113879	0	0.00355871886120996	0	0	0	0
HKD	HKD	137	Jun	1	0	0	0	0	0	0
HKD	HKD	137	Jul	1	0	0	0	0	0	0
HKD	HKD	137	Aug	1	0	0	0	0	0	0
HKD	HKD	137	Sep	0.990384615384615	0.00961538461538462	0	0	0	0	0
HKD	HKD	137	Oct	0.99851411589896	0.00148588410104012	0	0	0	0	0
HKD	HKD	137	Nov	0.994405594405594	0	0.0041958041958042	0.0013986013986014	0	0	0
HKD	HKD	137	Dec	0.99748427672956	0	0.00251572327044025	0	0	0	0
HKD	HKD	137	Jan	0.998538011695906	0	0	0.00146198830409357	0	0	0
HKD	HKD	137	Feb	0.998579545454545	0	0.00142045454545455	0	0	0	0
HKD	HKD	137	Mar	0.998415213946117	0	0	0.00158478605388273	0	0	0
HKD	HKD	138	Apr	1	0	0	0	0	0	0
HKD	HKD	138	May	0.988721804511278	0.0037593984962406	0.0037593984962406	0	0	0	0.0037593984962406
HKD	HKD	138	Jun	1	0	0	0	0	0	0
HKD	HKD	138	Jul	0.996138996138996	0	0.00386100386100386	0	0	0	0
HKD	HKD	138	Aug	1	0	0	0	0	0	0
HKD	HKD	138	Sep	0.995762711864407	0.00423728813559322	0	0	0	0	0
HKD	HKD	138	Oct	0.99672131147541	0.00327868852459016	0	0	0	0	0
HKD	HKD	138	Nov	1	0	0	0	0	0	0
HKD	HKD	138	Dec	0.994301994301994	0.00142450142450142	0	0.00142450142450142	0	0	0.00284900284900285
HKD	HKD	138	Jan	0.997445721583653	0	0	0.00255427841634738	0	0	0
HKD	HKD	138	Feb	0.997041420118343	0.0014792899408284	0.0014792899408284	0	0	0	0
HKD	HKD	138	Mar	0.991379310344828	0.0028735632183908	0.00574712643678161	0	0	0	0
HKD	HKD	139	Apr	0.998533724340176	0	0.00146627565982405	0	0	0	0
HKD	HKD	139	May	0.992805755395683	0	0.00719424460431655	0	0	0	0
HKD	HKD	139	Jun	1	0	0	0	0	0	0
HKD	HKD	139	Jul	0.996389891696751	0	0.0036101083032491	0	0	0	0
HKD	HKD	139	Aug	0.996078431372549	0.00392156862745098	0	0	0	0	0
HKD	HKD	139	Sep	0.993103448275862	0.00344827586206897	0	0.00344827586206897	0	0	0
HKD	HKD	139	Oct	0.991452991452991	0	0.00854700854700855	0	0	0	0
HKD	HKD	139	Nov	0.993377483443709	0	0.0033112582781457	0.0033112582781457	0	0	0
HKD	HKD	139	Dec	0.995405819295559	0	0	0.00153139356814701	0	0	0.00306278713629403
HKD	HKD	139	Jan	0.997105643994211	0	0.00289435600578871	0	0	0	0
HKD	HKD	139	Feb	0.994818652849741	0.00259067357512953	0.00259067357512953	0	0	0	0
HKD	HKD	139	Mar	0.995447647951442	0	0.00303490136570562	0	0	0	0.00151745068285281
HKD	HKD	140	Apr	0.993846153846154	0	0.00307692307692308	0.00307692307692308	0	0	0
HKD	HKD	140	May	0.996978851963746	0	0	0.00302114803625378	0	0	0
HKD	HKD	140	Jun	1	0	0	0	0	0	0
HKD	HKD	140	Jul	0.996138996138996	0.00386100386100386	0	0	0	0	0
HKD	HKD	140	Aug	0.996350364963504	0	0.00364963503649635	0	0	0	0
HKD	HKD	140	Sep	0.992063492063492	0.00793650793650794	0	0	0	0	0
HKD	HKD	140	Oct	1	0	0	0	0	0	0
HKD	HKD	140	Nov	1	0	0	0	0	0	0
HKD	HKD	140	Dec	0.98989898989899	0	0.00673400673400673	0.00336700336700337	0	0	0
HKD	HKD	140	Jan	0.993808049535604	0	0.00154798761609907	0.00309597523219814	0	0	0.00154798761609907
HKD	HKD	140	Feb	0.992636229749632	0.00147275405007364	0.00147275405007364	0.00294550810014728	0	0	0.00147275405007364
HKD	HKD	140	Mar	0.996031746031746	0.00132275132275132	0.00132275132275132	0.00132275132275132	0	0	0
HKD	HKD	141	Apr	0.995967741935484	0.00134408602150538	0.00268817204301075	0	0	0	0
HKD	HKD	141	May	1	0	0	0	0	0	0
HKD	HKD	141	Jun	1	0	0	0	0	0	0
HKD	HKD	141	Jul	0.996336996336996	0.00366300366300366	0	0	0	0	0
HKD	HKD	141	Aug	1	0	0	0	0	0	0
HKD	HKD	141	Sep	0.992537313432836	0.00373134328358209	0.00373134328358209	0	0	0	0
HKD	HKD	141	Oct	0.995951417004049	0	0	0.00404858299595142	0	0	0
HKD	HKD	141	Nov	0.996350364963504	0	0.00364963503649635	0	0	0	0
HKD	HKD	141	Dec	1	0	0	0	0	0	0
HKD	HKD	141	Jan	0.993127147766323	0	0.00343642611683849	0	0	0	0.00343642611683849
HKD	HKD	141	Feb	0.995283018867925	0.00314465408805031	0.00157232704402516	0	0	0	0
HKD	HKD	141	Mar	0.997010463378176	0.00149476831091181	0	0.00149476831091181	0	0	0
HKD	HKD	142	Apr	0.996974281391831	0	0.00302571860816944	0	0	0	0
HKD	HKD	142	May	0.996913580246914	0	0	0	0	0	0.00308641975308642
HKD	HKD	142	Jun	1	0	0	0	0	0	0
HKD	HKD	142	Jul	0.996960486322189	0.00303951367781155	0	0	0	0	0
HKD	HKD	142	Aug	1	0	0	0	0	0	0
HKD	HKD	142	Sep	0.968253968253968	0.0277777777777778	0	0.00396825396825397	0	0	0
HKD	HKD	142	Oct	0.992337164750958	0	0.00766283524904215	0	0	0	0
HKD	HKD	142	Nov	0.991836734693878	0	0.00816326530612245	0	0	0	0
HKD	HKD	142	Dec	1	0	0	0	0	0	0
HKD	HKD	142	Jan	1	0	0	0	0	0	0
HKD	HKD	142	Feb	0.996491228070175	0	0.00350877192982456	0	0	0	0
HKD	HKD	142	Mar	0.99198717948718	0.0016025641025641	0.00320512820512821	0.0016025641025641	0	0	0.0016025641025641
HKD	HKD	143	Apr	0.99673735725938	0.00163132137030995	0	0	0	0	0.00163132137030995
HKD	HKD	143	May	1	0	0	0	0	0	0
HKD	HKD	143	Jun	1	0	0	0	0	0	0
HKD	HKD	143	Jul	0.988847583643123	0.00743494423791822	0.00371747211895911	0	0	0	0
HKD	HKD	143	Aug	0.996894409937888	0.0031055900621118	0	0	0	0	0
HKD	HKD	143	Sep	0.973782771535581	0.0224719101123596	0.00374531835205993	0	0	0	0
HKD	HKD	143	Oct	0.995867768595041	0	0.00413223140495868	0	0	0	0
HKD	HKD	143	Nov	1	0	0	0	0	0	0
HKD	HKD	143	Dec	0.995726495726496	0	0.00427350427350427	0	0	0	0
HKD	HKD	143	Jan	0.996197718631179	0	0.00380228136882129	0	0	0	0
HKD	HKD	143	Feb	0.986725663716814	0.00442477876106195	0.00442477876106195	0.00442477876106195	0	0	0
HKD	HKD	143	Mar	0.996376811594203	0	0.0036231884057971	0	0	0	0
HKD	HKD	144	Apr	1	0	0	0	0	0	0
HKD	HKD	144	May	1	0	0	0	0	0	0
HKD	HKD	144	Jun	0.996402877697842	0	0.00359712230215827	0	0	0	0
HKD	HKD	144	Jul	0.990415335463259	0	0.00958466453674121	0	0	0	0
HKD	HKD	144	Aug	0.996197718631179	0	0.00380228136882129	0	0	0	0
HKD	HKD	144	Sep	0.987301587301587	0.00634920634920635	0.00317460317460317	0.00317460317460317	0	0	0
HKD	HKD	144	Oct	0.996078431372549	0.00392156862745098	0	0	0	0	0
HKD	HKD	144	Nov	1	0	0	0	0	0	0
HKD	HKD	144	Dec	0.996047430830039	0	0.00395256916996047	0	0	0	0
HKD	HKD	144	Jan	0.987068965517241	0	0.00431034482758621	0.00431034482758621	0	0	0.00431034482758621
HKD	HKD	144	Feb	1	0	0	0	0	0	0
HKD	HKD	144	Mar	0.995495495495495	0.00450450450450451	0	0	0	0	0
HKD	HKD	145	Apr	1	0	0	0	0	0	0
HKD	HKD	145	May	1	0	0	0	0	0	0
HKD	HKD	145	Jun	0.996108949416342	0	0.00389105058365759	0	0	0	0
HKD	HKD	145	Jul	1	0	0	0	0	0	0
HKD	HKD	145	Aug	1	0	0	0	0	0	0
HKD	HKD	145	Sep	0.992248062015504	0.00387596899224806	0	0.00387596899224806	0	0	0
HKD	HKD	145	Oct	1	0	0	0	0	0	0
HKD	HKD	145	Nov	1	0	0	0	0	0	0
HKD	HKD	145	Dec	0.995670995670996	0	0.00432900432900433	0	0	0	0
HKD	HKD	145	Jan	0.995934959349593	0	0.0040650406504065	0	0	0	0
HKD	HKD	145	Feb	1	0	0	0	0	0	0
HKD	HKD	145	Mar	0.99601593625498	0	0	0.00398406374501992	0	0	0
HKD	HKD	146	Apr	0.991902834008097	0.00404858299595142	0.00404858299595142	0	0	0	0
HKD	HKD	146	May	1	0	0	0	0	0	0
HKD	HKD	146	Jun	1	0	0	0	0	0	0
HKD	HKD	146	Jul	1	0	0	0	0	0	0
HKD	HKD	146	Aug	0.992647058823529	0	0.00735294117647059	0	0	0	0
HKD	HKD	146	Sep	0.996677740863787	0.00332225913621262	0	0	0	0	0
HKD	HKD	146	Oct	1	0	0	0	0	0	0
HKD	HKD	146	Nov	0.993311036789298	0	0.00668896321070234	0	0	0	0
HKD	HKD	146	Dec	0.995951417004049	0	0	0.00404858299595142	0	0	0
HKD	HKD	146	Jan	0.995594713656388	0	0	0.00440528634361234	0	0	0
HKD	HKD	146	Feb	0.987654320987654	0.00823045267489712	0	0.00411522633744856	0	0	0
HKD	HKD	146	Mar	0.986547085201794	0.00448430493273543	0	0.00896860986547085	0	0	0
HKD	HKD	147	Apr	1	0	0	0	0	0	0
HKD	HKD	147	May	1	0	0	0	0	0	0
HKD	HKD	147	Jun	1	0	0	0	0	0	0
HKD	HKD	147	Jul	1	0	0	0	0	0	0
HKD	HKD	147	Aug	0.988	0.008	0.004	0	0	0	0
HKD	HKD	147	Sep	1	0	0	0	0	0	0
HKD	HKD	147	Oct	0.993197278911565	0	0	0.00680272108843537	0	0	0
HKD	HKD	147	Nov	1	0	0	0	0	0	0
HKD	HKD	147	Dec	1	0	0	0	0	0	0
HKD	HKD	147	Jan	1	0	0	0	0	0	0
HKD	HKD	147	Feb	1	0	0	0	0	0	0
HKD	HKD	147	Mar	0.991489361702128	0	0.00851063829787234	0	0	0	0
HKD	HKD	148	Apr	1	0	0	0	0	0	0
HKD	HKD	148	May	1	0	0	0	0	0	0
HKD	HKD	148	Jun	1	0	0	0	0	0	0
HKD	HKD	148	Jul	1	0	0	0	0	0	0
HKD	HKD	148	Aug	1	0	0	0	0	0	0
HKD	HKD	148	Sep	0.991803278688525	0	0.00819672131147541	0	0	0	0
HKD	HKD	148	Oct	0.99236641221374	0.00381679389312977	0.00381679389312977	0	0	0	0
HKD	HKD	148	Nov	0.989473684210526	0	0.00350877192982456	0.00701754385964912	0	0	0
HKD	HKD	148	Dec	0.991701244813278	0.004149377593361	0.004149377593361	0	0	0	0
HKD	HKD	148	Jan	0.996527777777778	0	0	0.00347222222222222	0	0	0
HKD	HKD	148	Feb	0.995633187772926	0.00436681222707424	0	0	0	0	0
HKD	HKD	148	Mar	0.995454545454546	0	0	0	0	0	0.00454545454545455
HKD	HKD	149	Apr	0.995305164319249	0.00469483568075117	0	0	0	0	0
HKD	HKD	149	May	1	0	0	0	0	0	0
HKD	HKD	149	Jun	1	0	0	0	0	0	0
HKD	HKD	149	Jul	1	0	0	0	0	0	0
HKD	HKD	149	Aug	1	0	0	0	0	0	0
HKD	HKD	149	Sep	1	0	0	0	0	0	0
HKD	HKD	149	Oct	0.995762711864407	0	0.00423728813559322	0	0	0	0
HKD	HKD	149	Nov	0.99601593625498	0.00398406374501992	0	0	0	0	0
HKD	HKD	149	Dec	1	0	0	0	0	0	0
HKD	HKD	149	Jan	1	0	0	0	0	0	0
HKD	HKD	149	Feb	0.996466431095406	0	0.00353356890459364	0	0	0	0
HKD	HKD	149	Mar	0.991031390134529	0.00448430493273543	0	0.00448430493273543	0	0	0
HKD	HKD	150	Apr	0.995391705069124	0.00460829493087558	0	0	0	0	0
HKD	HKD	150	May	1	0	0	0	0	0	0
HKD	HKD	150	Jun	1	0	0	0	0	0	0
HKD	HKD	150	Jul	1	0	0	0	0	0	0
HKD	HKD	150	Aug	1	0	0	0	0	0	0
HKD	HKD	150	Sep	1	0	0	0	0	0	0
HKD	HKD	150	Oct	1	0	0	0	0	0	0
HKD	HKD	150	Nov	0.995575221238938	0	0	0.00442477876106195	0	0	0
HKD	HKD	150	Dec	0.995951417004049	0	0	0.00404858299595142	0	0	0
HKD	HKD	150	Jan	0.996389891696751	0	0.0036101083032491	0	0	0	0
HKD	HKD	150	Feb	0.991111111111111	0.00888888888888889	0	0	0	0	0
HKD	HKD	150	Mar	0.99288256227758	0	0	0.00355871886120996	0.00355871886120996	0	0
HKD	HKD	151	Apr	0.992619926199262	0	0.00738007380073801	0	0	0	0
HKD	HKD	151	May	1	0	0	0	0	0	0
HKD	HKD	151	Jun	1	0	0	0	0	0	0
HKD	HKD	151	Jul	1	0	0	0	0	0	0
HKD	HKD	151	Aug	1	0	0	0	0	0	0
HKD	HKD	151	Sep	1	0	0	0	0	0	0
HKD	HKD	151	Oct	1	0	0	0	0	0	0
HKD	HKD	151	Nov	1	0	0	0	0	0	0
HKD	HKD	151	Dec	1	0	0	0	0	0	0
HKD	HKD	151	Jan	1	0	0	0	0	0	0
HKD	HKD	151	Feb	0.996296296296296	0	0.0037037037037037	0	0	0	0
HKD	HKD	151	Mar	1	0	0	0	0	0	0
HKD	HKD	152	Apr	0.990476190476191	0.00476190476190476	0.00476190476190476	0	0	0	0
HKD	HKD	152	May	1	0	0	0	0	0	0
HKD	HKD	152	Jun	1	0	0	0	0	0	0
HKD	HKD	152	Jul	1	0	0	0	0	0	0
HKD	HKD	152	Aug	1	0	0	0	0	0	0
HKD	HKD	152	Sep	1	0	0	0	0	0	0
HKD	HKD	152	Oct	1	0	0	0	0	0	0
HKD	HKD	152	Nov	1	0	0	0	0	0	0
HKD	HKD	152	Dec	1	0	0	0	0	0	0
HKD	HKD	152	Jan	0.995433789954338	0	0	0.0045662100456621	0	0	0
HKD	HKD	152	Feb	0.995708154506438	0	0.00429184549356223	0	0	0	0
HKD	HKD	152	Mar	0.99618320610687	0.00381679389312977	0	0	0	0	0
HKD	HKD	153	Apr	0.98828125	0	0.00390625	0.0078125	0	0	0
HKD	HKD	153	May	1	0	0	0	0	0	0
HKD	HKD	153	Jun	1	0	0	0	0	0	0
HKD	HKD	153	Jul	1	0	0	0	0	0	0
HKD	HKD	153	Aug	1	0	0	0	0	0	0
HKD	HKD	153	Sep	1	0	0	0	0	0	0
HKD	HKD	153	Oct	1	0	0	0	0	0	0
HKD	HKD	153	Nov	1	0	0	0	0	0	0
HKD	HKD	153	Dec	1	0	0	0	0	0	0
HKD	HKD	153	Jan	1	0	0	0	0	0	0
HKD	HKD	153	Feb	0.990697674418605	0.00465116279069768	0	0.00465116279069768	0	0	0
HKD	HKD	153	Mar	0.995633187772926	0.00436681222707424	0	0	0	0	0
HKD	HKD	154	Apr	1	0	0	0	0	0	0
HKD	HKD	154	May	1	0	0	0	0	0	0
HKD	HKD	154	Jun	1	0	0	0	0	0	0
HKD	HKD	154	Jul	1	0	0	0	0	0	0
HKD	HKD	154	Aug	1	0	0	0	0	0	0
HKD	HKD	154	Sep	1	0	0	0	0	0	0
HKD	HKD	154	Oct	1	0	0	0	0	0	0
HKD	HKD	154	Nov	1	0	0	0	0	0	0
HKD	HKD	154	Dec	1	0	0	0	0	0	0
HKD	HKD	154	Jan	1	0	0	0	0	0	0
HKD	HKD	154	Feb	1	0	0	0	0	0	0
HKD	HKD	154	Mar	0.995260663507109	0.004739336492891	0	0	0	0	0
HKD	HKD	155	Apr	0.995121951219512	0	0.00487804878048781	0	0	0	0
HKD	HKD	155	May	1	0	0	0	0	0	0
HKD	HKD	155	Jun	1	0	0	0	0	0	0
HKD	HKD	155	Jul	1	0	0	0	0	0	0
HKD	HKD	155	Aug	1	0	0	0	0	0	0
HKD	HKD	155	Sep	1	0	0	0	0	0	0
HKD	HKD	155	Oct	1	0	0	0	0	0	0
HKD	HKD	155	Nov	1	0	0	0	0	0	0
HKD	HKD	155	Dec	1	0	0	0	0	0	0
HKD	HKD	155	Jan	1	0	0	0	0	0	0
HKD	HKD	155	Feb	1	0	0	0	0	0	0
HKD	HKD	155	Mar	1	0	0	0	0	0	0
HKD	THK	0	Apr	0	1	0	0	0	0	0
HKD	THK	0	May	0	1	0	0	0	0	0
HKD	THK	0	Jun	0	1	0	0	0	0	0
HKD	THK	0	Jul	0	1	0	0	0	0	0
HKD	THK	0	Aug	0	1	0	0	0	0	0
HKD	THK	0	Sep	0	1	0	0	0	0	0
HKD	THK	0	Oct	0	1	0	0	0	0	0
HKD	THK	0	Nov	0	1	0	0	0	0	0
HKD	THK	0	Dec	0	1	0	0	0	0	0
HKD	THK	0	Jan	0	1	0	0	0	0	0
HKD	THK	0	Feb	0	1	0	0	0	0	0
HKD	THK	0	Mar	0	1	0	0	0	0	0
HKD	THK	1	Apr	0	1	0	0	0	0	0
HKD	THK	1	May	0	1	0	0	0	0	0
HKD	THK	1	Jun	0	1	0	0	0	0	0
HKD	THK	1	Jul	0	1	0	0	0	0	0
HKD	THK	1	Aug	0	1	0	0	0	0	0
HKD	THK	1	Sep	0	1	0	0	0	0	0
HKD	THK	1	Oct	0	1	0	0	0	0	0
HKD	THK	1	Nov	0	1	0	0	0	0	0
HKD	THK	1	Dec	0	1	0	0	0	0	0
HKD	THK	1	Jan	0	1	0	0	0	0	0
HKD	THK	1	Feb	0	1	0	0	0	0	0
HKD	THK	1	Mar	0	1	0	0	0	0	0
HKD	THK	2	Apr	0	1	0	0	0	0	0
HKD	THK	2	May	0	1	0	0	0	0	0
HKD	THK	2	Jun	0	1	0	0	0	0	0
HKD	THK	2	Jul	0	1	0	0	0	0	0
HKD	THK	2	Aug	0	1	0	0	0	0	0
HKD	THK	2	Sep	0	1	0	0	0	0	0
HKD	THK	2	Oct	0	1	0	0	0	0	0
HKD	THK	2	Nov	0	1	0	0	0	0	0
HKD	THK	2	Dec	0	1	0	0	0	0	0
HKD	THK	2	Jan	0	1	0	0	0	0	0
HKD	THK	2	Feb	0	1	0	0	0	0	0
HKD	THK	2	Mar	0	1	0	0	0	0	0
HKD	THK	3	Apr	0	1	0	0	0	0	0
HKD	THK	3	May	0	1	0	0	0	0	0
HKD	THK	3	Jun	0	1	0	0	0	0	0
HKD	THK	3	Jul	0	1	0	0	0	0	0
HKD	THK	3	Aug	0	1	0	0	0	0	0
HKD	THK	3	Sep	0	1	0	0	0	0	0
HKD	THK	3	Oct	0	1	0	0	0	0	0
HKD	THK	3	Nov	0	1	0	0	0	0	0
HKD	THK	3	Dec	0	1	0	0	0	0	0
HKD	THK	3	Jan	0	1	0	0	0	0	0
HKD	THK	3	Feb	0	1	0	0	0	0	0
HKD	THK	3	Mar	0	1	0	0	0	0	0
HKD	THK	4	Apr	0	1	0	0	0	0	0
HKD	THK	4	May	0	1	0	0	0	0	0
HKD	THK	4	Jun	0	1	0	0	0	0	0
HKD	THK	4	Jul	0	1	0	0	0	0	0
HKD	THK	4	Aug	0	1	0	0	0	0	0
HKD	THK	4	Sep	0	1	0	0	0	0	0
HKD	THK	4	Oct	0	1	0	0	0	0	0
HKD	THK	4	Nov	0	1	0	0	0	0	0
HKD	THK	4	Dec	0	1	0	0	0	0	0
HKD	THK	4	Jan	0	1	0	0	0	0	0
HKD	THK	4	Feb	0	1	0	0	0	0	0
HKD	THK	4	Mar	0	1	0	0	0	0	0
HKD	THK	5	Apr	0	1	0	0	0	0	0
HKD	THK	5	May	0	1	0	0	0	0	0
HKD	THK	5	Jun	0	1	0	0	0	0	0
HKD	THK	5	Jul	0	1	0	0	0	0	0
HKD	THK	5	Aug	0	1	0	0	0	0	0
HKD	THK	5	Sep	0	1	0	0	0	0	0
HKD	THK	5	Oct	0	1	0	0	0	0	0
HKD	THK	5	Nov	0	1	0	0	0	0	0
HKD	THK	5	Dec	0	1	0	0	0	0	0
HKD	THK	5	Jan	0	1	0	0	0	0	0
HKD	THK	5	Feb	0	1	0	0	0	0	0
HKD	THK	5	Mar	0	1	0	0	0	0	0
HKD	THK	6	Apr	0	1	0	0	0	0	0
HKD	THK	6	May	0	1	0	0	0	0	0
HKD	THK	6	Jun	0	1	0	0	0	0	0
HKD	THK	6	Jul	0	1	0	0	0	0	0
HKD	THK	6	Aug	0	1	0	0	0	0	0
HKD	THK	6	Sep	0	1	0	0	0	0	0
HKD	THK	6	Oct	0	1	0	0	0	0	0
HKD	THK	6	Nov	0	1	0	0	0	0	0
HKD	THK	6	Dec	0	1	0	0	0	0	0
HKD	THK	6	Jan	0	1	0	0	0	0	0
HKD	THK	6	Feb	0	1	0	0	0	0	0
HKD	THK	6	Mar	0	1	0	0	0	0	0
HKD	THK	7	Apr	0	1	0	0	0	0	0
HKD	THK	7	May	0	1	0	0	0	0	0
HKD	THK	7	Jun	0	1	0	0	0	0	0
HKD	THK	7	Jul	0	1	0	0	0	0	0
HKD	THK	7	Aug	0	1	0	0	0	0	0
HKD	THK	7	Sep	0	1	0	0	0	0	0
HKD	THK	7	Oct	0	1	0	0	0	0	0
HKD	THK	7	Nov	0	1	0	0	0	0	0
HKD	THK	7	Dec	0	1	0	0	0	0	0
HKD	THK	7	Jan	0	1	0	0	0	0	0
HKD	THK	7	Feb	0	1	0	0	0	0	0
HKD	THK	7	Mar	0	1	0	0	0	0	0
HKD	THK	8	Apr	0	1	0	0	0	0	0
HKD	THK	8	May	0	1	0	0	0	0	0
HKD	THK	8	Jun	0	1	0	0	0	0	0
HKD	THK	8	Jul	0	1	0	0	0	0	0
HKD	THK	8	Aug	0	1	0	0	0	0	0
HKD	THK	8	Sep	0	1	0	0	0	0	0
HKD	THK	8	Oct	0.2	0.8	0	0	0	0	0
HKD	THK	8	Nov	0	1	0	0	0	0	0
HKD	THK	8	Dec	0	1	0	0	0	0	0
HKD	THK	8	Jan	0	1	0	0	0	0	0
HKD	THK	8	Feb	0	1	0	0	0	0	0
HKD	THK	8	Mar	0	1	0	0	0	0	0
HKD	THK	9	Apr	0	1	0	0	0	0	0
HKD	THK	9	May	0	1	0	0	0	0	0
HKD	THK	9	Jun	0	1	0	0	0	0	0
HKD	THK	9	Jul	0	1	0	0	0	0	0
HKD	THK	9	Aug	0	1	0	0	0	0	0
HKD	THK	9	Sep	0	1	0	0	0	0	0
HKD	THK	9	Oct	0	1	0	0	0	0	0
HKD	THK	9	Nov	0	1	0	0	0	0	0
HKD	THK	9	Dec	0	1	0	0	0	0	0
HKD	THK	9	Jan	0	1	0	0	0	0	0
HKD	THK	9	Feb	0	1	0	0	0	0	0
HKD	THK	9	Mar	0	1	0	0	0	0	0
HKD	THK	10	Apr	0	1	0	0	0	0	0
HKD	THK	10	May	0	1	0	0	0	0	0
HKD	THK	10	Jun	0	1	0	0	0	0	0
HKD	THK	10	Jul	0	1	0	0	0	0	0
HKD	THK	10	Aug	0	1	0	0	0	0	0
HKD	THK	10	Sep	0	1	0	0	0	0	0
HKD	THK	10	Oct	0.00980392156862745	0.990196078431373	0	0	0	0	0
[truncated: 89,729 more rows]
