# Supplementary material for: The probability distributions of the movement of dairy and beef cattle in Japan: a data note
Source: BMC Res Notes. 2023 Jul 24;16:153. doi: 10.1186/s13104-023-06427-7 (PMC10367312; doi:10.1186/s13104-023-06427-7)
Supplement: Supplementary file 4 — Supplementary Material 4: Probability distribution for dairy cows [file 13104_2023_6427_MOESM4_ESM.csv]

Origin	Region	Age	Month	HKD	THK	KTO	CHU	KNK	C_S	K_O
HKD	HKD	0	Apr	1	0	0	0	0	0	0
HKD	HKD	0	May	1	0	0	0	0	0	0
HKD	HKD	0	Jun	1	0	0	0	0	0	0
HKD	HKD	0	Jul	1	0	0	0	0	0	0
HKD	HKD	0	Aug	1	0	0	0	0	0	0
HKD	HKD	0	Sep	1	0	0	0	0	0	0
HKD	HKD	0	Oct	1	0	0	0	0	0	0
HKD	HKD	0	Nov	1	0	0	0	0	0	0
HKD	HKD	0	Dec	1	0	0	0	0	0	0
HKD	HKD	0	Jan	1	0	0	0	0	0	0
HKD	HKD	0	Feb	0.999985472084611	0.0000145279153894208	0	0	0	0	0
HKD	HKD	0	Mar	1	0	0	0	0	0	0
HKD	HKD	1	Apr	1	0	0	0	0	0	0
HKD	HKD	1	May	1	0	0	0	0	0	0
HKD	HKD	1	Jun	1	0	0	0	0	0	0
HKD	HKD	1	Jul	1	0	0	0	0	0	0
HKD	HKD	1	Aug	1	0	0	0	0	0	0
HKD	HKD	1	Sep	1	0	0	0	0	0	0
HKD	HKD	1	Oct	1	0	0	0	0	0	0
HKD	HKD	1	Nov	1	0	0	0	0	0	0
HKD	HKD	1	Dec	0.999985754174027	0.0000142458259729899	0	0	0	0	0
HKD	HKD	1	Jan	1	0	0	0	0	0	0
HKD	HKD	1	Feb	0.999985621854781	0.0000143781452192667	0	0	0	0	0
HKD	HKD	1	Mar	1	0	0	0	0	0	0
HKD	HKD	2	Apr	0.99998741568509	0.0000125843149098963	0	0	0	0	0
HKD	HKD	2	May	1	0	0	0	0	0	0
HKD	HKD	2	Jun	1	0	0	0	0	0	0
HKD	HKD	2	Jul	1	0	0	0	0	0	0
HKD	HKD	2	Aug	1	0	0	0	0	0	0
HKD	HKD	2	Sep	0.999986113618374	0.0000138863816255398	0	0	0	0	0
HKD	HKD	2	Oct	1	0	0	0	0	0	0
HKD	HKD	2	Nov	1	0	0	0	0	0	0
HKD	HKD	2	Dec	0.999986605229319	0	0	0	0	0.0000133947706815259	0
HKD	HKD	2	Jan	0.999985753971081	0.0000142460289194387	0	0	0	0	0
HKD	HKD	2	Feb	0.99997098632005	0.0000290136799500965	0	0	0	0	0
HKD	HKD	2	Mar	0.999985621648047	0	0.0000143783519532991	0	0	0	0
HKD	HKD	3	Apr	1	0	0	0	0	0	0
HKD	HKD	3	May	1	0	0	0	0	0	0
HKD	HKD	3	Jun	1	0	0	0	0	0	0
HKD	HKD	3	Jul	1	0	0	0	0	0	0
HKD	HKD	3	Aug	1	0	0	0	0	0	0
HKD	HKD	3	Sep	0.999985106414667	0.0000148935853327972	0	0	0	0	0
HKD	HKD	3	Oct	0.999930567127701	0.0000138865744598123	0.0000138865744598123	0	0.0000416597233794368	0	0
HKD	HKD	3	Nov	0.999988140417457	0	0	0	0.0000118595825426945	0	0
HKD	HKD	3	Dec	0.999976170334449	0.000023829665550644	0	0	0	0	0
HKD	HKD	3	Jan	1	0	0	0	0	0	0
HKD	HKD	3	Feb	1	0	0	0	0	0	0
HKD	HKD	3	Mar	1	0	0	0	0	0	0
HKD	HKD	4	Apr	1	0	0	0	0	0	0
HKD	HKD	4	May	1	0	0	0	0	0	0
HKD	HKD	4	Jun	1	0	0	0	0	0	0
HKD	HKD	4	Jul	0.999966373556165	0.0000336264438354322	0	0	0	0	0
HKD	HKD	4	Aug	1	0	0	0	0	0	0
HKD	HKD	4	Sep	1	0	0	0	0	0	0
HKD	HKD	4	Oct	0.999985106192845	0.000014893807154985	0	0	0	0	0
HKD	HKD	4	Nov	0.999916674767731	0.0000555501548460566	0	0	0.0000138875387115142	0	0.0000138875387115142
HKD	HKD	4	Dec	1	0	0	0	0	0	0
HKD	HKD	4	Jan	1	0	0	0	0	0	0
HKD	HKD	4	Feb	1	0	0	0	0	0	0
HKD	HKD	4	Mar	1	0	0	0	0	0	0
HKD	HKD	5	Apr	0.999987774762219	0	0	0	0	0.0000122252377808748	0
HKD	HKD	5	May	1	0	0	0	0	0	0
HKD	HKD	5	Jun	0.999985481786902	0.0000145182130983319	0	0	0	0	0
HKD	HKD	5	Jul	0.999985255086995	0	0	0	0	0.0000147449130050133	0
HKD	HKD	5	Aug	1	0	0	0	0	0	0
HKD	HKD	5	Sep	0.99997121100891	0	0.0000143944955449036	0	0	0	0.0000143944955449036
HKD	HKD	5	Oct	1	0	0	0	0	0	0
HKD	HKD	5	Nov	0.999925529855081	0.0000148940289837804	0.0000148940289837804	0.0000148940289837804	0.0000148940289837804	0	0.0000148940289837804
HKD	HKD	5	Dec	1	0	0	0	0	0	0
HKD	HKD	5	Jan	0.999857683321671	0	0.000142316678328728	0	0	0	0
HKD	HKD	5	Feb	1	0	0	0	0	0	0
HKD	HKD	5	Mar	0.999973210099792	0	0.0000267899002076217	0	0	0	0
HKD	HKD	6	Apr	0.999976953480601	0	0	0	0	0	0.0000230465193994077
HKD	HKD	6	May	0.999985698758652	0	0.000014301241347749	0	0	0	0
HKD	HKD	6	Jun	0.999985459621369	0	0	0.0000145403786314596	0	0	0
HKD	HKD	6	Jul	0.99995644472836	0.0000145184238799036	0.0000145184238799036	0	0	0	0.0000145184238799036
HKD	HKD	6	Aug	0.999985254869579	0	0	0	0	0.0000147451304206786	0
HKD	HKD	6	Sep	0.999798234552333	0.0000336275746111812	0.0000672551492223623	0	0	0	0.000100882723833544
HKD	HKD	6	Oct	0.999942420360161	0	0.0000575796398393528	0	0	0	0
HKD	HKD	6	Nov	0.999957274695226	0	0.0000142417682579469	0	0	0	0.0000284835365158938
HKD	HKD	6	Dec	0.999925524308866	0	0	0	0	0	0.0000744756911344137
HKD	HKD	6	Jan	0.999916666666667	0	0.0000833333333333333	0	0	0	0
HKD	HKD	6	Feb	0.999893247298564	0	0.000011861411270713	0	0.000011861411270713	0	0.0000830298788949909
HKD	HKD	6	Mar	0.999940424416457	0	0	0	0	0	0.0000595755835428408
HKD	HKD	7	Apr	0.999776597581161	0	0.0000710825878123826	0.0000913918986159205	0	0	0.0000609279324106136
HKD	HKD	7	May	0.999568110347806	0	0.0000134965516310583	0.000296924135883282	0	0	0.000121468964679524
HKD	HKD	7	Jun	0.999899891310566	0	0.000014301241347749	0.0000858074480864939	0	0	0
HKD	HKD	7	Jul	0.999883676970948	0.0000436211358943787	0.0000581615145258383	0	0	0	0.0000145403786314596
HKD	HKD	7	Aug	0.999985480943739	0	0	0	0	0	0.000014519056261343
HKD	HKD	7	Sep	0.999778819782359	0.0000147453478427556	0.000117962782742045	0	0	0	0.0000884720870565337
HKD	HKD	7	Oct	0.999966365639137	0	0.0000168171804315289	0.0000168171804315289	0	0	0
HKD	HKD	7	Nov	0.999971208522277	0	0	0	0.0000287914777225941	0	0
HKD	HKD	7	Dec	0.999928788116161	0.000014242376767835	0	0	0	0	0.0000569695070713401
HKD	HKD	7	Jan	0.99997020750473	0.0000148962476352207	0.0000148962476352207	0	0	0	0
HKD	HKD	7	Feb	0.999916659721644	0	0	0	0.000013890046392755	0	0.0000694502319637748
HKD	HKD	7	Mar	0.99983392251299	0.0000237253552871954	0	0	0	0	0.000142352131723173
HKD	HKD	8	Apr	0.999424062080045	0.0000101041740342936	0.000161666784548697	0.000232396002788752	0	0	0.000171770958582991
HKD	HKD	8	May	0.999669007258198	0.0000118211693500721	0.0000472846774002884	0.0000591058467503606	0	0	0.000212781048301298
HKD	HKD	8	Jun	0.999689449380249	0.00002700440171748	0.00012151980772866	0.00014852420944614	0	0	0.00001350220085874
HKD	HKD	8	Jul	0.999413590400046	0.0000286053463392308	0.000214540097544231	0	0	0	0.00034326415607077
HKD	HKD	8	Aug	0.999723700666027	0	0	0	0	0.000014542070209115	0.000261757263764069
HKD	HKD	8	Sep	0.999404710050237	0	0.000232308273078375	0.000116154136539188	0	0	0.000246827540145773
HKD	HKD	8	Oct	0.999955756127776	0	0.000014747957407899	0.000014747957407899	0	0	0.000014747957407899
HKD	HKD	8	Nov	0.999697280570458	0.0000168177460856696	0.0000504532382570088	0.000151359714771026	0.0000504532382570088	0	0.0000336354921713392
HKD	HKD	8	Dec	0.999712076933043	0.0000143961533478255	0.0000143961533478255	0	0	0	0.000259130760260858
HKD	HKD	8	Jan	0.999814835916135	0.0000284867821330902	0	0.000128190519598906	0	0	0.0000284867821330902
HKD	HKD	8	Feb	0.99997020661711	0	0	0.0000148966914448301	0	0	0.0000148966914448301
HKD	HKD	8	Mar	0.999152636550536	0.000111129632716564	0.000027782408179141	0.000208368061343557	0	0	0.000500083347224537
HKD	HKD	9	Apr	0.99955608345631	0	0.000119977444240483	0.000083984210968338	0	0	0.000239954888480966
HKD	HKD	9	May	0.99946870683243	0	0.0000472260593395436	0.000177097722523288	0	0	0.000306969385707033
HKD	HKD	9	Jun	0.999763517907606	0.0000591205230983884	0.0000945928369574214	0.000035472313859033	0	0	0.0000472964184787107
HKD	HKD	9	Jul	0.999378781331029	0.000013504753673293	0.000148552290406223	0.000013504753673293	0	0	0.000445656871218669
HKD	HKD	9	Aug	0.999742426627363	0	0	0	0	0	0.000257573372637122
HKD	HKD	9	Sep	0.999592768736274	0	0.0000872638422269733	0.000145439737044955	0	0	0.000174527684453947
HKD	HKD	9	Oct	0.999985474194907	0	0.0000145258050927473	0	0	0	0
HKD	HKD	9	Nov	0.999542853772194	0	0.0000294933050197605	0.000206453135138324	0.000103226567569162	0	0.000117973220079042
HKD	HKD	9	Dec	0.999831780102951	0.0000168219897049423	0.0000168219897049423	0.0000336439794098846	0.0000168219897049423	0	0.0000841099485247115
HKD	HKD	9	Jan	0.999769598525431	0.0000288001843211797	0	0.000187201198087668	0	0	0.0000144000921605898
HKD	HKD	9	Feb	0.999886031768644	0.0000427380867583161	0.0000142460289194387	0	0	0	0.0000569841156777548
HKD	HKD	9	Mar	0.999746752472888	0	0.0000148969133595519	0.000119175306876415	0	0.0000148969133595519	0.000104278393516863
HKD	HKD	10	Apr	0.999753378071416	0	0.0000129801015043938	0.0000259602030087875	0	0	0.0002076816240703
HKD	HKD	10	May	0.999746767771978	0	0.0000140684571123085	0.000028136914224617	0	0	0.000211026856684627
HKD	HKD	10	Jun	0.99996456162733	0	0	0	0	0.0000118127908899757	0.0000236255817799513
HKD	HKD	10	Jul	0.999739811244885	0.0000236535231922795	0.0000827873311729782	0.0000118267615961397	0	0	0.000141921139153677
HKD	HKD	10	Aug	0.999878383308785	0	0.0000135129656905801	0	0	0	0.000108103725524641
HKD	HKD	10	Sep	0.999713745920879	0.0000143127039560314	0.0000715635197801569	0.0000572508158241255	0	0.0000143127039560314	0.000128814335604282
HKD	HKD	10	Oct	0.999912700606731	0	0.000072749494391014	0	0	0	0.0000145498988782028
HKD	HKD	10	Nov	0.999796641682645	0	0.0000145255940967986	0.0000145255940967986	0.0000435767822903957	0	0.000130730346871187
HKD	HKD	10	Dec	0.999793452442425	0	0	0.0000590135878786091	0	0	0.000147533969696523
HKD	HKD	10	Jan	0.999932700720102	0.0000168248199744263	0	0.0000168248199744263	0	0	0.0000336496399488525
HKD	HKD	10	Feb	0.999956789767817	0	0.0000144034107276603	0.0000288068214553206	0	0	0
HKD	HKD	10	Mar	0.999829028167609	0.0000142476526992178	0.0000284953053984356	0	0	0	0.00012822887429296
HKD	HKD	11	Apr	0.999826906195522	0	0	0.0000494553727080526	0	0	0.000123638431770131
HKD	HKD	11	May	0.999758534303221	0.0000150916060487157	0.00010564124234101	0.0000301832120974314	0	0	0.0000905496362922942
HKD	HKD	11	Jun	0.999985928177417	0	0	0	0	0	0.0000140718225824609
HKD	HKD	11	Jul	0.999976373860039	0.0000118130699806266	0.0000118130699806266	0	0	0	0
HKD	HKD	11	Aug	0.999905361283301	0	0	0	0	0	0.0000946387166990016
HKD	HKD	11	Sep	0.999864853907074	0	0	0	0	0.0000135146092926453	0.000121631483633808
HKD	HKD	11	Oct	0.999971366395602	0.0000286336043981216	0	0	0	0	0
HKD	HKD	11	Nov	0.999912694255282	0	0	0	0.0000436528723590012	0	0.0000436528723590012
HKD	HKD	11	Dec	0.99985471451402	0	0	0	0	0	0.000145285485979951
HKD	HKD	11	Jan	0.999955731318616	0	0.000014756227127848	0	0	0.000014756227127848	0.000014756227127848
HKD	HKD	11	Feb	0.999865392381209	0.0000168259523489029	0.0000168259523489029	0	0	0	0.000100955714093418
HKD	HKD	11	Mar	0.999942383867483	0	0.0000144040331292762	0	0	0	0.0000432120993878286
HKD	HKD	12	Apr	0.999863430380533	0	0.0000248308399031597	0.0000124154199515799	0	0	0.0000993233596126389
HKD	HKD	12	May	0.999897608425364	0	0.0000292547356103269	0	0	0	0.0000731368390258173
HKD	HKD	12	Jun	0.999909429860975	0	0	0	0	0.0000150950231708606	0.0000754751158543028
HKD	HKD	12	Jul	0.999971855958797	0	0	0	0.0000281440412028763	0	0
HKD	HKD	12	Aug	0.999988186650915	0	0	0	0	0	0.0000118133490844654
HKD	HKD	12	Sep	0.999846197529696	0.0000118309592541763	0.0000236619185083527	0.0000236619185083527	0	0.0000118309592541763	0.0000828167147792343
HKD	HKD	12	Oct	0.999959450692042	0	0.0000405493079584775	0	0	0	0
HKD	HKD	12	Nov	0.999928413939238	0	0.0000286344243048994	0	0.0000286344243048994	0	0.0000143172121524497
HKD	HKD	12	Dec	0.999839927822	0	0.000043656048545526	0.000014552016181842	0	0	0.000101864113272894
HKD	HKD	12	Jan	0.999970938680616	0	0	0	0	0	0.0000290613193839
HKD	HKD	12	Feb	0.999926215598023	0	0.0000147568803954844	0	0	0	0.0000590275215819376
HKD	HKD	12	Mar	0.999966343564889	0	0	0	0.0000168282175551966	0.0000168282175551966	0
HKD	HKD	13	Apr	0.999797562068916	0	0.0000867591133218619	0	0	0	0.000115678817762482
HKD	HKD	13	May	0.999912112378971	0	0.0000585917473523854	0	0	0	0.0000292958736761927
HKD	HKD	13	Jun	0.999985371348323	0	0	0	0	0	0.0000146286516771749
HKD	HKD	13	Jul	0.999984903609547	0	0	0	0.0000150963904530427	0	0
HKD	HKD	13	Aug	1	0	0	0	0	0	0
HKD	HKD	13	Sep	0.999917309486964	0	0.000035438791300958	0	0	0	0.0000472517217346107
HKD	HKD	13	Oct	0.999940836104176	0.0000236655583296849	0.0000118327791648424	0.0000118327791648424	0	0.0000118327791648424	0
HKD	HKD	13	Nov	0.999905381111366	0	0.0000540679363620389	0	0	0	0.0000405509522715292
HKD	HKD	13	Dec	0.999885454102891	0	0.0000143182371386435	0	0	0	0.000100227659970504
HKD	HKD	13	Jan	0.999970891731796	0.0000145541341017916	0	0	0.0000145541341017916	0	0
HKD	HKD	13	Feb	0.999970937836031	0	0	0	0	0	0.0000290621639687291
HKD	HKD	13	Mar	0.999970483625791	0	0.0000295163742085922	0	0	0	0
HKD	HKD	14	Apr	0.999974725135852	0	0	0	0	0	0.0000252748641476052
HKD	HKD	14	May	0.999966017602882	0	0.0000169911985591464	0	0	0	0.0000169911985591464
HKD	HKD	14	Jun	1	0	0	0	0	0	0
HKD	HKD	14	Jul	0.999970742268644	0.0000146288656777553	0	0	0	0	0.0000146288656777553
HKD	HKD	14	Aug	1	0	0	0	0	0	0
HKD	HKD	14	Sep	0.999887420666751	0.0000281448333122247	0.0000140724166561124	0	0	0.0000281448333122247	0.0000422172499683371
HKD	HKD	14	Oct	0.999952744370673	0.0000236278146634218	0.0000118139073317109	0.0000118139073317109	0	0	0
HKD	HKD	14	Nov	0.999905332165763	0	0.0000591673963978889	0	0	0	0.0000355004378387333
HKD	HKD	14	Dec	0.999959445210479	0	0.0000135182631735475	0.0000135182631735475	0	0	0.0000135182631735475
HKD	HKD	14	Jan	0.999971360655268	0	0	0	0.0000143196723658963	0	0.0000143196723658963
HKD	HKD	14	Feb	0.999912672653441	0.0000145545577597625	0	0.0000145545577597625	0	0	0.0000582182310390499
HKD	HKD	14	Mar	0.999970936991397	0	0	0	0	0.0000145315043013253	0.0000145315043013253
HKD	HKD	15	Apr	0.999975023727459	0.000012488136270543	0	0	0	0	0.000012488136270543
HKD	HKD	15	May	0.999985179696184	0.0000148203038162282	0	0	0	0	0
HKD	HKD	15	Jun	1	0	0	0	0	0	0
HKD	HKD	15	Jul	0.999985350775676	0	0	0	0	0	0.0000146492243235721
HKD	HKD	15	Aug	1	0	0	0	0	0	0
HKD	HKD	15	Sep	0.99993961352657	0	0.0000301932367149758	0	0.0000150966183574879	0	0.0000150966183574879
HKD	HKD	15	Oct	0.999901481992316	0	0.0000140740010977721	0	0	0	0.0000844440065866325
HKD	HKD	15	Nov	0.999952742137473	0	0.0000118144656317195	0	0	0	0.0000354433968951584
HKD	HKD	15	Dec	0.999940827001823	0.0000236691992709887	0	0	0	0	0.000035503798906483
HKD	HKD	15	Jan	0.999972962377148	0	0.0000135188114260994	0	0	0	0.0000135188114260994
HKD	HKD	15	Feb	0.999957039752549	0	0.0000143200824836751	0	0	0	0.0000286401649673502
HKD	HKD	15	Mar	0.999927220855592	0	0.0000291116577633513	0	0	0	0.000043667486645027
HKD	HKD	16	Apr	0.999776099909196	0.0000124388939335514	0.0000746333636013086	0.0000497555757342057	0.0000124388939335514	0.0000248777878671029	0.0000497555757342057
HKD	HKD	16	May	0.999956200543113	0	0.0000291996379244897	0.0000145998189622449	0	0	0
HKD	HKD	16	Jun	0.999955538429617	0	0.0000148205234608886	0.0000296410469217773	0	0	0
HKD	HKD	16	Jul	1	0	0	0	0	0	0
HKD	HKD	16	Aug	0.999941402244294	0	0.0000292988778529782	0.0000146494389264891	0	0	0.0000146494389264891
HKD	HKD	16	Sep	0.999868336356721	0.0000146292936977003	0.0000146292936977003	0.0000292585873954006	0.0000438878810931008	0.0000146292936977003	0.0000146292936977003
HKD	HKD	16	Oct	0.99992451234978	0.0000150975300440848	0.0000150975300440848	0	0	0	0.0000452925901322544
HKD	HKD	16	Nov	0.999732567632238	0.000056301551107733	0.000056301551107733	0.0000140753877769333	0.0000140753877769333	0	0.000126678489992399
HKD	HKD	16	Dec	0.999574659136558	0.0000827051678914908	0.000118150239844987	0.0000590751199224934	0.0000236300479689974	0.0000236300479689974	0.000118150239844987
HKD	HKD	16	Jan	0.999857976400412	0.0000355058998970329	0.0000236705999313553	0.0000118352999656776	0.0000118352999656776	0.0000236705999313553	0.0000355058998970329
HKD	HKD	16	Feb	0.999689058930092	0.0000540767078100285	0.000162230123430086	0	0.0000270383539050143	0.0000135191769525071	0.0000540767078100285
HKD	HKD	16	Mar	0.999813830929843	0.0000572827908175686	0.0000286413954087843	0.0000572827908175686	0	0.0000143206977043922	0.0000286413954087843
HKD	HKD	17	Apr	0.998205859221392	0.000319504522217853	0.000909359024773889	0.000184329532048761	0.0000614431773495871	0.000122886354699174	0.000196618167518679
HKD	HKD	17	May	0.999075131143514	0.000216766138238992	0.000505787655890981	0.0000867064552955968	0	0.0000722553794129973	0.0000433532276477984
HKD	HKD	17	Jun	0.999591187163277	0.0000730022922719773	0.000204406418361537	0	0	0.0000438013753631864	0.0000876027507263728
HKD	HKD	17	Jul	0.99965911280402	0.0000296423648678692	0.00019267537164115	0.0000741059121696729	0	0.0000296423648678692	0.0000148211824339346
HKD	HKD	17	Aug	0.999626180928431	0.000118942431862978	0.000169917759804255	0.0000169917759804255	0	0.0000509753279412764	0.0000169917759804255
HKD	HKD	17	Sep	0.999472589293563	0.0000293005948020745	0.000234404758416596	0.0000293005948020745	0.0000439508922031117	0.000102552081807261	0.0000879017844062235
HKD	HKD	17	Oct	0.999283070215225	0.0000731561004872196	0.000307255622046322	0.0000585248803897757	0.0000292624401948879	0.0000585248803897757	0.000190205861266771
HKD	HKD	17	Nov	0.998429738340052	0.00036236807537256	0.00049825610363727	0.0000905920188431399	0.0000603946792287599	0.00004529600942157	0.00051335477344446
HKD	HKD	17	Dec	0.997930364509271	0.000253424753966801	0.000844749179889338	0.000309741365959424	0.0000563166119926225	0.000168949835977868	0.000436453742942825
HKD	HKD	17	Jan	0.998900735207205	0.000153660669960521	0.000437341906810714	0.000106380463818822	0.0000354601546062741	0.000271861185314768	0.0000945604122833976
HKD	HKD	17	Feb	0.998153430948971	0.000437968300564624	0.000757566790165836	0.000189391697541459	0.0000946958487707295	0.000153880754252435	0.000213065659734141
HKD	HKD	17	Mar	0.997741595218132	0.000311037784329105	0.000933113352987315	0.000365131312038515	0.000175803965055581	0.000229897492764991	0.000243420874692343
HKD	HKD	18	Apr	0.991561623427261	0.00110571830953129	0.00315420696718926	0.00176914929525007	0.000547039584715481	0.000698348406019763	0.00116391401003294
HKD	HKD	18	May	0.995902224506696	0.00068534224278249	0.00191324709443445	0.000699620206173791	0.000157057597304321	0.000285559267826037	0.000356949084782547
HKD	HKD	18	Jun	0.997135913903836	0.000405022276225192	0.00140311288549442	0.000303766707168894	0.000115720650350055	0.000173580975525082	0.00046288260140022
HKD	HKD	18	Jul	0.997429155711364	0.000540461583406369	0.00118317265556529	0.000306748466257669	0.000102249488752556	0.0002337131171487	0.000204498977505112
HKD	HKD	18	Aug	0.997657350433687	0.000341018607754467	0.001141670991178	0.000355845503743791	0.0000148268959893246	0.000252057231818519	0.000237230335829194
HKD	HKD	18	Sep	0.996702362740099	0.000305966343702193	0.00124086350501445	0.000492945775964644	0.000152983171851096	0.000577936426993031	0.000526942036375999
HKD	HKD	18	Oct	0.996071648441852	0.000571663099879804	0.00130456450998212	0.000557005071677758	0.000249186479434786	0.000293160564040925	0.000952771833133007
HKD	HKD	18	Nov	0.994157954844944	0.000614952121584819	0.00260622565814519	0.000483176666959501	0.000351401212334183	0.000395326363875955	0.00139096313215614
HKD	HKD	18	Dec	0.992907586916086	0.000861977709558879	0.00310009527122053	0.000937589789344746	0.00027220348722912	0.000680508718072799	0.00124003810848821
HKD	HKD	18	Jan	0.994610457405683	0.000536132509382319	0.0022432912892576	0.0009029600158018	0.00022574000395045	0.000804198764073479	0.00067722001185135
HKD	HKD	18	Feb	0.990947602593837	0.0011241539262555	0.0030884649973967	0.00166848109054764	0.000674492355753301	0.00100582193401808	0.00149098310219151
HKD	HKD	18	Mar	0.98933874104644	0.00149423651629429	0.0041150799297946	0.00215834163464731	0.000711541198235378	0.00109102983729425	0.00109102983729425
HKD	HKD	19	Apr	0.980391345288232	0.00213160045943233	0.00728469283223477	0.00430459121904782	0.00135553233099823	0.00180047805796712	0.00273175981208804
HKD	HKD	19	May	0.987529739929445	0.00176388547050619	0.00533267700385594	0.00247490907102032	0.000875105969863538	0.000683676538955889	0.00134000601635354
HKD	HKD	19	Jun	0.991382771277816	0.00162021105758201	0.00362755219086947	0.00114705207616426	0.000544849736178022	0.00080293645331498	0.000874627208075247
HKD	HKD	19	Jul	0.990541265903585	0.00162481321901612	0.00419259839549695	0.00140720430575503	0.000420710565638102	0.001001001001001	0.000812406609508059
HKD	HKD	19	Aug	0.991739773576063	0.00114237173948066	0.00408617583737313	0.00117166332254427	0.000366144788295083	0.00079087274271738	0.00070299799352656
HKD	HKD	19	Sep	0.989670342736542	0.00105525995065545	0.00442911922951161	0.00178353794476978	0.000505335751018103	0.00142683035581582	0.00112957403168752
HKD	HKD	19	Oct	0.988078589214449	0.00141556093734011	0.00438312242043865	0.00199542927311799	0.000682198042091619	0.00134734113313095	0.00209775897943173
HKD	HKD	19	Nov	0.984385577630611	0.00206033848417954	0.00579838116261957	0.00188373804267844	0.000927152317880795	0.00163355408388521	0.0033112582781457
HKD	HKD	19	Dec	0.982134177774505	0.00260696663966419	0.00702555416451874	0.00276898151557552	0.00069224537889388	0.00182634951027322	0.0029457250165697
HKD	HKD	19	Jan	0.985590909783254	0.00178209678156368	0.00560522748389259	0.0026655293741337	0.000715885031910195	0.00202580232434161	0.00161454922090384
HKD	HKD	19	Feb	0.980622189437249	0.0021420566581079	0.00697941639595421	0.00392946817414495	0.00123416509440654	0.00221298568652207	0.00287971855361525
HKD	HKD	19	Mar	0.976354256233878	0.00255565109391421	0.00853874080443298	0.00511130218782841	0.00167192127639247	0.00271090092672208	0.00305722747683195
HKD	HKD	20	Apr	0.971256628229947	0.00337724097298207	0.0103421429172629	0.00611270095109839	0.00170440198636478	0.00314577897483377	0.00406110596751115
HKD	HKD	20	May	0.979477817665004	0.00295274384640831	0.00839265367132653	0.00403092417206778	0.00158051434102354	0.00109043237481469	0.00247491392935468
HKD	HKD	20	Jun	0.985552415780142	0.00286735372340426	0.00565159574468085	0.00217475620567376	0.000761857269503546	0.00150986258865248	0.00148215868794326
HKD	HKD	20	Jul	0.982031769914065	0.00321171262405602	0.00749399612279737	0.00286450044848239	0.000969300656809699	0.00196753566158387	0.00146118457220567
HKD	HKD	20	Aug	0.983254464743543	0.00284219933486675	0.00726665396955624	0.00282754882283136	0.000776477137875969	0.00199246963681381	0.00104018635451309
HKD	HKD	20	Sep	0.975947758768431	0.00258546819135419	0.0101793576219602	0.00415152321011731	0.00144786218715835	0.00332417338888396	0.00236385663209526
HKD	HKD	20	Oct	0.974145183582717	0.00262904873505198	0.00973499188750676	0.00446187128177393	0.00162249864791779	0.00291448831200048	0.00449191755303167
HKD	HKD	20	Nov	0.969422814620418	0.00414371795093147	0.010946321587044	0.0039365320533849	0.00202006250107909	0.00378114263022497	0.00574940865691742
HKD	HKD	20	Dec	0.969660266762366	0.00364854357318021	0.0115886117590765	0.0048148812728034	0.00142053950595131	0.00379807404749088	0.00506908307913153
HKD	HKD	20	Jan	0.976118686527759	0.00261014355789568	0.00922550740290716	0.00498027391506533	0.00139507672922011	0.00315017325952927	0.00252013860762342
HKD	HKD	20	Feb	0.969450542654834	0.00298382857672923	0.011626109273059	0.00623048143223772	0.00185523020314771	0.00355585788936644	0.00429794997062552
HKD	HKD	20	Mar	0.966421096814346	0.00334341665339914	0.0121578787396332	0.00636841267314122	0.00205526045360467	0.0039513105903808	0.00570262407549464
HKD	HKD	21	Apr	0.971209870901405	0.00351625474440509	0.0103964355078259	0.00571232720210214	0.00139634664940274	0.0031989032331772	0.00456986176168171
HKD	HKD	21	May	0.97808780043976	0.00314656152854652	0.00912376475345616	0.00408168423180934	0.00135213688174489	0.00152905198776758	0.00267900017691511
HKD	HKD	21	Jun	0.982425593746868	0.00319420783645656	0.00678925744062531	0.00273073454253933	0.00110231486120854	0.00182884056518689	0.00192905100711494
HKD	HKD	21	Jul	0.978747660131455	0.00399712882295816	0.00888094467354436	0.00326526016523342	0.00126669575375435	0.00232227554854963	0.00152003490450521
HKD	HKD	21	Aug	0.978610414515415	0.00289128189998525	0.00951467768107391	0.00345183655406402	0.0010030978020357	0.00290603333825048	0.00162265820917539
HKD	HKD	21	Sep	0.969070780615899	0.00343160658868465	0.0125775841489616	0.00495344951062306	0.00186500358080688	0.00484900931009788	0.00325256624492719
HKD	HKD	21	Oct	0.964547603175565	0.00422701654445185	0.0127265014241561	0.00593903399793952	0.00198472819829101	0.00415126355978426	0.00642385309981213
HKD	HKD	21	Nov	0.963789590664938	0.00498549114033463	0.0126875347286535	0.0052015805396061	0.0022380687781688	0.00442983268506514	0.00666790146323393
HKD	HKD	21	Dec	0.96376049483948	0.00402859231002335	0.0136187810834418	0.00648852920729425	0.00197864489563094	0.00456336120073442	0.00556159646339507
HKD	HKD	21	Jan	0.973707774964491	0.00290248872969802	0.0102204656332983	0.00515654912616563	0.00149756067436547	0.00342740690421787	0.00308775396776385
HKD	HKD	21	Feb	0.965405804684374	0.00357021944538488	0.011849435228217	0.0072019943984488	0.00290849773783509	0.00449355206057062	0.00457049644516943
HKD	HKD	21	Mar	0.966958382573701	0.00352933661247565	0.0113545625858379	0.00598869334696094	0.00234756779200869	0.00424797981411096	0.00557347727490498
HKD	HKD	22	Apr	0.976986093125387	0.00260402004391645	0.00800912110804572	0.00423681099037216	0.00157648781037104	0.002815156804234	0.00377231011767355
HKD	HKD	22	May	0.982429935324915	0.00271019402525408	0.00706806282722513	0.00301817061903295	0.00124730520480444	0.00107791807822605	0.00244841392054204
HKD	HKD	22	Jun	0.984541025242316	0.0028119006893692	0.00640128544031514	0.00222878764318665	0.000647903384647281	0.00155496812315348	0.00181412947701239
HKD	HKD	22	Jul	0.980053191489362	0.00377199263502455	0.00771020867430442	0.00283858428805237	0.00106127250409165	0.00232712765957447	0.00223762274959083
HKD	HKD	22	Aug	0.982066338676401	0.00272683989554328	0.00802181471916435	0.00288554486300876	0.000981085253422978	0.00209202002568135	0.00122635656677872
HKD	HKD	22	Sep	0.968849188355854	0.00346120129379402	0.0122880203137753	0.00480638432937336	0.00208578942595448	0.00512378706810556	0.0033856292131435
HKD	HKD	22	Oct	0.964712235766086	0.00405801573831199	0.0119580311680296	0.00560098750192872	0.00256133312760377	0.00410430489122049	0.00700509180681994
HKD	HKD	22	Nov	0.964268286924082	0.00472225282941649	0.0126556375828362	0.00497410631365203	0.00226668135811991	0.00494262462812259	0.00617041036377088
HKD	HKD	22	Dec	0.965513921206772	0.00359464013479901	0.0131589504934606	0.00508705769076466	0.00208617507823157	0.00394768514803819	0.00661157024793388
HKD	HKD	22	Jan	0.97717538427308	0.0026328963714238	0.00888138987261973	0.00430163350824171	0.00161311256559064	0.00313351751246918	0.00226206589657538
HKD	HKD	22	Feb	0.97169436272561	0.00256022898942514	0.0107020752166653	0.00575653971535342	0.00189234316609684	0.00349844955076727	0.00389600063608174
HKD	HKD	22	Mar	0.971730996770171	0.00330977583064181	0.0106328547216271	0.00494067986313198	0.00163090403249017	0.00316587253365738	0.00458891624828116
HKD	HKD	23	Apr	0.983546669289458	0.00202329600539546	0.00602773601607396	0.00330190667547175	0.000899242669064647	0.00154557333745486	0.00265557600708154
HKD	HKD	23	May	0.986361696680038	0.001706921566954	0.0060595715626867	0.00227020568404882	0.000836391567807459	0.0010241529401724	0.00174105999829308
HKD	HKD	23	Jun	0.98820973759189	0.00214082201268752	0.00489555622018984	0.00170006453948715	0.000645394871471973	0.00108615234467234	0.00132227241960111
HKD	HKD	23	Jul	0.984726868809754	0.00236700474723298	0.0062547108683866	0.00244634568848102	0.00101820874601642	0.00162648929558468	0.00156037184454465
HKD	HKD	23	Aug	0.98581746208596	0.00196615590305541	0.00627859118375693	0.00233317167162575	0.000655385301018469	0.00186129425489245	0.00108793959969066
HKD	HKD	23	Sep	0.975751224983765	0.00255327941436921	0.00972607591947576	0.00309935651455222	0.00159395477891257	0.00398488694728142	0.00329122144164354
HKD	HKD	23	Oct	0.971586103192256	0.0027411421947934	0.00980545722251809	0.00440149118135397	0.00213025907709658	0.00358698035775822	0.00574856677422387
HKD	HKD	23	Nov	0.969792786864196	0.00410895141485964	0.0107057445066851	0.00441391265268125	0.00210262748182271	0.00380399017703802	0.00507198690271737
HKD	HKD	23	Dec	0.971366793342943	0.00317782728344909	0.011024112174027	0.00404599659284497	0.00168719695976936	0.00365286332066571	0.00504521032630062
HKD	HKD	23	Jan	0.98150713510807	0.00218643077693399	0.00736042727196862	0.00312108820829509	0.0012684636568472	0.00213635984311107	0.00242009513477426
HKD	HKD	23	Feb	0.977073923732205	0.00228689040077754	0.00808034608274732	0.00428791950145789	0.00154365102052484	0.00280144074095249	0.00392582852133478
HKD	HKD	23	Mar	0.977617459039293	0.00236643604870914	0.00787168657869222	0.00422343100359895	0.00144615536310003	0.00294161147721484	0.00353322048939212
HKD	HKD	24	Apr	0.987407578558225	0.00151628927911275	0.00476548059149723	0.00229609519408503	0.000606515711645102	0.00135743992606285	0.00205060073937153
HKD	HKD	24	May	0.989504107088531	0.00147043910353919	0.00454653010174763	0.00153804549910422	0.000659162356758949	0.00076057195010648	0.00152114390021296
HKD	HKD	24	Jun	0.991631871955463	0.00116562282533055	0.00354906054279749	0.00125260960334029	0.000452331245650661	0.000713291579679889	0.00123521224773834
HKD	HKD	24	Jul	0.989527622097678	0.00192153722978383	0.00438751000800641	0.00150520416333066	0.000752602081665332	0.000896717373899119	0.00100880704563651
HKD	HKD	24	Aug	0.990067342339303	0.00124158220758715	0.00483137424256738	0.00130905950147775	0.000404863763343635	0.0012145912900309	0.00093118665569036
HKD	HKD	24	Sep	0.982139992513769	0.00221913266670232	0.00679108069087215	0.00209881824501364	0.00132345863857548	0.00300786054221699	0.00241965670285012
HKD	HKD	24	Oct	0.980139902676399	0.00196167883211679	0.00708637469586375	0.00252433090024331	0.000958029197080292	0.00269160583941606	0.00463807785888078
HKD	HKD	24	Nov	0.97845525821292	0.00314261647119808	0.00735437050476252	0.00234886282641094	0.00145791485777231	0.00289963066156936	0.00434134646536642
HKD	HKD	24	Dec	0.978819265490698	0.00226105172155813	0.00793030640575903	0.00267668622919749	0.00111390048047349	0.00284294003225324	0.00435584964006052
HKD	HKD	24	Jan	0.986724313326551	0.00149203119701594	0.00539165818921668	0.00225500169549	0.000915564598168871	0.00193285859613428	0.00128857239742286
HKD	HKD	24	Feb	0.983763459237737	0.00153819859853017	0.00625534096735601	0.00292257733720732	0.000957101350196548	0.00218766022902068	0.00237566227995215
HKD	HKD	24	Mar	0.983766615692272	0.001862525977336	0.00560718346861154	0.00305846371015175	0.0011175155864016	0.00205858134337137	0.00252911422185625
HKD	HKD	25	Apr	0.991044724810066	0.000859431400185637	0.00333459383272027	0.00140946749630445	0.000653167864141084	0.00120320396025989	0.00149541063632301
HKD	HKD	25	May	0.992530717640331	0.00086650607420758	0.00360466526870353	0.00114378801795401	0.000519903644524548	0.000554563887492851	0.000779855466786822
HKD	HKD	25	Jun	0.993919928550573	0.000961819212338767	0.00237019734469196	0.000824416467718943	0.000377857547704515	0.000755715095409031	0.000790065781563987
HKD	HKD	25	Jul	0.992938351811313	0.00123578843302027	0.0030188546006638	0.000882706023585905	0.000441353011792952	0.000706164818868724	0.000776781300755596
HKD	HKD	25	Aug	0.99319772172498	0.000732302685109845	0.003173311635476	0.000895036615134256	0.000423108218063466	0.000846216436126932	0.000732302685109845
HKD	HKD	25	Sep	0.987453378674857	0.00153576129881527	0.00563569548047389	0.00131636682755595	0.000726744186046512	0.00179629223343572	0.00153576129881527
HKD	HKD	25	Oct	0.985410850166968	0.00162861991569497	0.00532380795970876	0.00194339519351837	0.000930639951825697	0.00166967756062846	0.00309300925165599
HKD	HKD	25	Nov	0.984643207932524	0.00193324082879905	0.00564381596794562	0.00159024648820567	0.000966620414399526	0.00249450429522458	0.00272836407290189
HKD	HKD	25	Dec	0.985545094647194	0.00146378788382847	0.00525632921920224	0.00194617252736285	0.000598822316111647	0.00212914601284141	0.00306064739345953
HKD	HKD	25	Jan	0.990721913712089	0.000820162323793251	0.0036736437419906	0.00167449807774455	0.000632208457923964	0.00129859034600598	0.0011789833404528
HKD	HKD	25	Feb	0.988125280879455	0.000950668925225568	0.00502990285892073	0.00186676807135202	0.000743250250630899	0.00150378539081135	0.00178034362360425
HKD	HKD	25	Mar	0.987930131004367	0.0011528384279476	0.00440174672489083	0.00193886462882096	0.00085589519650655	0.00132751091703057	0.00239301310043668
HKD	HKD	26	Apr	0.993526032643385	0.000668672684720829	0.0027202820582961	0.000927023494726604	0.000319139235889487	0.000759855323546397	0.00107899455943588
HKD	HKD	26	May	0.994695562435501	0.000495356037151703	0.00249742002063984	0.000784313725490196	0.000350877192982456	0.000350877192982456	0.000825593395252838
HKD	HKD	26	Jun	0.995136938202247	0.00079002808988764	0.00231741573033708	0.000561797752808989	0.000263342696629214	0.000403792134831461	0.000526685393258427
HKD	HKD	26	Jul	0.995114827628171	0.000851862797934667	0.00208619460718694	0.000469393786617062	0.000330314146137932	0.000504163696736844	0.000643243337215973
HKD	HKD	26	Aug	0.995957861601474	0.000518681475917083	0.00182432794977732	0.000518681475917083	0.000250397953891005	0.000518681475917083	0.000411368067106652
HKD	HKD	26	Sep	0.991983372921615	0.000775270519926102	0.00351346001583531	0.00082475587226181	0.000395882818685669	0.00138558986539984	0.00112166798627606
HKD	HKD	26	Oct	0.99039307407666	0.0010333030789639	0.00332332611882985	0.000935558193115967	0.000502687984360818	0.0010333030789639	0.00277874746910563
HKD	HKD	26	Nov	0.990429084405695	0.00120160400162077	0.00395411549370555	0.00106188260608347	0.000405192047058166	0.0012155761411745	0.0017325453046625
HKD	HKD	26	Dec	0.989460444826543	0.000843801245004856	0.00466478801483817	0.00114629603094999	0.000429861011606247	0.00148063237331041	0.00197417649774721
HKD	HKD	26	Jan	0.993937953167717	0.00050941570019188	0.00281876687439507	0.000882987213665925	0.000186785756737023	0.000815065120307008	0.000849026166986467
HKD	HKD	26	Feb	0.991568501587412	0.00105827449211499	0.00372998386565119	0.00107562325428081	0.000451067816311306	0.000954181919120071	0.0011623670651099
HKD	HKD	26	Mar	0.992027876036112	0.000985516428206888	0.00313253436108618	0.0011263044893793	0.000545553737043099	0.000915122397620682	0.00126709255055171
HKD	HKD	27	Apr	0.995373904546704	0.00048856453632172	0.00227487862224801	0.00061070567040215	0.000137408775840484	0.000519099819841827	0.000595438028642096
HKD	HKD	27	May	0.996467322735302	0.000180238635954003	0.00210879204066184	0.000378501135503407	0.000144190908763202	0.000234310226740204	0.000486644317075808
HKD	HKD	27	Jun	0.997288220446818	0.00045891653976929	0.00127245040572394	0.000166878741734287	0.000166878741734287	0.000271177955318217	0.000375477168902146
HKD	HKD	27	Jul	0.996131596692338	0.000692053802746921	0.00200518153103595	0.00028391950881925	0.0000709798772048124	0.000337154416722859	0.000479114171132484
HKD	HKD	27	Aug	0.997030346693845	0.000351438261083484	0.00151118452265898	0.000228434869704265	0.000105431478325045	0.000439297826354355	0.00033386634802931
HKD	HKD	27	Sep	0.994508968083377	0.000505752939688962	0.00260101511840038	0.00048769033470007	0.00023481386485559	0.000939255459422358	0.00072250419955566
HKD	HKD	27	Oct	0.993391001723359	0.000602339083440695	0.00261013602824301	0.00087004534274767	0.000368096106547091	0.000936971907574414	0.00122140980808808
HKD	HKD	27	Nov	0.993085174216768	0.000722655973247559	0.0030606605925779	0.000651807348419367	0.000255055049381491	0.000793504598075751	0.00143114222152948
HKD	HKD	27	Dec	0.992725674257678	0.000581378860497433	0.00330393352429029	0.000751538526984487	0.000255239499730581	0.000964238110093304	0.00141799722072545
HKD	HKD	27	Jan	0.995370220481109	0.000469453167999482	0.00197494091365299	0.000582769449930392	0.00030757276524104	0.000550393369378703	0.000744649852688834
HKD	HKD	27	Feb	0.994640372425403	0.000532527098758009	0.00237060450414856	0.00089327126243279	0.000309209283149812	0.000395100750691426	0.000858914675416144
HKD	HKD	27	Mar	0.994035575417422	0.000686172739588648	0.00225205411967556	0.00079173777644844	0.000351883456199307	0.00079173777644844	0.00109083871421785
HKD	HKD	28	Apr	0.996675004575682	0.000442315905069855	0.00157098407662742	0.000289793179183698	0.000167774998474773	0.000274540906595083	0.000579586358367397
HKD	HKD	28	May	0.997371453262279	0.000306063661241538	0.00153031830620769	0.000162033703010226	0.000144029958231312	0.000198041192568054	0.000288059916462624
HKD	HKD	28	Jun	0.997453573182488	0.000309208970697903	0.00134596846068499	0.000254642681751214	0.0000727550519289183	0.000272831444733444	0.000291020207715673
HKD	HKD	28	Jul	0.997790218031821	0.00035777422341948	0.00119959592558296	0.000147318797878609	0.000105227712770435	0.000168364340432696	0.000231500968094958
HKD	HKD	28	Aug	0.99802757804515	0.000233104412845846	0.00109379762950743	0.000143448869443598	0.000143448869443598	0.000215173304165397	0.000143448869443598
HKD	HKD	28	Sep	0.996488178641741	0.000372465901633529	0.00150760007804047	0.000248310601089019	0.000230574129582661	0.000532094145190756	0.000620776502722548
HKD	HKD	28	Oct	0.996107954026349	0.000401995358780858	0.001406983755733	0.000438540391397299	0.000200997679390429	0.000566448005554845	0.000877080782794599
HKD	HKD	28	Nov	0.995817741580453	0.000592627711271779	0.00167628981188303	0.000372508847085118	0.000270915525152813	0.000423305508051271	0.000846611016102542
HKD	HKD	28	Dec	0.995642451694284	0.000559027578693882	0.00216444011237888	0.000372685052462588	0.000215010607189955	0.0004730233358179	0.000573361619173213
HKD	HKD	28	Jan	0.996738224559589	0.000344857315285801	0.00162370319280398	0.000344857315285801	0.000100583383625025	0.000344857315285801	0.000502916918125126
HKD	HKD	28	Feb	0.996402936511829	0.000425107503147431	0.00184758260983306	0.00037605663739965	0.000196203462991122	0.000359706348817057	0.000392406925982244
HKD	HKD	28	Mar	0.996126454750738	0.00033003300330033	0.00156331422615946	0.000451624109779399	0.0002258120548897	0.000451624109779399	0.000851137745353483
HKD	HKD	29	Apr	0.997698625191781	0.000180499984958335	0.00120333323305556	0.00033091663909028	0.000135374988718751	0.000120333323305556	0.00033091663909028
HKD	HKD	29	May	0.998118178396688	0.000143376884061867	0.000985716077925336	0.000268831657616001	0.000125454773554134	0.000161298994569601	0.000197143215585067
HKD	HKD	29	Jun	0.998148921111373	0.000235921819138704	0.00101627860552057	0.00014518265793151	0.0000181478322414388	0.000217773986897265	0.000217773986897265
HKD	HKD	29	Jul	0.997982391782832	0.000421863536316948	0.000880410858400587	0.000183418928833456	0.0000733675715333822	0.000220102714600147	0.000238444607483492
HKD	HKD	29	Aug	0.998450632481535	0.000191017913235419	0.000870192715850242	0.000127345275490279	0.0000848968503268529	0.000169793700653706	0.000106121062908566
HKD	HKD	29	Sep	0.99765003615329	0.00019884309472162	0.000903832248734635	0.000144613159797542	0.000253073029645698	0.000451916124367317	0.000397686189443239
HKD	HKD	29	Oct	0.996688563910716	0.000196896199903342	0.00146777167200673	0.000268494818050012	0.000178996545366674	0.000375892745270016	0.000823384108686702
HKD	HKD	29	Nov	0.9969576841523	0.000313450723702406	0.00125380289480963	0.000221259334378169	0.000221259334378169	0.000368765557296948	0.000663778003134507
HKD	HKD	29	Dec	0.997009211628185	0.000341804385350264	0.00150393929554116	0.000341804385350264	0.000119631534872592	0.000358894604617777	0.000324714166082751
HKD	HKD	29	Jan	0.997770248747575	0.000260620276257493	0.00108591781773955	0.000202704659311383	0.0000723945211826369	0.000188225755074856	0.000419888222859294
HKD	HKD	29	Feb	0.997624427834753	0.000159337157425112	0.00124572686714178	0.000304189118720667	0.000115881569036445	0.000159337157425112	0.000391100295498001
HKD	HKD	29	Mar	0.997458745874587	0.000231023102310231	0.00108910891089109	0.000214521452145215	0.0000825082508250825	0.000511551155115512	0.000412541254125413
HKD	HKD	30	Apr	0.998398616858455	0.000184229918938836	0.000807777336885664	0.000170058386712771	0.000141715322260643	0.00009920072558245	0.0001984014511649
HKD	HKD	30	May	0.998741335602475	0.000195004343278555	0.000655923700118775	0.000195004343278555	0.0000709106702831109	0.0000709106702831109	0.0000709106702831109
HKD	HKD	30	Jun	0.998718712215545	0.000198509375056395	0.000685759659285727	0.0000721852272932344	0.0000541389204699258	0.000108277840939852	0.000162416761409777
HKD	HKD	30	Jul	0.998884418434528	0.000128017556693489	0.000713240673006584	0.0000365764447695684	0.0000365764447695684	0.000091441111923921	0.000109729334308705
HKD	HKD	30	Aug	0.998669082036304	0.000166364745461939	0.000757883840437724	0.000129394802025953	0.0000554549151539798	0.000129394802025953	0.0000924248585899664
HKD	HKD	30	Sep	0.997924600967093	0.000320937994779409	0.000962813984338226	0.000106979331593136	0.0000641875989558817	0.000492104925328427	0.000128375197911763
HKD	HKD	30	Oct	0.997486338797814	0.000364298724954463	0.000910746812386157	0.000218579234972678	0.000236794171220401	0.00034608378870674	0.000437158469945355
HKD	HKD	30	Nov	0.997580135440181	0.000306997742663657	0.00101128668171558	0.000288939051918736	0.00018058690744921	0.000288939051918736	0.000343115124153499
HKD	HKD	30	Dec	0.997732805560202	0.000185835609819554	0.000966345171061679	0.000130084926873688	0.000111501365891732	0.000390254780621063	0.000483172585530839
HKD	HKD	30	Jan	0.998293574186431	0.000137892995035852	0.000844594594594595	0.000137892995035852	0.0000689464975179261	0.000189602868174297	0.000327495863210149
HKD	HKD	30	Feb	0.998205767800096	0.000218808804866308	0.0007585371902032	0.000204221551208554	0.000131285282919785	0.0001896342975508	0.000291745073155077
HKD	HKD	30	Mar	0.99775267781572	0.000160523013162887	0.000904766074190818	0.000277267022735896	0.0000583720047865044	0.000437790035898783	0.000408604033505531
HKD	HKD	31	Apr	0.998369400343816	0.000290727070482354	0.000834260289210234	0.000113762766710486	0.0000884821518859339	0.000113762766710486	0.000189604611184144
HKD	HKD	31	May	0.998542105001574	0.000182236874803267	0.000745514487831547	0.000132535908947831	0.0000994019317108729	0.000132535908947831	0.000165669886184788
HKD	HKD	31	Jun	0.999018225308367	0.000124953142571536	0.000392709876653398	0.000124953142571536	0.0000714017957551632	0.000107102693632745	0.000160654040449117
HKD	HKD	31	Jul	0.998963711730056	0.000145443967711439	0.000399970911206458	0.000145443967711439	0	0.000199985455603229	0.000145443967711439
HKD	HKD	31	Aug	0.999152948108865	0.000110485029278533	0.000423525945567709	0.0000736566861856885	0.0000552425146392664	0.0000920708577321106	0.0000920708577321106
HKD	HKD	31	Sep	0.998082472307549	0.000335101926836079	0.000930838685655776	0.0000558503211393466	0.00016755096341804	0.000242018058270502	0.000186167737131155
HKD	HKD	31	Oct	0.997734383428633	0.00030208220951559	0.000625741719710864	0.00021577300679685	0.00017261840543748	0.000625741719710864	0.000323659510195275
HKD	HKD	31	Nov	0.998127134515809	0.0000734457052623848	0.000844625610517425	0.00014689141052477	0.000165252836840366	0.000293782821049539	0.000348867099996328
HKD	HKD	31	Dec	0.998071815767454	0.000181904172881726	0.000782187943391421	0.000200094590169899	0.000127332921017208	0.000291046676610761	0.000345617928475279
HKD	HKD	31	Jan	0.9986700384003	0.000074927414067622	0.000693078580125503	0.0000936592675845275	0.0000936592675845275	0.000168586681652149	0.00020605038868596
HKD	HKD	31	Feb	0.99871621387183	0.000242878456680892	0.000503105374553277	0.000121439228340446	0.0000867423059574616	0.000138787689531939	0.000190833073106415
HKD	HKD	31	Mar	0.99832517960245	0.000190988290948624	0.000499507837865632	0.000190988290948624	0.000190988290948624	0.000352593767905152	0.000249753918932816
HKD	HKD	32	Apr	0.998742601671451	0.000190514898265044	0.000546142708359794	0.000190514898265044	0.000114308938959027	0.0000762059593060177	0.000139710925394366
HKD	HKD	32	May	0.999186474773322	0.000133122309819989	0.000369784193944414	0.0000591654710311062	0.0000295827355155531	0.000147913677577766	0.0000739568387888828
HKD	HKD	32	Jun	0.999032446409208	0.000183501543081158	0.000433730920010009	0.0000333639169238469	0.0000333639169238469	0.000150137626157311	0.000133455667695387
HKD	HKD	32	Jul	0.999118942731278	0.000161826845275555	0.000431538254068147	0.0000719230423446912	0.0000179807605861728	0.000089903802930864	0.000107884563517037
HKD	HKD	32	Aug	0.999486784706184	0.000073316470545108	0.000201620293999047	0.000054987352908831	0.000018329117636277	0.000091645588181385	0.000073316470545108
HKD	HKD	32	Sep	0.998534757771348	0.000166926329846428	0.000574968469471029	0.0000185473699829364	0.000204021069812301	0.00025966317976111	0.000241115809778173
HKD	HKD	32	Oct	0.998120830592878	0.000281875411068308	0.000695292680635159	0.000187916940712205	0.000112750164427323	0.000244292022925867	0.00035704218735319
HKD	HKD	32	Nov	0.998520130576714	0.000217627856365615	0.000522306855277476	0.00015233949945593	0.0000870511425462459	0.000282916213275299	0.000217627856365615
HKD	HKD	32	Dec	0.998298816568047	0.000203402366863905	0.000739644970414201	0.00011094674556213	0.00011094674556213	0.000277366863905325	0.00025887573964497
HKD	HKD	32	Jan	0.999028859367843	0.000146587265231333	0.000293174530462666	0.0000732936326156665	0.000128263857077416	0.000146587265231333	0.000183234081539166
HKD	HKD	32	Feb	0.998773746863622	0.000169788895806214	0.000490501254551286	0.000188654328673571	0.000113192597204143	0.0000754617314694286	0.000188654328673571
HKD	HKD	32	Mar	0.998479658884384	0.000157276667132672	0.000541730742345869	0.000157276667132672	0.000209702222843562	0.00029707814902838	0.000157276667132672
HKD	HKD	33	Apr	0.998927508647906	0.000241688192021269	0.000438059848038549	0.0000755275600066464	0.000105738584009305	0.0000755275600066464	0.000135949608011964
HKD	HKD	33	May	0.999044818888706	0.0000746235243198066	0.000522364670238646	0.0000596988194558453	0.0000895482291837679	0.0000746235243198066	0.000134322343775652
HKD	HKD	33	Jun	0.999180718584282	0.00017875230888399	0.00023833641184532	0.0000595841029613299	0.0000446880772209974	0.000148960257403325	0.000148960257403325
HKD	HKD	33	Jul	0.999176069008424	0.000184964100149653	0.000302668527517614	0.0000672596727816919	0.000016814918195423	0.000117704427367961	0.000134519345563384
HKD	HKD	33	Aug	0.999183954736689	0.000235746409400841	0.000362686783693602	0.0000906716959234006	0	0.0000725373567387204	0.0000544030175540403
HKD	HKD	33	Sep	0.998798987454038	0.000221725393100645	0.000406496554017849	0.000110862696550322	0.0000739084643668816	0.000314110973559247	0.0000739084643668816
HKD	HKD	33	Oct	0.998520903933647	0.0000748909400685252	0.000505513845462545	0.00014978188013705	0.000262118290239838	0.000393177435359757	0.0000936136750856565
HKD	HKD	33	Nov	0.998635562546192	0.000151604161534234	0.000549565085561599	0.0000947526009588963	0.000227406242301351	0.000151604161534234	0.000189505201917793
HKD	HKD	33	Dec	0.998640976743166	0.000284956489336051	0.000416474869029614	0.00021919729948927	0.000131518379693562	0.000197277569540343	0.000109598649744635
HKD	HKD	33	Jan	0.999254176610978	0.000037291169451074	0.000354266109785203	0.000055936754176611	0.000055936754176611	0.000037291169451074	0.000205101431980907
HKD	HKD	33	Feb	0.998967132686562	0.000129108414179793	0.000534877715887713	0.0000553321775056254	0.000129108414179793	0.000147552473348335	0.0000368881183370836
HKD	HKD	33	Mar	0.998783223696718	0.000190121297387733	0.000361230465036693	0.0000950606486938667	0.00011407277843264	0.000190121297387733	0.000266169816342827
HKD	HKD	34	Apr	0.998845734909203	0.000243858821999317	0.000406431369998862	0.000227601567199363	0.000113800783599681	0.0000650290191998179	0.0000975435287997269
HKD	HKD	34	May	0.999173167487508	0.0000718984793471618	0.000521263975266923	0.0000539238595103714	0.0000539238595103714	0.000125822338857533	0
HKD	HKD	34	Jun	0.999157514668271	0.000165488190160975	0.000346020761245675	0.0000752219046186249	0	0.00015044380923725	0.000105310666466075
HKD	HKD	34	Jul	0.999473992696013	0.0000901726806835089	0.000180345361367018	0.0000901726806835089	0	0.000105201460797427	0.0000601151204556726
HKD	HKD	34	Aug	0.999508040985275	0.0000848205197801452	0.000186605143516319	0.0000678564158241162	0.0000339282079120581	0.0000848205197801452	0.0000339282079120581
HKD	HKD	34	Sep	0.998700181242334	0.000183073064460026	0.000457682661150065	0.0000732292257840104	0.000146458451568021	0.000311224209582044	0.000128151145122018
HKD	HKD	34	Oct	0.998842679011424	0.000186664675576794	0.000335996416038229	0.000186664675576794	0.000111998805346076	0.000261330545807511	0.0000746658702307175
HKD	HKD	34	Nov	0.998545220956376	0.000188932343327854	0.00045343762398685	0.000264505280658996	0.000170039108995069	0.00020782557766064	0.000170039108995069
HKD	HKD	34	Dec	0.99854670618606	0.000210345157280811	0.000707524619944545	0.00011473372215317	0.0000956114351276413	0.000210345157280811	0.00011473372215317
HKD	HKD	34	Jan	0.999092358097937	0.000199238466306562	0.000376339325245727	0.0000664128221021872	0.0000664128221021872	0.0000221376073673957	0.000177100858939166
HKD	HKD	34	Feb	0.999116524746706	0.000150378766518168	0.000413541607924961	0.0000939867290738548	0.0000563920374443129	0.0000375946916295419	0.000131581420703397
HKD	HKD	34	Mar	0.998661112764058	0.000260339184766439	0.000557869681642368	0.000130169592383219	0.0000557869681642368	0.000204552216602202	0.000130169592383219
HKD	HKD	35	Apr	0.998821449616971	0.000207042634856424	0.000525569765404768	0.0000637054261096689	0.000159263565274172	0.0000955581391645033	0.000127410852219338
HKD	HKD	35	May	0.99914954481319	0.000115971161837756	0.000386570539459188	0.0000386570539459188	0.000135299688810716	0.000115971161837756	0.0000579855809188782
HKD	HKD	35	Jun	0.999255803822627	0.000108906757664313	0.000308569146715554	0.000145209010219084	0	0.000108906757664313	0.000072604505109542
HKD	HKD	35	Jul	0.999529132997144	0.000197460356036211	0.000151892581566316	0	0	0.0000607570326265265	0.0000607570326265265
HKD	HKD	35	Aug	0.99962064884222	0.0000910442778671361	0.000106218324178325	0.0000151740463111893	0.000045522138933568	0.0000910442778671361	0.0000303480926223787
HKD	HKD	35	Sep	0.998817946653418	0.000102787247528823	0.000445411405958234	0.0000685248316858822	0.000222705702979117	0.000188443287136176	0.000154180871293235
HKD	HKD	35	Oct	0.998537172484029	0.000129617627997408	0.000425886491991482	0.000203684843995926	0.000203684843995926	0.000240718451995186	0.000259235255994815
HKD	HKD	35	Nov	0.998850466409121	0.000188448129652313	0.000452275511165552	0.000131913690756619	0.000113068877791388	0.0000942240648261566	0.000169603316687082
HKD	HKD	35	Dec	0.99877792629368	0.0000763796066450258	0.000420087836547642	0.000210043918273821	0.000210043918273821	0.000210043918273821	0.0000954745083062822
HKD	HKD	35	Jan	0.999323292279732	0.000116007037760291	0.000348021113280872	0.0000580035188801454	0.0000773380251735272	0.0000386690125867636	0.0000386690125867636
HKD	HKD	35	Feb	0.999263014494048	0.000133997364718494	0.000357326305915984	0.000044665788239498	0.000111664470598745	0.000022332894119749	0.0000669986823592469
HKD	HKD	35	Mar	0.998785486564445	0.000170790951874905	0.00041748899347199	0.0000759070897221801	0.00003795354486109	0.000322605131319265	0.00018976772430545
HKD	HKD	36	Apr	0.998906515210863	0.000277451364407886	0.000456978717848283	0.0000326413369891631	0.000130565347956652	0.0000163206684945815	0.000179527353440397
HKD	HKD	36	May	0.999189275815909	0.00013197835554969	0.000358226965063444	0.0000754162031712513	0.0000754162031712513	0.000113124304756877	0.0000565621523784385
HKD	HKD	36	Jun	0.999433903334114	0.000234246896228625	0.000175685172171469	0.0000195205746857187	0.0000585617240571563	0.0000390411493714375	0.0000390411493714375
HKD	HKD	36	Jul	0.999449136981271	0.0000918105031215571	0.000183621006243114	0.0000367242012486228	0	0.000146896804994491	0.0000918105031215571
HKD	HKD	36	Aug	0.999554907528202	0.0000460440488066917	0.000214872227764561	0.000061392065075589	0.0000153480162688972	0.0000306960325377945	0.0000767400813444862
HKD	HKD	36	Sep	0.999002118579017	0.00018422426233535	0.000276336393503024	0.0000614080874451165	0.000260984371641745	0.000138168196751512	0.0000767601093063957
HKD	HKD	36	Oct	0.998820570635678	0.0000693781979013095	0.000485647385309167	0.000173445494753274	0.000121411846327292	0.000121411846327292	0.000208134593703929
HKD	HKD	36	Nov	0.998839320815471	0.000131044424059756	0.000393133272179269	0.000149765056068293	0.000187206320085366	0.000168485688076829	0.000131044424059756
HKD	HKD	36	Dec	0.998704761904762	0.000171428571428571	0.0004	0.000190476190476191	0.000171428571428571	0.000228571428571429	0.000133333333333333
HKD	HKD	36	Jan	0.999400711413548	0.000212650788741107	0.000154655119084442	0.0000579956696566656	0.0000579956696566656	0.0000193318898855552	0.0000966594494277761
HKD	HKD	36	Feb	0.999219237976265	0.0000975952529668957	0.000312304809494066	0.0000585571517801374	0.000136633354153654	0.0000585571517801374	0.000117114303560275
HKD	HKD	36	Mar	0.998759053270459	0.00024818934590826	0.00024818934590826	0.000157938674668893	0.000135376006859051	0.000293314681527944	0.000157938674668893
HKD	HKD	37	Apr	0.999119683868696	0.000273876129739035	0.000293438710434681	0.000136938064869518	0.0000586877420869361	0.0000782503227825815	0.0000391251613912907
HKD	HKD	37	May	0.999307971780627	0.000192230060936929	0.000307568097499087	0.0000768920243747717	0.0000384460121873859	0.0000192230060936929	0.0000576690182810788
HKD	HKD	37	Jun	0.999427611997253	0.000190796000915821	0.000171716400824239	0.0000763184003663283	0.0000572388002747462	0.0000381592001831642	0.0000381592001831642
HKD	HKD	37	Jul	0.999387714793601	0.000197511356903022	0.00017776022121272	0.0000395022713806044	0.0000197511356903022	0.0000790045427612088	0.000098755678451511
HKD	HKD	37	Aug	0.999535039428656	0.00018598422853742	0.000223181074244904	0.000018598422853742	0	0.000037196845707484	0
HKD	HKD	37	Sep	0.999130326748664	0.000093179276928811	0.000232948192322028	0.000124239035905081	0.000279537830786433	0.0000776493974406759	0.0000621195179525407
HKD	HKD	37	Oct	0.999051749599714	0.000170995973822071	0.000295356682056304	0.000155450885292792	0.000124360708234233	0.000093270531175675	0.000108815619704954
HKD	HKD	37	Nov	0.998946684690062	0.000175552551656338	0.000386215613643944	0.000157997296490704	0.000122886786159437	0.0000702210206625353	0.000140442041325071
HKD	HKD	37	Dec	0.998731877200288	0.0000757088238634213	0.000416398531248817	0.000170344853692698	0.000170344853692698	0.000302835295453685	0.000132490441760987
HKD	HKD	37	Jan	0.999517728307419	0.000115745206219376	0.000154326941625834	0.0000192908677032293	0.0000578726031096879	0.0000578726031096879	0.0000771634708129172
HKD	HKD	37	Feb	0.99951197610635	0.00005856286723798	0.000253772424697913	0.00005856286723798	0.0000976047787299666	0	0.0000195209557459933
HKD	HKD	37	Mar	0.999092326210067	0.0000394640778231615	0.000355176700408453	0.000138124272381065	0.000138124272381065	0.000118392233469484	0.000118392233469484
HKD	HKD	38	Apr	0.999072340279329	0.000188967720877497	0.00030921990689045	0.000188967720877497	0.000137431069729089	0.0000171788837161361	0.0000858944185806806
HKD	HKD	38	May	0.999399746046404	0.000115433452614568	0.000277040286274963	0.0000923467620916542	0.0000230866905229135	0.0000230866905229135	0.0000692600715687406
HKD	HKD	38	Jun	0.999397859487598	0.0000776955499873745	0.000252510537458967	0.0000194238874968436	0.0000388477749936872	0.000155391099974749	0.0000582716624905309
HKD	HKD	38	Jul	0.999574575058496	0.0000773499893643765	0.000154699978728753	0.0000580124920232823	0	0.0000773499893643765	0.0000580124920232823
HKD	HKD	38	Aug	0.999519615692554	0.000180144115292234	0.000180144115292234	0.0000600480384307446	0.0000200160128102482	0.0000200160128102482	0.0000200160128102482
HKD	HKD	38	Sep	0.999321394910462	0.000169651272384543	0.000188501413760603	0.0000754005655042413	0.0000754005655042413	0.0000754005655042413	0.0000942507068803016
HKD	HKD	38	Oct	0.999228892910536	0.000110158155637737	0.000173105673145015	0.000141631914391376	0.000110158155637737	0.000141631914391376	0.0000944212762609175
HKD	HKD	38	Nov	0.999008451768261	0.000220344051497553	0.000314777216425075	0.000141649747391284	0.000141649747391284	0.000157388608212538	0.0000157388608212538
HKD	HKD	38	Dec	0.99898616200064	0.0000711465262708548	0.000515812315463698	0.000106719789406282	0.0000889331578385685	0.0000889331578385685	0.00014229305254171
HKD	HKD	38	Jan	0.999213172641437	0.000115145467106778	0.000307054578951409	0.000115145467106778	0.0000959545559223152	0.0000383818223689261	0.000115145467106778
HKD	HKD	38	Feb	0.999531816940424	0.0000390152549646912	0.000234091529788147	0.0000390152549646912	0.0000390152549646912	0.0000195076274823456	0.000097538137411728
HKD	HKD	38	Mar	0.999328089798822	0.0000592861942215723	0.000118572388443145	0.0000790482589620964	0.0000988103237026204	0.000217382712145765	0.0000988103237026204
HKD	HKD	39	Apr	0.999315045035789	0.000154114866947498	0.000325353608000274	0.0000856193705263879	0.0000856193705263879	0	0.0000342477482105552
HKD	HKD	39	May	0.999428408116605	0.000102069979177724	0.000244967950026538	0.0000816559833421794	0.0000612419875066346	0.0000408279916710897	0.0000408279916710897
HKD	HKD	39	Jun	0.99939270782239	0.000210216523018709	0.000186859131572186	0.000093429565786093	0.0000700721743395698	0.0000233573914465233	0.0000233573914465233
HKD	HKD	39	Jul	0.999606531575841	0.0000786936848317923	0.000196734212079481	0.0000196734212079481	0	0.0000393468424158961	0.0000590202636238442
HKD	HKD	39	Aug	0.999686342161495	0.0000588108447197663	0.000137225304346121	0.0000784144596263551	0	0.0000196036149065888	0.0000196036149065888
HKD	HKD	39	Sep	0.999391604137092	0.000162238896775502	0.000101399310484689	0.0000608395862908132	0.000141959034678564	0.0000608395862908132	0.000081119448387751
HKD	HKD	39	Oct	0.999006059215934	0.000152913966779441	0.000248485196016591	0.000286713687711451	0.000172028212626871	0.0000382284916948602	0.0000955712292371504
HKD	HKD	39	Nov	0.999139510795952	0.000143414867341248	0.000143414867341248	0.000254959764162218	0.00011154489682097	0.000143414867341248	0.0000637399410405546
HKD	HKD	39	Dec	0.999107754568774	0.000159329541290251	0.000223061357806351	0.000175262495419276	0.000127463633032201	0.0000796647706451253	0.000127463633032201
HKD	HKD	39	Jan	0.999296980621902	0.000180261378999549	0.000270392068499324	0.0000901306894997747	0.0000360522757999099	0.0000180261378999549	0.00010815682739973
HKD	HKD	39	Feb	0.999281260319742	0.0000971269838186445	0.000271955554692205	0.000135977777346102	0.0000388507935274578	0.0000777015870549156	0.0000971269838186445
HKD	HKD	39	Mar	0.999229416530003	0.000177826954614609	0.000237102606152813	0.000138309853589141	0.0000592756515382032	0.000138309853589141	0.0000197585505127344
HKD	HKD	40	Apr	0.998997303091073	0.000224742410621672	0.000328469677062444	0.000138303021921029	0.000155590899661158	0.0000691515109605145	0.0000864393887006431
HKD	HKD	40	May	0.999330669533294	0.000223110155568627	0.000304241121229945	0.0000405654828306594	0.0000202827414153297	0.0000202827414153297	0.0000608482242459891
HKD	HKD	40	Jun	0.999442148760331	0.00012396694214876	0.00018595041322314	0.0000619834710743802	0.0000826446280991736	0.0000413223140495868	0.0000619834710743802
HKD	HKD	40	Jul	0.999644734972289	0.0000710530055421344	0.000047368670361423	0.0000947373407228459	0.0000236843351807115	0.0000710530055421344	0.000047368670361423
HKD	HKD	40	Aug	0.999860248757212	0.0000199644632554054	0.0000998223162770269	0.0000199644632554054	0	0	0
HKD	HKD	40	Sep	0.999403661518278	0.000139145645735186	0.000119267696344445	0.0000397558987814817	0.000159023595125927	0.0000993897469537043	0.0000397558987814817
HKD	HKD	40	Oct	0.999340260597064	0.00008246742536698	0.000185551707075705	0.00008246742536698	0.00012370113805047	0.00004123371268349	0.000144317994392215
HKD	HKD	40	Nov	0.99903070719603	0.000193858560794045	0.00034894540942928	0.00017447270471464	0.000116315136476427	0.0000775434243176179	0.0000581575682382134
HKD	HKD	40	Dec	0.999274310595065	0.0000967585873246251	0.000209643605870021	0.00019351717464925	0.0000161264312207708	0.000129011449766167	0.0000806321561038542
HKD	HKD	40	Jan	0.999531797413584	0.000113014417410678	0.00016144916772954	0.0000322898335459081	0.0000807245838647702	0.000016144916772954	0.0000645796670918162
HKD	HKD	40	Feb	0.999489088387709	0.0000729873731844391	0.000182468432961098	0.0000547405298883293	0.000109481059776659	0.0000364936865922195	0.0000547405298883293
HKD	HKD	40	Mar	0.999094755485585	0.0000787169142969596	0.000295188428613598	0.000177113057168159	0.0000393584571484798	0.000157433828593919	0.000157433828593919
HKD	HKD	41	Apr	0.999265760535483	0.000153678027457141	0.000221979372993648	0.000136602691073014	0.000102452018304761	0.0000683013455365071	0.0000512260091523803
HKD	HKD	41	May	0.999451464792166	0.000162528950469302	0.000162528950469302	0.000101580594043314	0.0000406322376173256	0.0000406322376173256	0.0000406322376173256
HKD	HKD	41	Jun	0.999485914044828	0.000164507505654946	0.000123380629241209	0.0000411268764137364	0	0.0000411268764137364	0.000143944067448077
HKD	HKD	41	Jul	0.999455177905369	0.0000838187837894472	0.000188592263526256	0.000104773479736809	0.0000419093918947236	0.000104773479736809	0.0000209546959473618
HKD	HKD	41	Aug	0.999711448289129	0.0000961839036237286	0.0000961839036237286	0.0000961839036237286	0	0	0
HKD	HKD	41	Sep	0.999311183144246	0.000182333873581848	0.000182333873581848	0.000141815235008104	0.00010129659643436	0.0000810372771474878	0
HKD	HKD	41	Oct	0.999192522760765	0.0000807477239235319	0.000262430102751479	0.000181682378827947	0.000121121585885298	0.000040373861961766	0.000121121585885298
HKD	HKD	41	Nov	0.999247617455275	0.000188095636181241	0.000229894666443739	0.000167196121049992	0.0000626985453937469	0.000020899515131249	0.0000835980605249958
HKD	HKD	41	Dec	0.999430490367432	0.0000589147895760099	0.0000981913159600165	0.00017674436872803	0.0000981913159600165	0.0000785530527680132	0.0000589147895760099
HKD	HKD	41	Jan	0.999574927247163	0.0000817447601608737	0.0000980937121930484	0.000114442664225223	0.0000490468560965242	0	0.0000817447601608737
HKD	HKD	41	Feb	0.999673127839702	0.0000653744320596215	0.000130748864119243	0.0000653744320596215	0.0000163436080149054	0.0000163436080149054	0.0000326872160298107
HKD	HKD	41	Mar	0.999500831946755	0.0000739508227029026	0.000129413939730079	0.000147901645405805	0.0000739508227029026	0.0000184877056757256	0.0000554631170271769
HKD	HKD	42	Apr	0.99911953511454	0.0000640338098516016	0.000448236668961212	0.000176092977091905	0.0000960507147774025	0.0000160084524629004	0.0000800422623145021
HKD	HKD	42	May	0.99963686981783	0.000121043394056769	0.0000806955960378462	0.0000806955960378462	0.0000403477980189231	0.0000201738990094616	0.0000201738990094616
HKD	HKD	42	Jun	0.999732433211213	0.0000411641213518297	0.000144074424731404	0.0000411641213518297	0.0000205820606759149	0	0.0000205820606759149
HKD	HKD	42	Jul	0.999666193774514	0.000104314445464408	0.00012517733455729	0.0000417257781857632	0	0.0000625886672786448	0
HKD	HKD	42	Aug	0.999765783029916	0.0000212924518258277	0.000106462259129139	0.0000425849036516555	0	0.0000212924518258277	0.0000425849036516555
HKD	HKD	42	Sep	0.999170286495193	0.00017082336863683	0.000244033383766899	0.00014642003026014	0.00014642003026014	0.0000244033383766899	0.0000976133535067597
HKD	HKD	42	Oct	0.999505888166022	0.000102939965412172	0.000123527958494606	0.000123527958494606	0.000061763979247303	0.0000411759861648687	0.0000411759861648687
HKD	HKD	42	Nov	0.999304048798461	0.000184222376878045	0.000122814917918697	0.000122814917918697	0.000102345764932247	0.0000409383059728988	0.000122814917918697
HKD	HKD	42	Dec	0.99908938819593	0.0000847080747972301	0.000296478261790305	0.00025412422439169	0.0000847080747972301	0.000105885093496538	0.0000847080747972301
HKD	HKD	42	Jan	0.999482267667616	0.0000796511280591011	0.000219040602162528	0.0000995639100738764	0.0000199127820147753	0	0.0000995639100738764
HKD	HKD	42	Feb	0.999453904582237	0.000115838421949726	0.000198580151913816	0.0000496450379784541	0.0000827417299640901	0	0.0000992900759569081
HKD	HKD	42	Mar	0.999304716340821	0.0000993262370255103	0.000231761219726191	0.000115880609863095	0.0000993262370255103	0.0000496631185127552	0.0000993262370255103
HKD	HKD	43	Apr	0.999235485034259	0.000259646592138478	0.000259646592138478	0.0000721240533717995	0.0000865488640461594	0	0.0000865488640461594
HKD	HKD	43	May	0.999660467046441	0.0000565888255932395	0.000113177651186479	0.0000943147093220659	0.0000565888255932395	0.0000188629418644132	0
HKD	HKD	43	Jun	0.99957095574715	0.00012258407224288	0.000204306787071467	0.0000817227148285866	0	0	0.0000204306787071467
HKD	HKD	43	Jul	0.999624013034215	0.000062664494297531	0.00022976981242428	0.0000417763295316873	0	0	0.0000417763295316873
HKD	HKD	43	Aug	0.999809225029676	0.0000635916567746312	0.000105986094624385	0	0.0000211972189248771	0	0
HKD	HKD	43	Sep	0.999308152984671	0.000064860657687069	0.00021620219229023	0.000281062849977299	0.0000864808769160919	0.000043240438458046	0
HKD	HKD	43	Oct	0.99923071196367	0.000173710201751991	0.000173710201751991	0.000198525944859419	0.0000744472293222821	0.0000744472293222821	0.0000744472293222821
HKD	HKD	43	Nov	0.999311165382929	0.000166990210198927	0.000250485315298391	0.000125242657649195	0.0000834951050994635	0	0.0000626213288245977
HKD	HKD	43	Dec	0.999418918358029	0.000083011663138671	0.000207529157846677	0.000207529157846677	0	0.0000207529157846677	0.0000622587473540032
HKD	HKD	43	Jan	0.999290810624946	0.000128943522737041	0.000171924696982722	0.000107452935614201	0.0000859623484913608	0.000107452935614201	0.000107452935614201
HKD	HKD	43	Feb	0.999616711383672	0.0000605192552096992	0.000100865425349499	0.0000605192552096992	0.000080692340279599	0.0000201730850698997	0.0000605192552096992
HKD	HKD	43	Mar	0.999261881196423	0.0000838771367700592	0.000251631410310178	0.000167754273540118	0.0000503262820620355	0.0000671017094160474	0.000117427991478083
HKD	HKD	44	Apr	0.999082809224319	0.000262054507337526	0.000393081761006289	0.0000873515024458421	0.0000873515024458421	0.000043675751222921	0.000043675751222921
HKD	HKD	44	May	0.99952401999116	0.00010199571617992	0.00010199571617992	0.000118995002209907	0.0000509978580899602	0.0000339985720599735	0.000067997144119947
HKD	HKD	44	Jun	0.999465485644471	0.000190897984117288	0.000133628588882101	0.0000954489920586439	0.0000572693952351863	0	0.0000572693952351863
HKD	HKD	44	Jul	0.999730525268438	0.000145101778533228	0.0000414576510094938	0.0000207288255047469	0.0000207288255047469	0	0.0000414576510094938
HKD	HKD	44	Aug	0.999808909083188	0.000148626268631364	0.0000424646481803898	0	0	0	0
HKD	HKD	44	Sep	0.999461322990735	0.000129282482223659	0.000150829562594268	0.000150829562594268	0.0000215470803706098	0.0000646412411118294	0.0000215470803706098
HKD	HKD	44	Oct	0.999252845778579	0.000087900496637806	0.000241726365753967	0.000219751241594515	0.0000659253724783545	0.0000219751241594515	0.000109875620797258
HKD	HKD	44	Nov	0.999344295369717	0.000176535861999395	0.000252194088570564	0.000100877635428226	0.0000504388177141128	0	0.0000756582265711692
HKD	HKD	44	Dec	0.99930151338766	0.0000846650439199915	0.000211662609799979	0.000148163826859985	0.0000846650439199915	0.0000846650439199915	0.0000846650439199915
HKD	HKD	44	Jan	0.999348054679285	0.000189274447949527	0.000210304942166141	0.0000841219768664564	0.0000841219768664564	0.0000420609884332282	0.0000420609884332282
HKD	HKD	44	Feb	0.999498867003661	0.000108941955725989	0.000174307129161583	0.0000653651734355935	0.0000435767822903957	0	0.000108941955725989
HKD	HKD	44	Mar	0.999120977963122	0.000204423729506521	0.000306635594259782	0.000183981356555869	0.0000817694918026085	0.0000408847459013042	0.0000613271188519563
HKD	HKD	45	Apr	0.999328799788042	0.0000883158173628897	0.000282610615561247	0.000105978980835468	0.0000706526538903118	0.0000176631634725779	0.000105978980835468
HKD	HKD	45	May	0.999485614347931	0.000171461884023182	0.000171461884023182	0.0000514385652069545	0.0000857309420115908	0.0000342923768046363	0
HKD	HKD	45	Jun	0.999552133395346	0.000086128193202763	0.000120579470483868	0.000086128193202763	0.0000344512772811052	0.0000689025545622104	0.0000516769159216578
HKD	HKD	45	Jul	0.99969000658736	0.0000968729414499942	0.000116247529739993	0.0000387491765799977	0.0000387491765799977	0.0000193745882899988	0
HKD	HKD	45	Aug	0.999705225923275	0.000126331747168063	0.0000631658735840317	0.0000631658735840317	0	0	0.0000421105823893544
HKD	HKD	45	Sep	0.99930888514535	0.000215973392078096	0.000215973392078096	0.0000863893568312384	0.0000215973392078096	0.000129584035246858	0.0000215973392078096
HKD	HKD	45	Oct	0.999056852079312	0.000131602035444815	0.000307071416037901	0.000197403053167222	0.0000877346902965433	0.000153535708018951	0.0000658010177224074
HKD	HKD	45	Nov	0.999329608938547	0.0000893854748603352	0.000245810055865922	0.00017877094972067	0.0000893854748603352	0.0000446927374301676	0.0000223463687150838
HKD	HKD	45	Dec	0.999154929577465	0.000179257362355954	0.00030729833546735	0.000102432778489117	0	0.000153649167733675	0.000102432778489117
HKD	HKD	45	Jan	0.999419754147683	0.000171924696982722	0.000107452935614201	0.000107452935614201	0.0000214905871228402	0.0000429811742456804	0.000128943522737041
HKD	HKD	45	Feb	0.999573515300139	0.000170593879944557	0.0000639727049792089	0.0000426484699861393	0.0000639727049792089	0.0000426484699861393	0.0000426484699861393
HKD	HKD	45	Mar	0.99922592060157	0.000154815879685945	0.000199048988167643	0.000199048988167643	0.0000884662169633971	0.0000442331084816986	0.0000884662169633971
HKD	HKD	46	Apr	0.999256418284283	0.000254383218534753	0.000234815278647464	0.0000391358797745773	0.000058703819661866	0.0000782717595491547	0.0000782717595491547
HKD	HKD	46	May	0.999537601412418	0.0000840724704695447	0.000126108705704317	0.000105090588086931	0.0000210181176173862	0.0000840724704695447	0.0000420362352347724
HKD	HKD	46	Jun	0.999477397439247	0.000139360682867346	0.000226461109659437	0.0000871004267920913	0.0000348401707168365	0	0.0000348401707168365
HKD	HKD	46	Jul	0.99966766367564	0.000157422469433804	0.0000699655419705795	0.0000524741564779346	0.0000174913854926449	0.0000174913854926449	0.0000174913854926449
HKD	HKD	46	Aug	0.999546735510317	0.000137950062077528	0.000157657213802889	0.000118242910352167	0.0000394143034507223	0	0
HKD	HKD	46	Sep	0.999228295819936	0.0000857449088960343	0.000278670953912112	0.000192926045016077	0.000171489817792069	0.0000214362272240086	0.0000214362272240086
HKD	HKD	46	Oct	0.999296424959325	0.000285827360274394	0.000131920320126644	0.000131920320126644	0.000087946880084429	0.0000219867200211073	0.0000439734400422145
HKD	HKD	46	Nov	0.999374539281167	0.0001340272968928	0.000178703062523734	0.000178703062523734	0.0000223378828154668	0.0000670136484464002	0.0000446757656309335
HKD	HKD	46	Dec	0.999182765430978	0.000136205761503712	0.000249710562756805	0.00015890672175433	0.0000908038410024744	0.0000908038410024744	0.0000908038410024744
HKD	HKD	46	Jan	0.99950438230384	0.00013042570951586	0.000156510851419032	0.000026085141903172	0.0000782554257095159	0.0000521702838063439	0.0000521702838063439
HKD	HKD	46	Feb	0.999651302168465	0.00008717445788384	0.0001089680723548	0.00002179361447096	0.00006538084341288	0	0.00006538084341288
HKD	HKD	46	Mar	0.999349593495935	0.00010840108401084	0.000173441734417344	0.000151761517615176	0.0000650406504065041	0.000043360433604336	0.00010840108401084
HKD	HKD	47	Apr	0.9993061285725	0.0000937664091215963	0.000318805791013427	0.000131272972770235	0.0000937664091215963	0.0000375065636486385	0.0000187532818243193
HKD	HKD	47	May	0.999483883076057	0.000117299300896167	0.000258058461971567	0.000117299300896167	0	0.0000234598601792333	0
HKD	HKD	47	Jun	0.999658367852415	0.000064056027672204	0.0000854080368962719	0.000042704018448136	0.000064056027672204	0.000042704018448136	0.000042704018448136
HKD	HKD	47	Jul	0.999627679378756	0.00012410687374785	0.0001418364271404	0.0000354591067851001	0.0000354591067851001	0	0.0000354591067851001
HKD	HKD	47	Aug	0.999643563650621	0.0000891090873447274	0.000142574539751564	0.0000712872698757819	0	0.0000178218174689455	0.000035643634937891
HKD	HKD	47	Sep	0.999317008497218	0.000220967839135413	0.000200879853759466	0.0000803519415037866	0.00012052791225568	0.0000401759707518933	0.0000200879853759466
HKD	HKD	47	Oct	0.999299305874882	0.000197070222689352	0.000284656988329064	0.00010948345704964	0.000021896691409928	0.0000437933828198559	0.0000437933828198559
HKD	HKD	47	Nov	0.999058907885007	0.000246476506307558	0.00020166259606982	0.000268883461426427	0.000156848685832082	0.0000224069551188689	0.0000448139102377378
HKD	HKD	47	Dec	0.999364098837209	0.000090843023255814	0.000204396802325581	0.000136264534883721	0.000158975290697674	0.0000227107558139535	0.0000227107558139535
HKD	HKD	47	Jan	0.999329479768786	0.000138728323699422	0.000369942196531792	0.000046242774566474	0.000092485549132948	0.000023121387283237	0
HKD	HKD	47	Feb	0.99947012849384	0.0000794807259239634	0.000264935753079878	0.0000794807259239634	0.0000529871506159756	0.0000264935753079878	0.0000264935753079878
HKD	HKD	47	Mar	0.999313384571087	0.000155042193625551	0.000243637732840152	0.0000885955392146006	0.0000664466544109504	0.0000885955392146006	0.0000442977696073003
HKD	HKD	48	Apr	0.999112825458052	0.000212150433944069	0.000270009643201543	0.00017357762777242	0.000077145612343298	0.000077145612343298	0.000077145612343298
HKD	HKD	48	May	0.999177119473356	0.000155680099635264	0.000378080241971355	0.000177920113868873	0.0000444800284672182	0.0000444800284672182	0.0000222400142336091
HKD	HKD	48	Jun	0.999475691134414	0.000142993326978074	0.000142993326978074	0.000119161105815062	0.0000476644423260248	0	0.0000714966634890372
HKD	HKD	48	Jul	0.999412737080216	0.000130502871063163	0.000174003828084218	0.000152253349573691	0	0.0000435009570210545	0.0000870019140421089
HKD	HKD	48	Aug	0.999692491362625	0.000072354973499991	0.000180887433749977	0.0000542662301249932	0	0	0
HKD	HKD	48	Sep	0.999346132190276	0.000108977968287411	0.000163466952431117	0.000181629947145685	0.0000908149735728427	0.0000726519788582742	0.0000363259894291371
HKD	HKD	48	Oct	0.999281373193167	0.000102660972404731	0.000287450722733246	0.000225854139290407	0.0000410643889618923	0	0.0000615965834428384
HKD	HKD	48	Nov	0.999352186927579	0.000223383818076219	0.000201045436268597	0.000111691909038109	0.0000446767636152437	0	0.0000670151454228656
HKD	HKD	48	Dec	0.998881431767338	0.00018262338492444	0.00022827923115555	0.00022827923115555	0.00013696753869333	0.00022827923115555	0.000114139615577775
HKD	HKD	48	Jan	0.999281442677669	0.000208613416160586	0.000254971953085161	0.000069537805386862	0.000069537805386862	0.000069537805386862	0.0000463585369245747
HKD	HKD	48	Feb	0.999482681590519	0.000117572365791144	0.000188115785265831	0.0000235144731582289	0.0000940578926329156	0	0.0000940578926329156
HKD	HKD	48	Mar	0.999162479061977	0.000162100826714216	0.000162100826714216	0.000216134435618955	0.000135084022261847	0.0000540336089047387	0.000108067217809477
HKD	HKD	49	Apr	0.999012624303548	0.000211580506382679	0.000470178903072619	0.000117544725768155	0.000117544725768155	0.0000470178903072619	0.000023508945153631
HKD	HKD	49	May	0.999384348777818	0.000136811382707041	0.000250820868296242	0.0000912075884713608	0.0000684056913535206	0.0000228018971178402	0.0000456037942356804
HKD	HKD	49	Jun	0.999388960554009	0.000271573087107068	0.000135786543553534	0.0000678932717767669	0.0000226310905922556	0.000113155452961278	0
HKD	HKD	49	Jul	0.999585901152169	0.000219228801792804	0.0000974350230190242	0	0	0.0000487175115095121	0.0000487175115095121
HKD	HKD	49	Aug	0.999755582713032	0.0000222197533607377	0.000133318520164426	0.0000444395067214754	0.0000222197533607377	0	0.0000222197533607377
HKD	HKD	49	Sep	0.999002696413401	0.000240091604181288	0.00025856018911831	0.000203154434307243	0.000129280094559155	0.0000923429246851106	0.0000738743397480885
HKD	HKD	49	Oct	0.999089422433658	0.000278748234594514	0.000297331450234149	0.000148665725117074	0.00013008250947744	0.0000371664312792686	0.0000185832156396343
HKD	HKD	49	Nov	0.999412837880345	0.00012582045421184	0.000230670832721706	0.000146790529913813	0	0	0.0000838803028078931
HKD	HKD	49	Dec	0.999248582553453	0.000136621353917617	0.000273242707835235	0.000159391579570554	0.0000683106769588087	0.0000683106769588087	0.0000455404513058724
HKD	HKD	49	Jan	0.999346328936617	0.000116726975604062	0.000163417765845687	0.000210108556087312	0.0000700361853624373	0	0.0000933815804832497
HKD	HKD	49	Feb	0.999480764691999	0.0000708048147274015	0.000212414444182204	0.0000236016049091338	0.0000472032098182676	0.0000472032098182676	0.000118008024545669
HKD	HKD	49	Mar	0.999256576896328	0.000167869733087124	0.000263795294851195	0.000167869733087124	0.0000719441713230533	0.0000479627808820355	0.0000239813904410178
HKD	HKD	50	Apr	0.999134802059593	0.000211023887904111	0.00040094538701781	0.0000844095551616443	0.000126614332742466	0.0000211023887904111	0.0000211023887904111
HKD	HKD	50	May	0.999382733368873	0.000084172722426419	0.000168345444852838	0.000252518167279257	0.0000280575741421397	0.0000561151482842793	0.0000280575741421397
HKD	HKD	50	Jun	0.999466357308585	0.000139211136890951	0.000185614849187935	0.000139211136890951	0.0000464037122969838	0	0.0000232018561484919
HKD	HKD	50	Jul	0.999652978600347	0.000092539039907461	0.000115673799884326	0.0000462695199537305	0.0000231347599768652	0.0000231347599768652	0.0000462695199537305
HKD	HKD	50	Aug	0.999600987555799	0.0000249382777625377	0.000249382777625377	0.0000997531110501509	0	0.0000249382777625377	0
HKD	HKD	50	Sep	0.999568152374026	0.000136372934518263	0.000113644112098552	0.000113644112098552	0.0000454576448394209	0.0000227288224197104	0
HKD	HKD	50	Oct	0.999091459721381	0.000170351302241066	0.000340702604482132	0.000132495457298607	0.000113567534827377	0.0000567837674136887	0.0000946396123561478
HKD	HKD	50	Nov	0.998975059788179	0.000189803742929811	0.000455528983031545	0.000227764491515773	0.0000379607485859621	0.0000379607485859621	0.0000759214971719242
HKD	HKD	50	Dec	0.998886652678457	0.000192694728728643	0.000256926304971524	0.000278336830385818	0.000149873677900056	0.000149873677900056	0.0000856421016571747
HKD	HKD	50	Jan	0.999487191440759	0.00011654739982751	0.000139856879793012	0.000139856879793012	0.0000932379198620079	0	0.000023309479965502
HKD	HKD	50	Feb	0.999334046854561	0.0000951361636342014	0.000190272327268403	0.000142704245451302	0.0000951361636342014	0.0000475680818171007	0.0000951361636342014
HKD	HKD	50	Mar	0.999204780953299	0.000120487734348643	0.000289170562436744	0.000144585281218372	0.0000963901874789147	0.000072292640609186	0.000072292640609186
HKD	HKD	51	Apr	0.999176137563902	0.000126748067091977	0.000316870167729942	0.00014787274494064	0.000105623389243314	0.0000211246778486628	0.000105623389243314
HKD	HKD	51	May	0.999071914114431	0.000275917425439587	0.000301000827752276	0.000100333609250759	0.0000501668046253794	0.000125417011563448	0.0000752502069380691
HKD	HKD	51	Jun	0.999398573760632	0.000171836068390755	0.00034367213678151	0.0000286393447317925	0.0000286393447317925	0.0000286393447317925	0
HKD	HKD	51	Jul	0.999715025291505	0.000094991569498207	0.0000712436771236553	0.0000712436771236553	0	0.0000474957847491035	0
HKD	HKD	51	Aug	0.999668607678833	0.0000710126402499645	0.000213037920749893	0.0000236708800833215	0	0	0.0000236708800833215
HKD	HKD	51	Sep	0.999285221964108	0.000153166721976872	0.000306333443953744	0.0000765833609884359	0.000153166721976872	0.0000255277869961453	0
HKD	HKD	51	Oct	0.999184491355608	0.000279602963791416	0.000186401975860944	0.000209702222843562	0.000023300246982618	0	0.00011650123491309
HKD	HKD	51	Nov	0.999380265323908	0.000213033794906556	0.000174300377650818	0.00015493366902295	0.0000581001258836061	0.0000193667086278687	0
HKD	HKD	51	Dec	0.999186062285615	0.000174415224511153	0.000271312571461793	0.000251933102071665	0.0000193794693901281	0.0000193794693901281	0.0000775178775605124
HKD	HKD	51	Jan	0.999583981082087	0.000109478662608658	0.000197061592695584	0.0000218957325217315	0.0000656871975651946	0	0.0000218957325217315
HKD	HKD	51	Feb	0.999547984964553	0.0000713707950706571	0.000118951325117762	0.000142741590141314	0.0000713707950706571	0.0000237902650235524	0.0000237902650235524
HKD	HKD	51	Mar	0.999270906748973	0.000218727975308042	0.000267334192043162	0.0000972124334702408	0.0000243031083675602	0.0000486062167351204	0.0000729093251026806
HKD	HKD	52	Apr	0.999255841643102	0.000191355006059575	0.000318925010099292	0.000127570004039717	0.0000212616673399528	0.0000637850020198584	0.0000212616673399528
HKD	HKD	52	May	0.999367664912991	0.0000252934034803723	0.000278227438284096	0.000177053824362606	0.0000252934034803723	0.000075880210441117	0.0000505868069607446
HKD	HKD	52	Jun	0.999513207450488	0.0000512413210012554	0.000204965284005022	0.000128103302503139	0	0.0000256206605006277	0.0000768619815018831
HKD	HKD	52	Jul	0.999560658426571	0.000175736629371449	0.000117157752914299	0.000117157752914299	0	0.0000292894382285748	0
HKD	HKD	52	Aug	0.999683775237169	0.000121624908781318	0.0000972999270250547	0.0000486499635125274	0.0000243249817562637	0	0.0000243249817562637
HKD	HKD	52	Sep	0.999054109771774	0.000169775169168829	0.000388057529528753	0.000218282360359923	0.0000970143823821882	0.0000485071911910941	0.000024253595595547
HKD	HKD	52	Oct	0.999372187925081	0.000130794182274772	0.0000784765093648635	0.000156953018729727	0.000104635345819818	0.0000261588364549545	0.000130794182274772
HKD	HKD	52	Nov	0.999307842856461	0.000119337438541219	0.000167072413957707	0.00031027734020717	0.0000477349754164877	0.0000238674877082438	0.0000238674877082438
HKD	HKD	52	Dec	0.999188873721487	0.000217619245454725	0.000237402813223337	0.00013848497438028	0.0000791342710744456	0.0000791342710744456	0.0000593507033058342
HKD	HKD	52	Jan	0.999425070874883	0.0000991257112269781	0.000198251422453956	0.0000594754267361868	0.0000793005689815825	0.0000991257112269781	0.0000396502844907912
HKD	HKD	52	Feb	0.999508039088531	0.0000670855788367361	0.000313066034571435	0.0000670855788367361	0	0	0.0000447237192244907
HKD	HKD	52	Mar	0.999221202754995	0.000194699311251186	0.000243374139063983	0.000219036725157585	0.0000730122417191949	0.0000243374139063983	0.0000243374139063983
HKD	HKD	53	Apr	0.999210885514417	0.00017061934823409	0.000319911277938918	0.000127964511175567	0.0000426548370585224	0.0000853096741170449	0.0000426548370585224
HKD	HKD	53	May	0.99933542928712	0.000204483296270736	0.00025560412033842	0.000178922884236894	0.000025560412033842	0	0
HKD	HKD	53	Jun	0.999690474348062	0.0000515876086564007	0.000103175217312801	0.000103175217312801	0	0	0.0000515876086564007
HKD	HKD	53	Jul	0.999632651990239	0.000104956574217418	0.000131195717771772	0.0000524782871087088	0	0.0000262391435543544	0.0000524782871087088
HKD	HKD	53	Aug	0.999849827301397	0.0000600690794413576	0.0000300345397206788	0.0000300345397206788	0	0.0000300345397206788	0
HKD	HKD	53	Sep	0.99940127229637	0.000124734938256206	0.000199575901209929	0.0000748409629537233	0.0000748409629537233	0.0000997879506049645	0.0000249469876512411
HKD	HKD	53	Oct	0.999253657080306	0.000223902875908051	0.000298537167877401	0.0000995123892924669	0.0000248780973231167	0.0000746342919693502	0.0000248780973231167
HKD	HKD	53	Nov	0.999438352500669	0.000213960952126237	0.000106980476063118	0.0000534902380315593	0.0000802353570473389	0.0000802353570473389	0.0000267451190157796
HKD	HKD	53	Dec	0.999218139171228	0.00019546520719312	0.000317630961688819	0.0000977326035965598	0.0000488663017982799	0.0000977326035965598	0.00002443315089914
HKD	HKD	53	Jan	0.999493558058504	0.0000607730329794992	0.000121546065958998	0.000162061421278665	0.000101288388299165	0.0000202576776598331	0.0000405153553196662
HKD	HKD	53	Feb	0.999554926158203	0.0000606918875177018	0.000161845033380538	0.0000809225166902691	0.0000606918875177018	0.0000404612583451345	0.0000404612583451345
HKD	HKD	53	Mar	0.999291752341787	0.000205620287868403	0.000182773589216358	0.0000913867946081791	0.0000913867946081791	0.0000913867946081791	0.0000456933973040896
HKD	HKD	54	Apr	0.999218984680084	0.000160208270751978	0.000340442575347952	0.000100130169219986	0.00014018223690798	0.0000200260338439972	0.0000200260338439972
HKD	HKD	54	May	0.999592418993275	0.000152842877521907	0.000152842877521907	0.0000509476258406358	0	0.0000509476258406358	0
HKD	HKD	54	Jun	0.999530013838481	0.000234993080759289	0.000208882738452701	0.0000261103423065876	0	0	0
HKD	HKD	54	Jul	0.99970947891081	0.000158466048649077	0.000052822016216359	0.000052822016216359	0	0.0000264110081081795	0
HKD	HKD	54	Aug	0.999649387777118	0.000161821025945305	0.0000809105129726523	0.000107880683963536	0	0	0
HKD	HKD	54	Sep	0.999199384141648	0.000246343341031563	0.000246343341031563	0.000123171670515781	0.0000615858352578907	0.000092378752886836	0.0000307929176289453
HKD	HKD	54	Oct	0.999436850458199	0.000153586238673015	0.000153586238673015	0.000127988532227512	0.0000255977064455025	0.000051195412891005	0.000051195412891005
HKD	HKD	54	Nov	0.999159085696812	0.000280304767729277	0.00010192900644701	0.000127411258058762	0.000152893509670514	0.000127411258058762	0.0000509645032235048
HKD	HKD	54	Dec	0.99904151604776	0.000164311534669734	0.000492934604009202	0.000191696790448023	0.000027385255778289	0.000027385255778289	0.0000547705115565779
HKD	HKD	54	Jan	0.999474605954466	0.000125093820365274	0.000250187640730548	0	0.000125093820365274	0.0000250187640730548	0
HKD	HKD	54	Feb	0.999566008101182	0.0000413325617921799	0.00016533024716872	0.0000413325617921799	0.00010333140448045	0.0000206662808960899	0.0000619988426882698
HKD	HKD	54	Mar	0.999338227691035	0.000103401923275773	0.000165443077241237	0.000186123461896391	0.0000827215386206184	0.0000827215386206184	0.0000413607693103092
HKD	HKD	55	Apr	0.999186815569771	0.000198778416278145	0.0003614153023239	0.0000722830604647801	0.000018070765116195	0.00003614153023239	0.000126495355813365
HKD	HKD	55	May	0.999521153063423	0.000119711734144181	0.0000239423468288362	0.000119711734144181	0.000119711734144181	0.0000718270404865085	0.0000239423468288362
HKD	HKD	55	Jun	0.999661819411566	0.0000780416742540517	0.000156083348508103	0.0000520277828360344	0.0000260138914180172	0	0.0000260138914180172
HKD	HKD	55	Jul	0.999571883445268	0.000133786423353758	0.000133786423353758	0.0000802718540122548	0.0000267572846707516	0.0000267572846707516	0.0000267572846707516
HKD	HKD	55	Aug	0.999810354636829	0.000135460973693479	0	0	0	0.0000270921947386958	0.0000270921947386958
HKD	HKD	55	Sep	0.999364482882484	0.000165787074134453	0.000138155895112044	0.0000828935370672267	0.000165787074134453	0.0000276311790224089	0.0000552623580448178
HKD	HKD	55	Oct	0.999461275193307	0.0000950690835340347	0.000221827861579414	0.0000950690835340347	0.0000633793890226898	0.0000633793890226898	0
HKD	HKD	55	Nov	0.99960647480127	0.00015741007949209	0.0000524700264973634	0.000104940052994727	0.0000262350132486817	0.0000262350132486817	0.0000262350132486817
HKD	HKD	55	Dec	0.999400292031706	0.000260742594910305	0.000104297037964122	0.0000782227784730914	0.0000521485189820609	0.0000521485189820609	0.0000521485189820609
HKD	HKD	55	Jan	0.999495289367429	0.0000841184387617766	0.000140197397936294	0.0000841184387617766	0.0000280394795872589	0.000112157918349035	0.0000560789591745177
HKD	HKD	55	Feb	0.999719086776648	0.0000255375657592318	0.0000766126972776955	0.0000510751315184637	0.000102150263036927	0	0.0000255375657592318
HKD	HKD	55	Mar	0.999365830972815	0.000190250708155414	0.000084555870291295	0.000126833805436942	0.000105694837864119	0.0000634169027184712	0.0000634169027184712
HKD	HKD	56	Apr	0.99927726918943	0.000148252473963159	0.000296504947926319	0.000166784033208554	0.0000741262369815796	0.0000185315592453949	0.0000185315592453949
HKD	HKD	56	May	0.999524108243743	0.00017305154772978	0.000129788660797335	0	0.0000648943303986675	0.000108157217331113	0
HKD	HKD	56	Jun	0.999584097859327	0.000220183486238532	0.000073394495412844	0.0000978593272171254	0	0	0.0000244648318042813
HKD	HKD	56	Jul	0.999573515300139	0.000186587056189359	0.000133276468706685	0.000026655293741337	0.000026655293741337	0.000026655293741337	0.000026655293741337
HKD	HKD	56	Aug	0.999697827102162	0.000137351317199132	0.000109881053759306	0.0000274702634398264	0	0.0000274702634398264	0
HKD	HKD	56	Sep	0.999443578900512	0.000166926329846428	0.000250389494769642	0.000139105274872023	0	0	0
HKD	HKD	56	Oct	0.999175808560223	0.000227363155800603	0.000170522366850452	0.000113681577900301	0.000142101972375377	0.0000852611834252259	0.0000852611834252259
HKD	HKD	56	Nov	0.999480620658313	0.000194767253132507	0.000129844835421671	0.0000649224177108356	0.0000324612088554178	0.0000649224177108356	0.0000324612088554178
HKD	HKD	56	Dec	0.999410314141739	0.000107215610592902	0.000214431221185805	0.000160823415889354	0.0000268039026482256	0.0000804117079446768	0
HKD	HKD	56	Jan	0.999519217927829	0.000106840460482385	0.000106840460482385	0.000106840460482385	0.000106840460482385	0.0000267101151205962	0.0000267101151205962
HKD	HKD	56	Feb	0.99931330472103	0.000143061516452074	0.000228898426323319	0.000143061516452074	0.0000286123032904149	0.0000286123032904149	0.00011444921316166
HKD	HKD	56	Mar	0.99932091832737	0.000156711155222399	0.000261185258703999	0.000130592629351999	0.0000261185258703999	0.0000522370517407998	0.0000522370517407998
HKD	HKD	57	Apr	0.999106631542779	0.000274882602221968	0.000389417019814454	0.000137441301110984	0.0000458137670369946	0	0.0000458137670369946
HKD	HKD	57	May	0.99960415200563	0.000109957776213934	0.000175932441942294	0.0000879662209711471	0.0000219915552427868	0	0
HKD	HKD	57	Jun	0.999801082992596	0.000066305669134711	0.0000442037794231407	0.0000442037794231407	0	0	0.0000442037794231407
HKD	HKD	57	Jul	0.99969887076537	0.0000752823086574655	0.000100376411543287	0.0000752823086574655	0	0	0.0000501882057716437
HKD	HKD	57	Aug	0.999726267382021	0.0000547465235957517	0.000136866308989379	0.0000547465235957517	0	0	0.0000273732617978758
HKD	HKD	57	Sep	0.999266551947869	0.000197466783266101	0.000253885864199272	0.000197466783266101	0.0000564190809331716	0.0000282095404665858	0
HKD	HKD	57	Oct	0.999284487693188	0.000314825414997138	0.0000858614768174013	0.000143102461362335	0.000114481969089868	0.0000286204922724671	0.0000286204922724671
HKD	HKD	57	Nov	0.999213126220383	0.000233147786553201	0.000291434733191502	0.000174860839914901	0	0.0000291434733191502	0.0000582869466383004
HKD	HKD	57	Dec	0.999268884384035	0.000232627695988834	0.000232627695988834	0.0000996975839952145	0.0000664650559968097	0.0000664650559968097	0.0000332325279984048
HKD	HKD	57	Jan	0.999643131656967	0.0000823542330075766	0.000164708466015153	0.0000823542330075766	0.0000274514110025255	0	0
HKD	HKD	57	Feb	0.99959119154039	0.00010901558922926	0.00010901558922926	0.0000545077946146299	0.0000545077946146299	0.0000545077946146299	0.0000272538973073149
HKD	HKD	57	Mar	0.999413575722035	0.000117284855593022	0.000175927283389532	0.000117284855593022	0.0000879636416947662	0.0000293212138982554	0.0000586424277965108
HKD	HKD	58	Apr	0.999031743124068	0.000130845523774632	0.000444874780833748	0.000183183733284484	0.000078507314264779	0.000104676419019705	0.0000261691047549263
HKD	HKD	58	May	0.999516298067879	0.000107489318248999	0.000161233977373499	0.000134361647811249	0.0000268723295622498	0.0000268723295622498	0.0000268723295622498
HKD	HKD	58	Jun	0.999549924612373	0.000202533924432342	0.0001575263856696	0.0000450075387627428	0.0000225037693813714	0	0.0000225037693813714
HKD	HKD	58	Jul	0.999637574467121	0.000181212766439396	0.000135909574829547	0	0	0.0000453031916098489	0
HKD	HKD	58	Aug	0.999768005361654	0.000128885910192298	0.0000773315461153787	0.0000257771820384596	0	0	0
HKD	HKD	58	Sep	0.999464773655596	0.000197188653201499	0.0000563396152004282	0.000169018845601285	0.0000563396152004282	0.0000563396152004282	0
HKD	HKD	58	Oct	0.999332152501524	0.000261331629838265	0.00020325793431865	0.0000871105432794216	0.0000290368477598072	0.0000580736955196144	0.0000290368477598072
HKD	HKD	58	Nov	0.99944096272104	0.000323653161502928	0.0000588460293641687	0.0000294230146820843	0.0000588460293641687	0.0000588460293641687	0.0000294230146820843
HKD	HKD	58	Dec	0.999521831385792	0.0000298855383879741	0.000239084307103792	0.0000896566151639222	0.0000597710767759481	0.0000597710767759481	0
HKD	HKD	58	Jan	0.999590415728036	0.0000341320226636631	0.000204792135981978	0.0000341320226636631	0.0000341320226636631	0.0000682640453273261	0.0000341320226636631
HKD	HKD	58	Feb	0.999607050634333	0.000112271247333558	0.000168406871000337	0.0000561356236667789	0	0.0000280678118333895	0.0000280678118333895
HKD	HKD	58	Mar	0.999246315319339	0.000279142474318892	0.000167485484591335	0.000139571237159446	0.0000837427422956677	0.0000279142474318892	0.0000558284948637785
HKD	HKD	59	Apr	0.999506538366642	0.000148038490007402	0.000148038490007402	0.0000493461633358006	0.000074019245003701	0.0000246730816679003	0.0000493461633358006
HKD	HKD	59	May	0.99952920498415	0.0000941590031700198	0.00018831800634004	0.000156931671950033	0	0.0000313863343900066	0
HKD	HKD	59	Jun	0.999230663552686	0.00010990520675917	0.000274763016897926	0.000164857810138755	0.0000549526033795851	0.0000274763016897926	0.000137381508448963
HKD	HKD	59	Jul	0.99965360367642	0.0000923723529547606	0.0000692792647160705	0.000115465441193451	0.0000230930882386902	0.0000461861764773803	0
HKD	HKD	59	Aug	0.9996739788552	0.000116436123142844	0.0000465744492571375	0.000116436123142844	0.0000232872246285688	0	0.0000232872246285688
HKD	HKD	59	Sep	0.999469988074732	0.000185504173843912	0.000106002385053664	0.000106002385053664	0	0.000106002385053664	0.0000265005962634159
HKD	HKD	59	Oct	0.999302913241744	0.000203316971158035	0.000319498097534056	0.0000871358447820152	0.0000290452815940051	0	0.0000580905631880101
HKD	HKD	59	Nov	0.999253330147542	0.000418135117376501	0.000149333970491607	0.0000896003822949645	0.0000298667940983215	0.0000298667940983215	0.0000298667940983215
HKD	HKD	59	Dec	0.999546636039412	0.000120897056156683	0.000181345584235024	0.000120897056156683	0	0.0000302242640391706	0
HKD	HKD	59	Jan	0.999477838867218	0.000122861443007648	0.00030715360751912	0.0000614307215038241	0	0.000030715360751912	0
HKD	HKD	59	Feb	0.999615357717323	0.000139869920973495	0.000104902440730121	0.0000699349604867473	0.0000349674802433737	0.0000349674802433737	0
HKD	HKD	59	Mar	0.99956886640607	0.000114968958381237	0.0000862267187859278	0.0000574844791906185	0.0000574844791906185	0.0000862267187859278	0.0000287422395953093
HKD	HKD	60	Apr	0.999111652580015	0.000329957613137389	0.000279194903423945	0.000152288129140334	0.0000507627097134445	0.0000507627097134445	0.0000253813548567223
HKD	HKD	60	May	0.999559445488722	0.0000881109022556391	0.0000881109022556391	0.000176221804511278	0.0000587406015037594	0.0000293703007518797	0
HKD	HKD	60	Jun	0.99945367484012	0.000160683870553074	0.0000964103223318443	0.000192820644663689	0.0000321367741106148	0.0000321367741106148	0.0000321367741106148
HKD	HKD	60	Jul	0.999661657315251	0.000112780894916401	0.0000563904474582006	0.0000845856711873009	0.0000563904474582006	0.0000281952237291003	0
HKD	HKD	60	Aug	0.999881212581963	0.0000475149672146726	0.0000237574836073363	0.0000475149672146726	0	0	0
HKD	HKD	60	Sep	0.999329293122859	0.000143722902244473	0.000215584353366709	0.000119769085203727	0.0000479076340814909	0.0000958152681629818	0.0000479076340814909
HKD	HKD	60	Oct	0.999481072813678	0.0000546239143497023	0.000163871743049107	0.000109247828699405	0.000109247828699405	0.0000546239143497023	0.0000273119571748512
HKD	HKD	60	Nov	0.999521574021469	0.000209311365607152	0.000119606494632659	0.0000897048709744939	0.0000299016236581646	0.0000299016236581646	0
HKD	HKD	60	Dec	0.99947833558365	0.000153430710691052	0.000245489137105683	0.0000306861421382104	0	0.0000920584264146311	0
HKD	HKD	60	Jan	0.99950282766764	0.000155366353862408	0.000155366353862408	0.000062146541544963	0.0000310732707724815	0.000062146541544963	0.0000310732707724815
HKD	HKD	60	Feb	0.999653608766847	0.000157450560523995	0.0000629802242095982	0.0000314901121047991	0.0000944703363143973	0	0
HKD	HKD	60	Mar	0.999102237224836	0.00021546306603943	0.000359105110065716	0.000179552555032858	0.0000718210220131433	0.0000359105110065716	0.0000359105110065716
HKD	HKD	61	Apr	0.999233496215388	0.000159688288460924	0.000351314234614033	0.0000319376576921849	0.0000638753153843697	0.0000638753153843697	0.0000958129730765546
HKD	HKD	61	May	0.999636385673596	0.000121204775468153	0.000151505969335192	0.0000303011938670384	0.0000303011938670384	0.0000303011938670384	0
HKD	HKD	61	Jun	0.999458385990251	0.000210627670457965	0.000090269001624842	0.000120358668833123	0.000090269001624842	0.0000300896672082807	0
HKD	HKD	61	Jul	0.999702715201163	0.000066063288630508	0.000066063288630508	0.000132126577261016	0	0	0.000033031644315254
HKD	HKD	61	Aug	0.99965202261853	0.0000869943453675511	0.0000869943453675511	0.000115992460490068	0.0000579962302450341	0	0
HKD	HKD	61	Sep	0.999511121975067	0.0000977756049865559	0.00024443901246639	0.000024443901246639	0.000024443901246639	0.0000733317037399169	0.000024443901246639
HKD	HKD	61	Oct	0.999432056695558	0.000222238684346989	0.000271625058646319	0.0000246931871496654	0.0000246931871496654	0.0000246931871496654	0
HKD	HKD	61	Nov	0.999465977121336	0.000168638803788752	0.000112425869192501	0.000140532336490627	0.0000562129345962506	0.0000281064672981253	0.0000281064672981253
HKD	HKD	61	Dec	0.999231856449333	0.0000921772260800098	0.00021508019418669	0.00021508019418669	0.0000614514840533399	0.00012290296810668	0.0000614514840533399
HKD	HKD	61	Jan	0.999463333017647	0.000157843230103861	0.000189411876124633	0.000126274584083089	0.0000631372920415443	0	0
HKD	HKD	61	Feb	0.999363260108246	0.000127347978350844	0.000159184972938555	0.000159184972938555	0.0000636739891754218	0.0000955109837631328	0.0000318369945877109
HKD	HKD	61	Mar	0.999515096657399	0.000096980668520075	0.000290942005560225	0.000096980668520075	0	0	0
HKD	HKD	62	Apr	0.999140425775766	0.000229219793129137	0.000315177215552563	0.000200567318987995	0	0.000114609896564568	0
HKD	HKD	62	May	0.999734607218684	0.0000758265089475281	0.0000758265089475281	0.000037913254473764	0	0.0000758265089475281	0
HKD	HKD	62	Jun	0.999688677189378	0.0000933968431867003	0.0000622645621244669	0.000155661405311167	0	0	0
HKD	HKD	62	Jul	0.999659495434143	0.000123819842129701	0.000123819842129701	0.0000309549605324253	0	0.0000619099210648507	0
HKD	HKD	62	Aug	0.999829682869503	0.0000681268521987942	0.0000681268521987942	0.0000340634260993971	0	0	0
HKD	HKD	62	Sep	0.999580926153201	0.000149669230999491	0.0000898015385996947	0.0000898015385996947	0.0000898015385996947	0	0
HKD	HKD	62	Oct	0.999444654802474	0.000201943708191342	0.000252429635239177	0.0000504859270478354	0.0000252429635239177	0	0.0000252429635239177
HKD	HKD	62	Nov	0.99944044560877	0.000101737162041865	0.000101737162041865	0.000305211486125595	0	0.0000254342905104662	0.0000254342905104662
HKD	HKD	62	Dec	0.999335624945839	0.000202201103440307	0.00014442935960022	0.00014442935960022	0.0000866576157601317	0.0000866576157601317	0
HKD	HKD	62	Jan	0.999493221842139	0.0000316736348663373	0.000190041809198024	0.000126694539465349	0.0000633472697326745	0.0000633472697326745	0.0000316736348663373
HKD	HKD	62	Feb	0.999514437394795	0.0000647416806940308	0.000226595882429108	0.000161854201735077	0	0	0.0000323708403470154
HKD	HKD	62	Mar	0.99947664529635	0.00016354834489075	0.00016354834489075	0.0001962580138689	0	0	0
HKD	HKD	63	Apr	0.999045635953497	0.0001446006131066	0.000549482329805078	0.0001446006131066	0	0.0000578402452426398	0.0000578402452426398
HKD	HKD	63	May	0.999414822209218	0.000240955560910124	0.000137688891948642	0.000137688891948642	0.0000344222229871605	0.0000344222229871605	0
HKD	HKD	63	Jun	0.999377649850247	0.000194484421797814	0.000194484421797814	0.000194484421797814	0.0000388968843595628	0	0
HKD	HKD	63	Jul	0.999615100875646	0.000224524489206787	0.000096224781088623	0.000032074927029541	0	0	0.000032074927029541
HKD	HKD	63	Aug	0.99945832271221	0.000159316849349987	0.000191180219219985	0.0000955901096099924	0.0000318633698699975	0.0000637267397399949	0
HKD	HKD	63	Sep	0.999612730601324	0.000176031544852838	0.000070412617941135	0.0000352063089705675	0.000070412617941135	0.0000352063089705675	0
HKD	HKD	63	Oct	0.999226891795776	0.000216470297182794	0.000309243281689705	0.000154621640844853	0.0000618486563379411	0	0.0000309243281689705
HKD	HKD	63	Nov	0.999479383590171	0.000130154102457309	0.000208246563931695	0.0000780924614743857	0.0000520616409829238	0.0000520616409829238	0
HKD	HKD	63	Dec	0.999476741143844	0.000209303542462456	0.000130814714039035	0.000052325885615614	0.000026162942807807	0.000104651771231228	0
HKD	HKD	63	Jan	0.999613313899878	0.000118980338499063	0.000178470507748595	0.0000594901692495315	0.0000297450846247658	0	0
HKD	HKD	63	Feb	0.999707687810582	0.000129916528630355	0.0000974373964727662	0.0000649582643151775	0	0	0
HKD	HKD	63	Mar	0.999231976491802	0.000133569305773533	0.000333923264433833	0.000133569305773533	0.0000667846528867666	0.0000667846528867666	0.0000333923264433833
HKD	HKD	64	Apr	0.999001790904554	0.000293590910425413	0.00044038636563812	0.000176154546255248	0.0000587181820850826	0.0000293590910425413	0
HKD	HKD	64	May	0.999379395945387	0.000172390015170321	0.000206868018204386	0.0000689560060681285	0.0000689560060681285	0	0.000103434009102193
HKD	HKD	64	Jun	0.999610771027211	0.000141537808287039	0.0000707689041435193	0.0000707689041435193	0.0000353844520717597	0	0.0000707689041435193
HKD	HKD	64	Jul	0.999558959143579	0.000120283869933042	0.000160378493244056	0.000040094623311014	0	0.000120283869933042	0
HKD	HKD	64	Aug	0.999768181216055	0.0000662339382699695	0.0000993509074049543	0.0000662339382699695	0	0	0
HKD	HKD	64	Sep	0.999473511023363	0.000164527805199079	0.000131622244159263	0.0000987166831194472	0.0000329055610398157	0.0000987166831194472	0
HKD	HKD	64	Oct	0.999162479061977	0.000327725584443959	0.000182069769135533	0.00010924186148132	0.000145655815308426	0.0000728279076542131	0
HKD	HKD	64	Nov	0.99926639448839	0.00019137535085481	0.000159479459045675	0.00025516713447308	0.000031895891809135	0.0000956876754274049	0
HKD	HKD	64	Dec	0.999303509241897	0.000214304848647201	0.000214304848647201	0.0001339405304045	0.0000535762121618002	0.0000803643182427002	0
HKD	HKD	64	Jan	0.999650076713951	0.000134585879249549	0.000134585879249549	0	0	0.0000807515275497295	0
HKD	HKD	64	Feb	0.999602871544219	0.000122193371009623	0.000122193371009623	0.000122193371009623	0	0.0000305483427524057	0
HKD	HKD	64	Mar	0.99959872930948	0.000167196121049992	0.000133756896839993	0.0000668784484199967	0.0000334392242099983	0	0
HKD	HKD	65	Apr	0.999527144841446	0.000088660342228921	0.000265981026686763	0.0000295534474096403	0.0000591068948192807	0	0.0000295534474096403
HKD	HKD	65	May	0.999474127050905	0.000175290983031833	0.0000701163932127331	0.000140232786425466	0	0.0000701163932127331	0.0000701163932127331
HKD	HKD	65	Jun	0.999538679914833	0.000177430801987225	0.000106458481192335	0.000106458481192335	0	0.00007097232079489	0
HKD	HKD	65	Jul	0.999562714087894	0.000145761970701844	0.000218642956052766	0.0000728809853509219	0	0	0
HKD	HKD	65	Aug	0.999875565141648	0.0000829565722344353	0.0000414782861172176	0	0	0	0
HKD	HKD	65	Sep	0.999657651489216	0.0000684697021567956	0.000171174255391989	0.0000342348510783978	0	0.0000342348510783978	0.0000342348510783978
HKD	HKD	65	Oct	0.999183034346598	0.00020424141335058	0.000272321884467441	0.00010212070667529	0.0000680804711168601	0.0000340402355584301	0.00013616094223372
HKD	HKD	65	Nov	0.999361789991365	0.000187708826069002	0.0000750835304276007	0.000300334121710403	0	0.0000375417652138004	0.0000375417652138004
HKD	HKD	65	Dec	0.999342429722177	0.000197271083347033	0.000197271083347033	0.000131514055564689	0	0.0000328785138911721	0.0000986355416735164
HKD	HKD	65	Jan	0.999668563221566	0.000165718389217257	0.000110478926144838	0.0000276197315362095	0.0000276197315362095	0	0
HKD	HKD	65	Feb	0.999723848448028	0	0.000110460620788689	0.0000828454655915166	0.0000276151551971722	0.0000276151551971722	0.0000276151551971722
HKD	HKD	65	Mar	0.999307762499607	0.000251722727415752	0.000188792045561814	0.000125861363707876	0.0000943960227809068	0.0000314653409269689	0
HKD	HKD	66	Apr	0.999003873824018	0.000276701715550636	0.000415052573325955	0.000249031543995573	0	0.0000276701715550636	0.0000276701715550636
HKD	HKD	66	May	0.999471458773784	0.0000704721634954193	0.000281888653981677	0.000140944326990839	0	0.0000352360817477097	0
HKD	HKD	66	Jun	0.999639366727974	0.000108189981607703	0.000144253308810271	0.000108189981607703	0	0	0
HKD	HKD	66	Jul	0.999341455383602	0.000292686496176783	0.000109757436066293	0.000182929060110489	0	0.0000731716240441957	0
HKD	HKD	66	Aug	0.999811619320323	0.000113028407806495	0.0000376761359354985	0.0000376761359354985	0	0	0
HKD	HKD	66	Sep	0.999528827208087	0.0000856677803478112	0.000171335560695622	0.0000428338901739056	0.0000856677803478112	0.0000856677803478112	0
HKD	HKD	66	Oct	0.999433327430494	0.000247919249158845	0.0000708340711882415	0.0000708340711882415	0.0000354170355941208	0.0000708340711882415	0.0000708340711882415
HKD	HKD	66	Nov	0.999227500965624	0.000210681554829875	0.000316022332244812	0.000175567962358229	0.0000351135924716458	0.0000351135924716458	0
HKD	HKD	66	Dec	0.999263822697509	0.000193730869076679	0.000154984695261343	0.000232477042892014	0.0000774923476306715	0.0000774923476306715	0
HKD	HKD	66	Jan	0.999491283999186	0.000135657600217052	0.000135657600217052	0.000169572000271315	0	0.000033914400054263	0.000033914400054263
HKD	HKD	66	Feb	0.999688031764039	0.000113442994895065	0.0000850822461712989	0.0000567214974475326	0.0000283607487237663	0	0.0000283607487237663
HKD	HKD	66	Mar	0.999573669849932	0.00022737608003638	0.0000852660300136426	0.000056844020009095	0.0000284220100045475	0.0000284220100045475	0
HKD	HKD	67	Apr	0.999258600237248	0.000123566627125346	0.000370699881376038	0.000123566627125346	0.0000741399762752076	0.0000247133254250692	0.0000247133254250692
HKD	HKD	67	May	0.999768984521963	0.0000660044222962939	0.0000990066334444408	0.0000660044222962939	0	0	0
HKD	HKD	67	Jun	0.999673652911741	0.000108782362752919	0.000145043150337225	0.0000725215751686127	0	0	0
HKD	HKD	67	Jul	0.999627477276114	0.000149009089554463	0.0000745045447772314	0	0	0.000111756817165847	0.0000372522723886157
HKD	HKD	67	Aug	0.999734798257246	0.000113657889751847	0.0000378859632506156	0.000113657889751847	0	0	0
HKD	HKD	67	Sep	0.999414497052969	0.0000780670596042	0.0002732347086147	0.0001171005894063	0	0.0001171005894063	0
HKD	HKD	67	Oct	0.999290339749845	0.000266122593808214	0.00017741506253881	0.000133061296904107	0	0	0.000133061296904107
HKD	HKD	67	Nov	0.999341093784318	0.000109817702613661	0.000292847206969764	0.000146423603484882	0.0000366059008712204	0.0000732118017424409	0
HKD	HKD	67	Dec	0.999494256195362	0.0000722491149483419	0.000216747344845026	0.000144498229896684	0.0000361245574741709	0.0000361245574741709	0
HKD	HKD	67	Jan	0.999679833513427	0.0000800416216432545	0.000120062432464882	0	0.0000400208108216273	0.0000800416216432545	0
HKD	HKD	67	Feb	0.999720982142857	0.000104631696428571	0.0000348772321428571	0.000104631696428571	0	0	0.0000348772321428571
HKD	HKD	67	Mar	0.999591312470808	0.000145959831854274	0.000145959831854274	0.0000291919663708547	0.0000291919663708547	0	0.0000583839327417095
HKD	HKD	68	Apr	0.999020248203788	0.000276340250213536	0.000477314977641562	0.000150731045571019	0	0.0000502436818570065	0.0000251218409285032
HKD	HKD	68	May	0.999466729869053	0.000207382828701783	0.000118504473543876	0.0000592522367719382	0.0000296261183859691	0.0000888783551579072	0.0000296261183859691
HKD	HKD	68	Jun	0.999559202495592	0.000169537501695375	0.0001356300013563	0.000101722501017225	0	0	0.000033907500339075
HKD	HKD	68	Jul	0.999550931816481	0.000261956440386199	0.000187111743132999	0	0	0	0
HKD	HKD	68	Aug	0.999615103344752	0.00011546899657442	0.00011546899657442	0.00011546899657442	0.0000384896655248066	0	0
HKD	HKD	68	Sep	0.999372647427854	0.00011762860727729	0.000196047678795483	0.00023525721455458	0.0000784190715181932	0	0
HKD	HKD	68	Oct	0.999270753149941	0.000202568569460762	0.00032410971113722	0.000121541141676457	0.000081027427784305	0	0
HKD	HKD	68	Nov	0.999264536888072	0.00027579866697311	0.000229832222477591	0.000183865777982073	0	0.0000459664444955183	0
HKD	HKD	68	Dec	0.999282802355428	0.00022648346670693	0.00022648346670693	0.000188736222255775	0.0000377472444511551	0	0.0000377472444511551
HKD	HKD	68	Jan	0.999478681809719	0.0000744740271830199	0.00018618506795755	0.00011171104077453	0	0.00011171104077453	0.00003723701359151
HKD	HKD	68	Feb	0.999630086313194	0.000164406083025072	0.000041101520756268	0.000164406083025072	0	0	0
HKD	HKD	68	Mar	0.999280109423368	0.000287956230652941	0.000215967172989706	0.000107983586494853	0.0000359945288316176	0.0000719890576632352	0
HKD	HKD	69	Apr	0.999255698557916	0.000248100480694681	0.000341138160955187	0.000124050240347341	0	0	0.0000310125600868352
HKD	HKD	69	May	0.999610626890706	0.0000599035552760056	0.000119807110552011	0.0000599035552760056	0.0000299517776380028	0.0000299517776380028	0.0000898553329140084
HKD	HKD	69	Jun	0.999451286428484	0.000121936349225704	0.000274356785757834	0.000121936349225704	0	0.0000304840873064261	0
HKD	HKD	69	Jul	0.999789672941424	0.000175272548813405	0	0	0	0	0.000035054509762681
HKD	HKD	69	Aug	0.999689416880192	0.000155291559903719	0.0000776457799518596	0.0000776457799518596	0	0	0
HKD	HKD	69	Sep	0.999362905152505	0.000238910567810783	0.000159273711873855	0.000159273711873855	0	0.0000796368559369276	0
HKD	HKD	69	Oct	0.999593958096476	0.000243625142114666	0.000162416761409777	0	0	0	0
HKD	HKD	69	Nov	0.999622499056248	0.0000419445493058177	0.000251667295834906	0.0000419445493058177	0	0.0000419445493058177	0
HKD	HKD	69	Dec	0.999286970575652	0.0000950705899130104	0.000285211769739031	0.000237676474782526	0.0000950705899130104	0	0
HKD	HKD	69	Jan	0.999610182044985	0.000116945386504502	0.000116945386504502	0.0000779635910030016	0.0000389817955015008	0.0000389817955015008	0
HKD	HKD	69	Feb	0.9995790440473	0.000153074891890858	0	0.000229612337836286	0.0000382687229727144	0	0
HKD	HKD	69	Mar	0.999449642267474	0.000127005630582956	0.000127005630582956	0.000169340840777274	0.0000846704203886372	0.0000423352101943186	0
HKD	HKD	70	Apr	0.99894183755382	0.00036488360213092	0.000401371962344012	0.000218930161278552	0.000036488360213092	0	0.000036488360213092
HKD	HKD	70	May	0.999484479139817	0.000184114592922635	0.000147291674338108	0.000073645837169054	0	0.000110468755753581	0
HKD	HKD	70	Jun	0.999845812261009	0.0000925126433945973	0.0000616750955963982	0	0	0	0
HKD	HKD	70	Jul	0.999716338880484	0.0000630358043368633	0.000094553706505295	0.0000630358043368633	0	0	0.0000630358043368633
HKD	HKD	70	Aug	0.999782119253395	0.000145253831069794	0.0000363134577674486	0	0.0000363134577674486	0	0
HKD	HKD	70	Sep	0.999435438341802	0.000201629163642229	0.000120977498185338	0.000161303330913783	0.0000806516654568917	0	0
HKD	HKD	70	Oct	0.99929720120716	0.0002067055273058	0.0002067055273058	0.00016536442184464	0.00004134110546116	0	0.0000826822109223201
HKD	HKD	70	Nov	0.999621546612842	0.000168201505403473	0.0000420503763508683	0.000126151129052605	0	0	0.0000420503763508683
HKD	HKD	70	Dec	0.999349889481212	0.000130022103757639	0.000173362805010185	0.000216703506262731	0.0000866814025050925	0	0.0000433407012525463
HKD	HKD	70	Jan	0.999606763664963	0	0.000294927251278018	0.0000491545418796697	0	0	0.0000491545418796697
HKD	HKD	70	Feb	0.999358099975929	0.00012035625451336	0.000361068763540079	0.0000401187515044532	0.0000401187515044532	0	0.0000802375030089064
HKD	HKD	70	Mar	0.999564649542882	0.0000791546285669055	0.000158309257133811	0.0000791546285669055	0.0000791546285669055	0	0.0000395773142834527
HKD	HKD	71	Apr	0.999153288626973	0.000169342274605433	0.000372553004131952	0.000169342274605433	0.000067736909842173	0.000067736909842173	0
HKD	HKD	71	May	0.999478578256713	0.0000434518119405579	0.000260710871643348	0.000130355435821674	0	0.0000869036238811158	0
HKD	HKD	71	Jun	0.999772356489737	0.000113821755131464	0.0000379405850438214	0.0000379405850438214	0	0	0.0000379405850438214
HKD	HKD	71	Jul	0.99971301935525	0.0000637734766110775	0.0000956602149166162	0.0000956602149166162	0	0.0000318867383055387	0
HKD	HKD	71	Aug	0.999607791868218	0.0000653680219636554	0.000261472087854622	0.0000653680219636554	0	0	0
HKD	HKD	71	Sep	0.999398315282792	0.000188026474127557	0.000225631768953069	0.000150421179302046	0	0.0000376052948255114	0
HKD	HKD	71	Oct	0.999580237585527	0.000167904965789363	0.000167904965789363	0.0000839524828946816	0	0	0
HKD	HKD	71	Nov	0.999528827208087	0.0000856677803478112	0.000128501670521717	0.000214169450869528	0.0000428338901739056	0	0
HKD	HKD	71	Dec	0.999565632872904	0.000173746850838329	0.000130310138128746	0.0000868734254191643	0	0.0000434367127095821	0
HKD	HKD	71	Jan	0.999238794608875	0.000179107150852998	0.000492544664845744	0.0000895535754264989	0	0	0
HKD	HKD	71	Feb	0.999494362137837	0.000202255144865248	0.000101127572432624	0.000101127572432624	0.0000505637862163119	0	0.0000505637862163119
HKD	HKD	71	Mar	0.999502714350835	0.000165761883054992	0.000165761883054992	0.000165761883054992	0	0	0
HKD	HKD	72	Apr	0.999218000213273	0.000106636334553727	0.000426545338214908	0.000106636334553727	0.0000710908897024846	0.0000355454448512423	0.0000355454448512423
HKD	HKD	72	May	0.999479791916767	0.000200080032012805	0.000240096038415366	0	0	0.000080032012805122	0
HKD	HKD	72	Jun	0.999552672780139	0.00031312905390293	0.0000447327219861329	0.0000894654439722657	0	0	0
HKD	HKD	72	Jul	0.99996081197586	0.0000391880241398229	0	0	0	0	0
HKD	HKD	72	Aug	0.999702646446625	0.0000330392837083292	0.000198235702249975	0.0000330392837083292	0.0000330392837083292	0	0
HKD	HKD	72	Sep	0.999118225598589	0.000305229600488367	0.000271315200434104	0.000237400800379841	0.000033914400054263	0.000033914400054263	0
HKD	HKD	72	Oct	0.999569640062598	0.000234741784037559	0.000117370892018779	0.0000782472613458529	0	0	0
HKD	HKD	72	Nov	0.999043311880327	0.000347886588971995	0.000260914941728996	0.000217429118107497	0.0000869716472429988	0.0000434858236214994	0
HKD	HKD	72	Dec	0.999467021985343	0.000177659338218965	0.0000444148345547413	0.000222074172773706	0	0.0000888296691094826	0
HKD	HKD	72	Jan	0.999685633448601	0.000179638029370818	0.0000898190146854089	0.0000449095073427045	0	0	0
HKD	HKD	72	Feb	0.999630484988453	0.000092378752886836	0.000092378752886836	0.000092378752886836	0.000046189376443418	0.000046189376443418	0
HKD	HKD	72	Mar	0.999476384961776	0.000157084511467169	0.000261807519111949	0.0000523615038223898	0	0.0000523615038223898	0
HKD	HKD	73	Apr	0.999056137354488	0.000179783361049935	0.00035956672209987	0.000224729201312419	0	0.000134837520787451	0.0000449458402624837
HKD	HKD	73	May	0.999575263336731	0.000127420998980632	0.0000849473326537547	0.000169894665307509	0.0000424736663268773	0	0
HKD	HKD	73	Jun	0.999381774718707	0.000247290112517001	0.000206075093764168	0.000164860075011334	0	0	0
HKD	HKD	73	Jul	0.999861091818308	0.0000926054544612678	0	0	0	0.0000463027272306339	0
HKD	HKD	73	Aug	0.999837444629577	0.0000406388426057626	0.000121916527817288	0	0	0	0
HKD	HKD	73	Sep	0.999383139136395	0.000411240575736806	0.0000342700479780672	0.000137080191912269	0	0.0000342700479780672	0
HKD	HKD	73	Oct	0.999436341858663	0.00010568590150074	0.00010568590150074	0.00021137180300148	0	0.00010568590150074	0.0000352286338335799
HKD	HKD	73	Nov	0.999594830031198	0.000121550990640574	0.000243101981281147	0.0000405169968801912	0	0	0
HKD	HKD	73	Dec	0.999459118362932	0.000225367348778509	0.000135220409267105	0.0000901469395114036	0	0.0000901469395114036	0
HKD	HKD	73	Jan	0.999632048569589	0.000183975715205593	0.0000919878576027964	0.0000919878576027964	0	0	0
HKD	HKD	73	Feb	0.999675520326334	0.000185416956380661	0.0000463542390951653	0.0000463542390951653	0.0000463542390951653	0	0
HKD	HKD	73	Mar	0.999091517643684	0.000143444582576265	0.000573778330305059	0.0000956297217175098	0	0.0000956297217175098	0
HKD	HKD	74	Apr	0.998675496688742	0.000496688741721854	0.000620860927152318	0.000124172185430464	0.0000413907284768212	0	0.0000413907284768212
HKD	HKD	74	May	0.999570308303792	0.000161134386077989	0.000161134386077989	0.0000537114620259963	0	0	0.0000537114620259963
HKD	HKD	74	Jun	0.999342912213072	0.000306640967233222	0.000131417557385667	0.0000876117049237778	0.0000876117049237778	0	0.0000438058524618889
HKD	HKD	74	Jul	0.999658863161486	0.000255852628885762	0.0000426421048142936	0.0000426421048142936	0	0	0
HKD	HKD	74	Aug	0.999807590552696	0.0000962047236519313	0.0000481023618259657	0	0.0000481023618259657	0	0
HKD	HKD	74	Sep	0.99932492299903	0.000253153875363909	0.000168769250242606	0.000253153875363909	0	0	0
HKD	HKD	74	Oct	0.999679155823322	0.000106948058892731	0.0000712987059284874	0.000106948058892731	0	0.0000356493529642437	0
HKD	HKD	74	Nov	0.999377950162831	0.000182955834461561	0.0000365911668923122	0.00032932050203081	0	0.0000731823337846244	0
HKD	HKD	74	Dec	0.999371464487744	0.000167609469935051	0.00029331657238634	0.000125707102451289	0.0000419023674837628	0	0
HKD	HKD	74	Jan	0.999484753384234	0.0000468406014333224	0.000234203007166612	0.00018736240573329	0	0	0.0000468406014333224
HKD	HKD	74	Feb	0.999429847484202	0.000332588967548819	0.0000950254192996627	0.000142538128949494	0	0	0
HKD	HKD	74	Mar	0.99956753639902	0.000144154533660084	0.000144154533660084	0.0000961030224400557	0	0.0000480515112200279	0
HKD	HKD	75	Apr	0.999413243922884	0.000293378038558256	0.000167644593461861	0.0000838222967309304	0	0	0.0000419111483654652
HKD	HKD	75	May	0.999555577502346	0.000148140832551479	0.0000493802775171597	0.000148140832551479	0	0.0000493802775171597	0.0000493802775171597
HKD	HKD	75	Jun	0.999722930289261	0.000166241826443533	0	0.0000554139421478444	0	0.0000554139421478444	0
HKD	HKD	75	Jul	0.999681615573547	0.0000909669789866279	0.0000909669789866279	0.0000909669789866279	0	0.0000454834894933139	0
HKD	HKD	75	Aug	0.999601717042085	0.000221268309952649	0.0000885073239810594	0.0000442536619905297	0	0.0000442536619905297	0
HKD	HKD	75	Sep	0.999600159936026	0.0000999600159936026	0.0000999600159936026	0.000199920031987205	0	0	0
HKD	HKD	75	Oct	0.999384046812442	0.000175986625016499	0.000175986625016499	0.000219983281270623	0	0.0000439966562541247	0
HKD	HKD	75	Nov	0.999482879621763	0.000184685849370221	0.000221623019244266	0.000110811509622133	0	0	0
HKD	HKD	75	Dec	0.999355034524623	0.000113817436831323	0.000189695728052204	0.000227634873662645	0	0.0000758782912208817	0.0000379391456104409
HKD	HKD	75	Jan	0.999651856042474	0.0000870359893816093	0.000130553984072414	0.0000435179946908047	0.0000435179946908047	0.0000435179946908047	0
HKD	HKD	75	Feb	0.999564902102973	0.000145032632342277	0	0.000193376843123036	0	0.000096688421561518	0
HKD	HKD	75	Mar	0.999557609123083	0.000196618167518679	0.0000983090837593394	0.0000983090837593394	0	0	0.0000491545418796697
HKD	HKD	76	Apr	0.999057452551305	0.000257058395098753	0.000342744526798338	0.000257058395098753	0	0.0000428430658497922	0.0000428430658497922
HKD	HKD	76	May	0.999548736462094	0.000100280786201364	0.000100280786201364	0.000100280786201364	0.0000501403931006819	0.0000501403931006819	0.0000501403931006819
HKD	HKD	76	Jun	0.999591795081131	0.000153076844575977	0.000153076844575977	0.000102051229717318	0	0	0
HKD	HKD	76	Jul	0.999539594843462	0.000172651933701657	0.000172651933701657	0.000115101289134438	0	0	0
HKD	HKD	76	Aug	0.99952667203105	0.000236663984474843	0.0000473327968949685	0.000141998390684906	0	0.0000473327968949685	0
HKD	HKD	76	Sep	0.999540251022941	0.000275849386235116	0.0000919497954117052	0.0000919497954117052	0	0	0
HKD	HKD	76	Oct	0.999582985821518	0.000156380316930776	0.000104253544620517	0.000104253544620517	0.0000521267723102586	0	0
HKD	HKD	76	Nov	0.999497900310389	0.000273872557969691	0.000136936278984846	0.0000456454263282819	0	0.0000456454263282819	0
HKD	HKD	76	Dec	0.999349257387843	0.000229673863114378	0.000153115908742918	0.000229673863114378	0	0.0000382789771857296	0
HKD	HKD	76	Jan	0.999724072687138	0.0000788363751034727	0.000118254562655209	0.0000394181875517364	0	0.0000394181875517364	0
HKD	HKD	76	Feb	0.999730615543483	0.0000448974094194765	0.000179589637677906	0	0	0.0000448974094194765	0
HKD	HKD	76	Mar	0.99954925627285	0.000100165272699955	0.000250413181749887	0.0000500826363499775	0.0000500826363499775	0	0
HKD	HKD	77	Apr	0.999434389140271	0.000174034110685694	0.000261051166028542	0.0000435085276714236	0	0.0000870170553428472	0
HKD	HKD	77	May	0.999435173299101	0.000205391527599487	0.0000513478818998716	0.000102695763799743	0.0000513478818998716	0.0000513478818998716	0.000102695763799743
HKD	HKD	77	Jun	0.999740932642487	0.0000518134715025907	0.000103626943005181	0.0000518134715025907	0	0	0.0000518134715025907
HKD	HKD	77	Jul	0.99962921764924	0.000105937814502887	0.0000529689072514434	0.00015890672175433	0.0000529689072514434	0	0
HKD	HKD	77	Aug	0.999699645581786	0	0.000240283534570794	0.0000600708836426984	0	0	0
HKD	HKD	77	Sep	0.999360236220472	0.000196850393700787	0.000196850393700787	0.000196850393700787	0.0000492125984251969	0	0
HKD	HKD	77	Oct	0.999425039528532	0.000335393608356092	0.0000958267452445978	0.0000958267452445978	0.0000479133726222989	0	0
HKD	HKD	77	Nov	0.999349276069627	0.000108453988395423	0.000162680982593135	0.00032536196518627	0	0	0.0000542269941977116
HKD	HKD	77	Dec	0.999480568541342	0.000188884166784719	0.000188884166784719	0.0000944420833923596	0.0000472210416961798	0	0
HKD	HKD	77	Jan	0.999601752289924	0.000159299084030267	0.0000398247710075667	0.0000796495420151334	0.0000398247710075667	0.0000398247710075667	0.0000398247710075667
HKD	HKD	77	Feb	0.999796026598132	0	0.0000815893607473586	0.000122384041121038	0	0	0
HKD	HKD	77	Mar	0.999488681262492	0.000139450564774787	0.0000929670431831916	0.000232417607957979	0	0	0.0000464835215915958
HKD	HKD	78	Apr	0.99893851555483	0.000204131624071201	0.000571568547399363	0.000244957948885441	0	0	0.0000408263248142402
HKD	HKD	78	May	0.99953164029975	0.0000520399666944213	0	0.000312239800166528	0	0.0000520399666944213	0.0000520399666944213
HKD	HKD	78	Jun	0.999681427206117	0.000159286396941701	0.000159286396941701	0	0	0	0
HKD	HKD	78	Jul	0.999569174430502	0.000107706392374387	0	0.000323119177123162	0	0	0
HKD	HKD	78	Aug	0.999779444199383	0.000165416850463167	0.0000551389501543891	0	0	0	0
HKD	HKD	78	Sep	0.999188261005308	0.000437090227911333	0.0000624414611301905	0.000187324383390571	0.0000624414611301905	0.0000624414611301905	0
HKD	HKD	78	Oct	0.999281977638732	0.000256436557595651	0.000153861934557391	0.000256436557595651	0	0	0.0000512873115191302
HKD	HKD	78	Nov	0.999601494396015	0.000099626400996264	0.000099626400996264	0.000099626400996264	0.000049813200498132	0	0.000049813200498132
HKD	HKD	78	Dec	0.99943677837229	0.000112644325542101	0.000225288651084202	0.000168966488313151	0	0.0000563221627710504	0
HKD	HKD	78	Jan	0.99965684592382	0.000147066032648659	0.000147066032648659	0.0000490220108828864	0	0	0
HKD	HKD	78	Feb	0.999794331783966	0.000123400929620336	0.0000411336432067788	0.0000411336432067788	0	0	0
HKD	HKD	78	Mar	0.999407056033205	0.000211765702426835	0.000254118842912202	0.000084706280970734	0	0.000042353140485367	0
HKD	HKD	79	Apr	0.999296244166235	0.000111119342173494	0.000333358026520483	0.000148159122897992	0	0.0000370397807244981	0.0000740795614489962
HKD	HKD	79	May	0.999707858603564	0.000097380465478625	0.000097380465478625	0.0000486902327393125	0	0.0000486902327393125	0
HKD	HKD	79	Jun	0.999515660316435	0.000269077601980411	0.000215262081584329	0	0	0	0
HKD	HKD	79	Jul	0.999558645040274	0.00022067747986318	0.000165508109897385	0.000055169369965795	0	0	0
HKD	HKD	79	Aug	0.999775545704506	0.00005611357387352	0.00011222714774704	0.00005611357387352	0	0	0
HKD	HKD	79	Sep	0.999195587221328	0.000172374166858194	0.000459664444955183	0.000114916111238796	0.0000574580556193978	0	0
HKD	HKD	79	Oct	0.999673458725183	0.000130616509926855	0.0000653082549634274	0.0000653082549634274	0	0.0000653082549634274	0
HKD	HKD	79	Nov	0.999413427184984	0.00021329920546046	0.000266624006825575	0.0000533248013651149	0	0	0.0000533248013651149
HKD	HKD	79	Dec	0.999379139072848	0.000362168874172185	0.000155215231788079	0	0.0000517384105960265	0.0000517384105960265	0
HKD	HKD	79	Jan	0.999531396438613	0.000234301780693533	0.000117150890346767	0.0000585754451733833	0	0	0.0000585754451733833
HKD	HKD	79	Feb	0.999695755793317	0.000101414735561077	0.000101414735561077	0.0000507073677805385	0.0000507073677805385	0	0
HKD	HKD	79	Mar	0.999701810436635	0.0000425985090521832	0.000212992545260916	0.0000425985090521832	0	0	0
HKD	HKD	80	Apr	0.998563059577761	0.000515824766957739	0.000589514019380273	0.00025791238347887	0.0000368446262112671	0	0.0000368446262112671
HKD	HKD	80	May	0.999733297773036	0.000133351113481798	0.0000444503711605992	0.0000889007423211984	0	0	0
HKD	HKD	80	Jun	0.999344592891354	0.000453743382908999	0.000151247794303	0.0000504159314343333	0	0	0
HKD	HKD	80	Jul	0.999888049258326	0	0	0.000111950741673664	0	0	0
HKD	HKD	80	Aug	0.999769837159791	0	0.000230162840209448	0	0	0	0
HKD	HKD	80	Sep	0.999589490968801	0.000117288294628196	0.000117288294628196	0.000117288294628196	0	0	0.0000586441473140981
HKD	HKD	80	Oct	0.999399687837676	0.000480249729859527	0	0.000120062432464882	0	0	0
HKD	HKD	80	Nov	0.998914002579244	0.000407249032783547	0.000203624516391774	0.000339374193986289	0.0000678748387972579	0.0000678748387972579	0
HKD	HKD	80	Dec	0.999446688430255	0.000110662313948985	0.000165993470923477	0.000165993470923477	0	0.000110662313948985	0
HKD	HKD	80	Jan	0.999678111587983	0.0000536480686695279	0.000107296137339056	0.000107296137339056	0	0.0000536480686695279	0
HKD	HKD	80	Feb	0.99993942330991	0.0000605766900896535	0	0	0	0	0
HKD	HKD	80	Mar	0.999630216587427	0.000105652403592182	0.000158478605388273	0.000105652403592182	0	0	0
HKD	HKD	81	Apr	0.99869222096956	0.000225479143179256	0.00076662908680947	0.000180383314543405	0.0000450958286358512	0.0000901916572717024	0
HKD	HKD	81	May	0.999470222065251	0.0000882963224581696	0.000264888967374509	0.000132444483687254	0	0	0.0000441481612290848
HKD	HKD	81	Jun	0.999724328049621	0.0000459453250631748	0.0000918906501263496	0.0000459453250631748	0	0	0.0000918906501263496
HKD	HKD	81	Jul	0.999895084719089	0.0000524576404553323	0	0	0	0.0000524576404553323	0
HKD	HKD	81	Aug	0.999824827747285	0.000116781501810113	0.0000583907509050567	0	0	0	0
HKD	HKD	81	Sep	0.99963916285783	0	0.000180418571084917	0.000180418571084917	0	0	0
HKD	HKD	81	Oct	0.999508961453474	0.000122759636631476	0.000306899091578689	0.0000613798183157378	0	0	0
HKD	HKD	81	Nov	0.999750078100594	0.000124960949703218	0	0.000124960949703218	0	0	0
HKD	HKD	81	Dec	0.999788045782111	0	0	0	0	0.000211954217888936	0
HKD	HKD	81	Jan	0.999540282726123	0.000172393977703712	0.0000574646592345707	0.0000574646592345707	0	0.000172393977703712	0
HKD	HKD	81	Feb	0.999444999444999	0.000333000333000333	0.0000555000555000555	0.000111000111000111	0	0.0000555000555000555	0
HKD	HKD	81	Mar	0.998994216746291	0.000440030173497611	0.000188584360070405	0.000188584360070405	0.0000628614533568016	0.000125722906713603	0
HKD	HKD	82	Apr	0.99912309547298	0.000383645730571084	0.000328839197632358	0.000109613065877453	0	0.0000548065329387263	0
HKD	HKD	82	May	0.999574671699718	0.000318996225211335	0	0.0000531660375352225	0	0	0.0000531660375352225
HKD	HKD	82	Jun	0.999771637360128	0.000182690111897694	0	0	0	0.0000456725279744234	0
HKD	HKD	82	Jul	0.999714081486776	0.0000953061710745771	0.0000953061710745771	0.0000476530855372885	0	0.0000476530855372885	0
HKD	HKD	82	Aug	0.999671844235397	0.000164077882301466	0.000164077882301466	0	0	0	0
HKD	HKD	82	Sep	0.999512996895355	0.000182626164241797	0	0.000243501552322396	0	0.000060875388080599	0
HKD	HKD	82	Oct	0.999685672974162	0	0.000188596215502609	0.000125730810335073	0	0	0
HKD	HKD	82	Nov	0.999231901683416	0.000320040965243551	0.00012801638609742	0.000256032772194841	0.0000640081930487102	0	0
HKD	HKD	82	Dec	0.999350860110354	0.000129827977929244	0.000129827977929244	0.000259655955858488	0.0000649139889646219	0.0000649139889646219	0
HKD	HKD	82	Jan	0.999926513815403	0	0	0.0000734861845972957	0	0	0
HKD	HKD	82	Feb	0.999821778649082	0	0.0000594071169726133	0	0.000118814233945227	0	0
HKD	HKD	82	Mar	0.99971158283341	0	0.000173050299953853	0.000115366866635902	0	0	0
HKD	HKD	83	Apr	0.999243722900071	0.000151255419985883	0.000453766259957649	0.000100836946657255	0	0.0000504184733286276	0
HKD	HKD	83	May	0.999613501674826	0.000193249162586962	0.000128832775057975	0.0000644163875289874	0	0	0
HKD	HKD	83	Jun	0.999615511369878	0.0000549269471602768	0.0000549269471602768	0.000109853894320554	0	0.000164780841480831	0
HKD	HKD	83	Jul	0.99961959106039	0.000237755587256301	0	0.0000951022349025202	0	0.0000475511174512601	0
HKD	HKD	83	Aug	0.99975102081466	0	0.000149387511204063	0	0	0.0000497958370680211	0.0000497958370680211
HKD	HKD	83	Sep	0.999542674212542	0.00017149717029669	0.00005716572343223	0.00011433144686446	0	0.00011433144686446	0
HKD	HKD	83	Oct	0.999299541518084	0.000445746306673459	0.0000636780438104941	0.000191034131431482	0	0	0
HKD	HKD	83	Nov	0.999147764520781	0.00039333945194703	0.00013111315064901	0.000196669725973515	0	0.00013111315064901	0
HKD	HKD	83	Dec	0.999399559677097	0.0000667155914337181	0.00033357795716859	0.000200146774301154	0	0	0
HKD	HKD	83	Jan	0.999797693708274	0.0000674354305752242	0	0.000134870861150448	0	0	0
HKD	HKD	83	Feb	0.9991648318275	0.000227773137954597	0.000227773137954597	0.000151848758636398	0	0.000151848758636398	0.0000759243793181991
HKD	HKD	83	Mar	0.999320694127092	0.000185265238065831	0.000308775396776385	0.000061755079355277	0	0.000123510158710554	0
HKD	HKD	84	Apr	0.999102161226191	0.00006413134098634	0.0006413134098634	0.00019239402295902	0	0	0
HKD	HKD	84	May	0.999704369419973	0.000118252232010879	0.0000591261160054396	0	0.0000591261160054396	0.0000591261160054396	0
HKD	HKD	84	Jun	0.99980021310602	0.000066595631326585	0.000066595631326585	0	0	0	0.000066595631326585
HKD	HKD	84	Jul	0.999885799120653	0.0000571004396733855	0	0.0000571004396733855	0	0	0
HKD	HKD	84	Aug	0.999801970394574	0.0000495074013565028	0	0.000148522204069508	0	0	0
HKD	HKD	84	Sep	0.999427917620137	0	0.000312044934470564	0.000208029956313709	0.0000520074890784273	0	0
HKD	HKD	84	Oct	0.999461819051606	0.000358787298929618	0.000119595766309873	0	0	0.0000597978831549363	0
HKD	HKD	84	Nov	0.999800796812749	0.0000664010624169987	0.0000664010624169987	0.0000664010624169987	0	0	0
HKD	HKD	84	Dec	0.99925006817562	0.0000681756203981456	0.000272702481592583	0.000340878101990728	0	0.0000681756203981456	0
HKD	HKD	84	Jan	0.999791086350975	0.000139275766016713	0	0	0	0.0000696378830083566	0
HKD	HKD	84	Feb	0.999721040518865	0.000209219610851524	0	0.0000697398702838413	0	0	0
HKD	HKD	84	Mar	0.999446640316206	0.000158102766798419	0.0000790513833992095	0.000158102766798419	0.0000790513833992095	0.0000790513833992095	0
HKD	HKD	85	Apr	0.999097176625082	0.000246224556795798	0.000492449113591596	0.000164149704530532	0	0	0
HKD	HKD	85	May	0.999217343664397	0.000391328167801518	0.000234796900680911	0	0.000156531267120607	0	0
HKD	HKD	85	Jun	0.999755246894695	0.000244753105305024	0	0	0	0	0
HKD	HKD	85	Jul	0.999583940087373	0.000208029956313709	0	0.000138686637542473	0	0	0.0000693433187712364
HKD	HKD	85	Aug	0.999701207123222	0.000119517150711127	0.000119517150711127	0.0000597585753555635	0	0	0
HKD	HKD	85	Sep	0.999120447019868	0.000362168874172185	0.000155215231788079	0.000258692052980132	0.0000517384105960265	0	0.0000517384105960265
HKD	HKD	85	Oct	0.999455545271411	0.000163336418576795	0.000217781891435727	0.000163336418576795	0	0	0
HKD	HKD	85	Nov	0.999749874937469	0.0000625312656328164	0	0.000187593796898449	0	0	0
HKD	HKD	85	Dec	0.999584170767205	0.000207914616397533	0.0000693048721325109	0.000138609744265022	0	0	0
HKD	HKD	85	Jan	0.999289722281412	0.00021308331557639	0.000142055543717594	0.000284111087435187	0	0.0000710277718587968	0
HKD	HKD	85	Feb	0.999422549444204	0.00021654395842356	0.00028872527789808	0	0.00007218131947452	0	0
HKD	HKD	85	Mar	0.999564111877951	0.000145296040682891	0.0000726480203414457	0.000217944061024337	0	0	0
HKD	HKD	86	Apr	0.999320293029227	0.000302091987010045	0.000151045993505022	0.000151045993505022	0	0.0000755229967525111	0
HKD	HKD	86	May	0.999501097585312	0.000299341448812612	0	0.000199560965875075	0	0	0
HKD	HKD	86	Jun	0.999674532139951	0.000081366965012205	0	0.00016273393002441	0	0	0.000081366965012205
HKD	HKD	86	Jul	0.999936297617531	0	0.0000637023824691043	0	0	0	0
HKD	HKD	86	Aug	0.999927483683829	0	0.0000725163161711385	0	0	0	0
HKD	HKD	86	Sep	0.999500468310958	0.000249765844520762	0.0000624414611301905	0.000124882922260381	0.0000624414611301905	0	0
HKD	HKD	86	Oct	0.999024707412224	0.000541829215431296	0.000270914607715648	0.000108365843086259	0	0	0.0000541829215431296
HKD	HKD	86	Nov	0.99960025127063	0.000228427845354349	0.0000571069613385872	0.000114213922677174	0	0	0
HKD	HKD	86	Dec	0.999413642582579	0.000260603296631702	0.000130301648315851	0.000195452472473777	0	0	0
HKD	HKD	86	Jan	0.999710857308082	0.000144571345959231	0.000144571345959231	0	0	0	0
HKD	HKD	86	Feb	0.999484763727366	0.0000736051818047991	0.0000736051818047991	0.000220815545414397	0.0000736051818047991	0.0000736051818047991	0
HKD	HKD	86	Mar	0.999399264098521	0.000150183975369828	0.000225275963054742	0.000150183975369828	0	0.000075091987684914	0
HKD	HKD	87	Apr	0.999062060340785	0.000312646553071752	0.000468969829607629	0.0000781616382679381	0	0.0000781616382679381	0
HKD	HKD	87	May	0.999533102997479	0.000186758801008498	0.000186758801008498	0.0000933794005042488	0	0	0
HKD	HKD	87	Jun	0.999792595665249	0	0	0.000207404334750596	0	0	0
HKD	HKD	87	Jul	0.999829845159095	0	0.0000850774204526119	0	0	0	0.0000850774204526119
HKD	HKD	87	Aug	0.999866959356083	0.0000665203219583583	0.0000665203219583583	0	0	0	0
HKD	HKD	87	Sep	0.999545006445742	0.000303329036171988	0.0000758322590429969	0.0000758322590429969	0	0	0
HKD	HKD	87	Oct	0.999410840534171	0.000261848651479445	0.000196386488609584	0	0	0.0000654621628698612	0.0000654621628698612
HKD	HKD	87	Nov	0.999547971522206	0.000282517798621313	0.0000565035597242626	0.000113007119448525	0	0	0
HKD	HKD	87	Dec	0.999284948158741	0.000178762960314623	0.00023835061375283	0.00023835061375283	0.0000595876534382076	0	0
HKD	HKD	87	Jan	0.99952390668571	0.0001360266612256	0.0000680133306128001	0.0000680133306128001	0.0000680133306128001	0.0000680133306128001	0.0000680133306128001
HKD	HKD	87	Feb	0.999475890985325	0.000224618149146451	0.000224618149146451	0.0000748727163821504	0	0	0
HKD	HKD	87	Mar	0.999309286262471	0.000383729854182655	0.000230237912509593	0.0000767459708365311	0	0	0
HKD	HKD	88	Apr	0.998481943112816	0.000159795461808885	0.000719079578139981	0.000239693192713327	0	0.000159795461808885	0.000239693192713327
HKD	HKD	88	May	0.999712643678161	0.0000957854406130268	0.0000957854406130268	0	0	0.0000957854406130268	0
HKD	HKD	88	Jun	0.999903025601241	0	0.0000969743987587277	0	0	0	0
HKD	HKD	88	Jul	0.99967398391654	0.000217344055640078	0.000108672027820039	0	0	0	0
HKD	HKD	88	Aug	0.999821619693186	0	0.0000891901534070639	0.0000891901534070639	0	0	0
HKD	HKD	88	Sep	0.999722183636616	0.0000694540908459508	0.0000694540908459508	0.000138908181691902	0	0	0
HKD	HKD	88	Oct	0.999681857949574	0	0.000238606537819136	0.0000795355126063788	0	0	0
HKD	HKD	88	Nov	0.999725651577504	0.000137174211248285	0.0000685871056241427	0.0000685871056241427	0	0	0
HKD	HKD	88	Dec	0.999469527289874	0.000235765648944949	0.000117882824472474	0.0000589414122362372	0.0000589414122362372	0.0000589414122362372	0
HKD	HKD	88	Jan	0.999564405724953	0.000124455507156192	0.000186683260734288	0.0000622277535780958	0	0.0000622277535780958	0
HKD	HKD	88	Feb	0.999647241427967	0.00014110342881332	0	0.0000705517144066601	0.0000705517144066601	0.0000705517144066601	0
HKD	HKD	88	Mar	0.999374413512668	0.000390991554582421	0.000156396621832968	0.0000781983109164842	0	0	0
HKD	HKD	89	Apr	0.998938862133704	0.000489755938290752	0.000244877969145376	0.000163251979430251	0	0.0000816259897151253	0.0000816259897151253
HKD	HKD	89	May	0.999901883830455	0	0.000098116169544741	0	0	0	0
HKD	HKD	89	Jun	0.99950258654994	0.0000994826900119379	0.000198965380023876	0.000198965380023876	0	0	0
HKD	HKD	89	Jul	0.999696048632219	0.000202634245187437	0	0	0	0.000101317122593718	0
HKD	HKD	89	Aug	0.999772183620002	0.000113908189998861	0.000113908189998861	0	0	0	0
HKD	HKD	89	Sep	1	0	0	0	0	0	0
HKD	HKD	89	Oct	0.999635515381251	0.000145793847499636	0.0000728969237498178	0.0000728969237498178	0	0.0000728969237498178	0
HKD	HKD	89	Nov	0.999834286187754	0.0000828569061231254	0.0000828569061231254	0	0	0	0
HKD	HKD	89	Dec	0.999570138988394	0.000143287003868749	0.0000716435019343746	0.0000716435019343746	0	0.000143287003868749	0
HKD	HKD	89	Jan	0.99963010911781	0.000308242401824795	0.000061648480364959	0	0	0	0
HKD	HKD	89	Feb	0.999547130749822	0.000129391214336547	0.000129391214336547	0.00019408682150482	0	0	0
HKD	HKD	89	Mar	0.999189268867925	0.000442216981132076	0.000294811320754717	0.0000737028301886792	0	0	0
HKD	HKD	90	Apr	0.999615266235765	0.0000769467528470299	0.00015389350569406	0.00015389350569406	0	0	0
HKD	HKD	90	May	0.999600519324878	0.000199740337561171	0.0000998701687805852	0.0000998701687805852	0	0	0
HKD	HKD	90	Jun	1	0	0	0	0	0	0
HKD	HKD	90	Jul	0.999791775117126	0.000104112441436752	0	0.000104112441436752	0	0	0
HKD	HKD	90	Aug	0.999470226742954	0.000211909302818394	0	0.000317863954227591	0	0	0
HKD	HKD	90	Sep	0.999404549243778	0.000357270453733476	0.000119090151244492	0.000119090151244492	0	0	0
HKD	HKD	90	Oct	0.999116521056248	0.000294492981250614	0.000294492981250614	0.000294492981250614	0	0	0
HKD	HKD	90	Nov	0.999617941468633	0.000152823412546802	0.0000764117062734011	0.000152823412546802	0	0	0
HKD	HKD	90	Dec	0.99965564738292	0	0.000172176308539945	0.000172176308539945	0	0	0
HKD	HKD	90	Jan	0.999775851763299	0	0.000149432157800359	0.0000747160789001793	0	0	0
HKD	HKD	90	Feb	0.999294826591448	0.000192320020514136	0.000320533367523559	0.000192320020514136	0	0	0
HKD	HKD	90	Mar	0.999459569006282	0.000135107748429372	0.0000675538742146862	0.000270215496858745	0	0	0.0000675538742146862
HKD	HKD	91	Apr	0.999295923396465	0.0000704076603534465	0.000422445962120679	0.000211222981060339	0	0	0
HKD	HKD	91	May	0.999437570303712	0.000187476565429321	0.0000937382827146607	0.000187476565429321	0	0.0000937382827146607	0
HKD	HKD	91	Jun	0.999687760199834	0.000104079933388843	0.000104079933388843	0	0	0	0.000104079933388843
HKD	HKD	91	Jul	0.999679658302189	0.000106780565936999	0	0.000106780565936999	0	0.000106780565936999	0
HKD	HKD	91	Aug	0.9997813490762	0.000109325461900077	0.000109325461900077	0	0	0	0
HKD	HKD	91	Sep	1	0	0	0	0	0	0
HKD	HKD	91	Oct	0.999626261367883	0.000124579544038869	0.000124579544038869	0.000124579544038869	0	0	0
HKD	HKD	91	Nov	0.999279093717817	0.000411946446961895	0.000102986611740474	0.000205973223480947	0	0	0
HKD	HKD	91	Dec	0.999522254956605	0.0000796241738991958	0.0000796241738991958	0.000318496695596783	0	0	0
HKD	HKD	91	Jan	0.999552171965965	0.000179131213613972	0.000268696820420958	0	0	0	0
HKD	HKD	91	Feb	0.999534991862358	0.000232504068821204	0.00015500271254747	0.0000775013562737348	0	0	0
HKD	HKD	91	Mar	0.99932813759742	0.000201558720773985	0.000201558720773985	0.00013437248051599	0.00013437248051599	0	0
HKD	HKD	92	Apr	0.999159487287245	0.000210128178188695	0.00042025635637739	0.000140085452125797	0	0.0000700427260628984	0
HKD	HKD	92	May	1	0	0	0	0	0	0
HKD	HKD	92	Jun	0.999902572096648	0.0000974279033515199	0	0	0	0	0
HKD	HKD	92	Jul	0.999564365062078	0.000217817468961011	0.000108908734480505	0	0	0.000108908734480505	0
HKD	HKD	92	Aug	0.999775583482944	0.000112208258527828	0.000112208258527828	0	0	0	0
HKD	HKD	92	Sep	0.999885439340131	0	0	0	0.000114560659869401	0	0
HKD	HKD	92	Oct	0.999415273067477	0.000116945386504502	0.000350836159513507	0.000116945386504502	0	0	0
HKD	HKD	92	Nov	0.999477943095797	0.00013051422605064	0.000261028452101279	0.00013051422605064	0	0	0
HKD	HKD	92	Dec	0.999462365591398	0.00021505376344086	0.00010752688172043	0.00021505376344086	0	0	0
HKD	HKD	92	Jan	0.999750851258201	0	0.000083049580599618	0.000083049580599618	0	0	0.000083049580599618
HKD	HKD	92	Feb	0.999814385150812	0	0.000185614849187935	0	0	0	0
HKD	HKD	92	Mar	0.999677106877624	0.0000807232805941233	0.000161446561188247	0.0000807232805941233	0	0	0
HKD	HKD	93	Apr	0.998820953343439	0.000421088091628769	0.000421088091628769	0.000252652854977261	0	0.0000842176183257538	0
HKD	HKD	93	May	0.99949328604003	0.000168904653323199	0.000168904653323199	0.0000844523266615995	0	0.0000844523266615995	0
HKD	HKD	93	Jun	0.999733001067996	0.000177999288002848	0.000088999644001424	0	0	0	0
HKD	HKD	93	Jul	0.999897896671431	0.000102103328568511	0	0	0	0	0
HKD	HKD	93	Aug	0.999656750572082	0.00022883295194508	0	0.00011441647597254	0	0	0
HKD	HKD	93	Sep	0.999646851088876	0.000117716303708064	0	0.000235432607416127	0	0	0
HKD	HKD	93	Oct	0.9992757996379	0.000362100181050091	0.00012070006035003	0.00024140012070006	0	0	0
HKD	HKD	93	Nov	0.999632488055862	0	0.00024500796275879	0.000122503981379395	0	0	0
HKD	HKD	93	Dec	0.999453850354997	0	0	0.000409612233752048	0	0.000136537411250683	0
HKD	HKD	93	Jan	0.999437886453063	0	0.000337268128161889	0.000224845418774592	0	0	0
HKD	HKD	93	Feb	0.999655172413793	0.000172413793103448	0	0.0000862068965517241	0.0000862068965517241	0	0
HKD	HKD	93	Mar	0.999709414955444	0	0.000290585044556374	0	0	0	0
HKD	HKD	94	Apr	0.999595223638939	0	0.000404776361060514	0	0	0	0
HKD	HKD	94	May	0.999691611842105	0.000205592105263158	0.000102796052631579	0	0	0	0
HKD	HKD	94	Jun	0.999473914949584	0.000438404208680403	0	0.0000876808417360807	0	0	0
HKD	HKD	94	Jul	0.999906942117997	0	0	0.0000930578820026056	0	0	0
HKD	HKD	94	Aug	1	0	0	0	0	0	0
HKD	HKD	94	Sep	0.999158147925436	0.000481058328322309	0.000240529164161155	0.000120264582080577	0	0	0
HKD	HKD	94	Oct	0.999751367478866	0.000124316260566882	0	0	0	0	0.000124316260566882
HKD	HKD	94	Nov	0.999239158001522	0.000253613999492772	0.000507227998985544	0	0	0	0
HKD	HKD	94	Dec	0.999615384615385	0	0.000128205128205128	0.000128205128205128	0	0.000128205128205128	0
HKD	HKD	94	Jan	0.99957056971085	0.000286286859433152	0.000143143429716576	0	0	0	0
HKD	HKD	94	Feb	0.999883177570094	0.000116822429906542	0	0	0	0	0
HKD	HKD	94	Mar	0.99937106918239	0.000359389038634322	0.0000898472596585804	0.000179694519317161	0	0	0
HKD	HKD	95	Apr	0.999250234301781	0.00028116213683224	0.000187441424554827	0	0.0000937207122774133	0	0.000187441424554827
HKD	HKD	95	May	0.999875078076202	0	0	0.000124921923797626	0	0	0
HKD	HKD	95	Jun	0.999786393250027	0.00010680337498665	0.00010680337498665	0	0	0	0
HKD	HKD	95	Jul	0.999908138893992	0	0	0	0	0.0000918611060077163	0
HKD	HKD	95	Aug	1	0	0	0	0	0	0
HKD	HKD	95	Sep	0.999101224581508	0.000112346927311538	0.000674081563869228	0	0.000112346927311538	0	0
HKD	HKD	95	Oct	0.999492127983748	0.000253936008125952	0	0.000253936008125952	0	0	0
HKD	HKD	95	Nov	0.998955749902102	0.000261062524474612	0.000261062524474612	0.000522125048949223	0	0	0
HKD	HKD	95	Dec	0.999734325185972	0	0	0.00026567481402763	0	0	0
HKD	HKD	95	Jan	1	0	0	0	0	0	0
HKD	HKD	95	Feb	0.999255398361876	0	0.000446760982874162	0.000148920327624721	0	0.000148920327624721	0
HKD	HKD	95	Mar	0.999633878447645	0.000122040517451794	0.000122040517451794	0.000122040517451794	0	0	0
HKD	HKD	96	Apr	0.99936604539115	0.000253581843540003	0.000380372765310004	0	0	0	0
HKD	HKD	96	May	0.999772105742935	0	0.000227894257064722	0	0	0	0
HKD	HKD	96	Jun	1	0	0	0	0	0	0
HKD	HKD	96	Jul	0.999887867234806	0.00011213276519399	0	0	0	0	0
HKD	HKD	96	Aug	0.999903325599381	0	0.0000966744006187162	0	0	0	0
HKD	HKD	96	Sep	0.999794976934905	0	0.000102511532547412	0.000102511532547412	0	0	0
HKD	HKD	96	Oct	0.999644254713625	0	0.00023716352424997	0.000118581762124985	0	0	0
HKD	HKD	96	Nov	0.999464739729694	0.000267630135153218	0.000267630135153218	0	0	0	0
HKD	HKD	96	Dec	0.999454371845587	0.000272814077206384	0	0.000136407038603192	0	0.000136407038603192	0
HKD	HKD	96	Jan	0.999861053216618	0	0	0.000138946783381965	0	0	0
HKD	HKD	96	Feb	0.999300601482725	0.000279759406910057	0	0.000139879703455029	0.000139879703455029	0	0.000139879703455029
HKD	HKD	96	Mar	0.999688522037066	0	0.000155738981467061	0.000155738981467061	0	0	0
HKD	HKD	97	Apr	0.999346832135859	0.000326583932070542	0.000163291966035271	0.000163291966035271	0	0	0
HKD	HKD	97	May	0.999839589348733	0	0.000160410651267244	0	0	0	0
HKD	HKD	97	Jun	0.999761564139247	0.000119217930376729	0.000119217930376729	0	0	0	0
HKD	HKD	97	Jul	0.999725764431647	0.000137117784176608	0	0.000137117784176608	0	0	0
HKD	HKD	97	Aug	0.999408633944412	0.000354819633353046	0	0.000236546422235364	0	0	0
HKD	HKD	97	Sep	0.999695028972248	0.000203314018501576	0	0.000101657009250788	0	0	0
HKD	HKD	97	Oct	0.999566771363587	0.000108307159103217	0.000108307159103217	0.000216614318206433	0	0	0
HKD	HKD	97	Nov	0.999255860101699	0.00012402331638348	0.00024804663276696	0.00024804663276696	0	0.00012402331638348	0
HKD	HKD	97	Dec	0.999578710855217	0	0.000280859429855357	0	0.000140429714927679	0	0
HKD	HKD	97	Jan	0.999714774671991	0	0.000142612664004564	0.000142612664004564	0	0	0
HKD	HKD	97	Feb	0.999420121774427	0.00057987822557263	0	0	0	0	0
HKD	HKD	97	Mar	0.999560697027383	0	0.000146434324205594	0.000292868648411188	0	0	0
HKD	HKD	98	Apr	0.999693439607603	0.000153280196198651	0.000153280196198651	0	0	0	0
HKD	HKD	98	May	0.999584717607973	0	0.000415282392026578	0	0	0	0
HKD	HKD	98	Jun	0.999832411597117	0.000167588402882521	0	0	0	0	0
HKD	HKD	98	Jul	0.999874780866516	0.000125219133483596	0	0	0	0	0
HKD	HKD	98	Aug	0.999855512209218	0.000144487790781679	0	0	0	0	0
HKD	HKD	98	Sep	0.999751212837418	0.000124393581291205	0	0	0	0	0.000124393581291205
HKD	HKD	98	Oct	0.999357601713062	0.000214132762312634	0.000321199143468951	0.000107066381156317	0	0	0
HKD	HKD	98	Nov	0.999428506114985	0.000114298777003086	0.000228597554006172	0.000228597554006172	0	0	0
HKD	HKD	98	Dec	0.999477738608173	0.000130565347956652	0.000261130695913305	0.000130565347956652	0	0	0
HKD	HKD	98	Jan	0.999852811304092	0	0	0	0	0.000147188695908154	0
HKD	HKD	98	Feb	0.999703220062324	0.000148389968838107	0.000148389968838107	0	0	0	0
HKD	HKD	98	Mar	0.999236874236874	0.000152625152625153	0.000152625152625153	0.000457875457875458	0	0	0
HKD	HKD	99	Apr	0.999043672298374	0	0.000637551801083838	0.000318775900541919	0	0	0
HKD	HKD	99	May	0.999209329907096	0	0	0.000593002569677802	0	0.000197667523225934	0
HKD	HKD	99	Jun	0.999565406345067	0.000217296827466319	0.000217296827466319	0	0	0	0
HKD	HKD	99	Jul	0.999648567914251	0.000351432085749429	0	0	0	0	0
HKD	HKD	99	Aug	0.999473614949335	0.00013159626266614	0.000263192525332281	0.00013159626266614	0	0	0
HKD	HKD	99	Sep	0.99969567863664	0.000152160681679854	0	0.000152160681679854	0	0	0
HKD	HKD	99	Oct	0.999344004198373	0.000393597480976122	0.000131199160325374	0.000131199160325374	0	0	0
HKD	HKD	99	Nov	0.999773139745917	0.000226860254083485	0	0	0	0	0
HKD	HKD	99	Dec	0.999759297147671	0	0	0.0002407028523288	0	0	0
HKD	HKD	99	Jan	0.999453327866612	0.000273336066694	0.000136668033347	0.000136668033347	0	0	0
HKD	HKD	99	Feb	0.999846272098386	0.000153727901614143	0	0	0	0	0
HKD	HKD	99	Mar	0.999376266957742	0	0.000155933260564478	0.000155933260564478	0.000155933260564478	0.000155933260564478	0
HKD	HKD	100	Apr	0.998525315418646	0.000327707684745207	0.000983123054235622	0.000163853842372604	0	0	0
HKD	HKD	100	May	0.999584631360332	0.000207684319833853	0	0.000207684319833853	0	0	0
HKD	HKD	100	Jun	0.999588053553038	0.000205973223480947	0.000205973223480947	0	0	0	0
HKD	HKD	100	Jul	0.999314285714286	0.000685714285714286	0	0	0	0	0
HKD	HKD	100	Aug	0.99981460882462	0.000185391175380052	0	0	0	0	0
HKD	HKD	100	Sep	0.999723183391003	0	0.00027681660899654	0	0	0	0
HKD	HKD	100	Oct	0.999036454151277	0	0.000642363899148868	0.000321181949574434	0	0	0
HKD	HKD	100	Nov	0.999586206896552	0.000275862068965517	0	0.000137931034482759	0	0	0
HKD	HKD	100	Dec	0.999524319181829	0.000237840409085504	0.000118920204542752	0.000118920204542752	0	0	0
HKD	HKD	100	Jan	0.999873880691134	0	0	0.000126119308866187	0	0	0
HKD	HKD	100	Feb	0.999857509261898	0.000142490738102023	0	0	0	0	0
HKD	HKD	100	Mar	0.999677158999193	0.000322841000807103	0	0	0	0	0
HKD	HKD	101	Apr	0.998303934871099	0.000508819538670285	0.000848032564450475	0.00033921302578019	0	0	0
HKD	HKD	101	May	1	0	0	0	0	0	0
HKD	HKD	101	Jun	0.99934825114056	0.000217249619813165	0	0.000434499239626331	0	0	0
HKD	HKD	101	Jul	0.999352331606218	0.000431778929188256	0.000215889464594128	0	0	0	0
HKD	HKD	101	Aug	1	0	0	0	0	0	0
HKD	HKD	101	Sep	0.999417814865127	0	0	0.00058218513487289	0	0	0
HKD	HKD	101	Oct	1	0	0	0	0	0	0
HKD	HKD	101	Nov	1	0	0	0	0	0	0
HKD	HKD	101	Dec	0.99941750400466	0.000436871996505024	0	0.000145623998835008	0	0	0
HKD	HKD	101	Jan	0.999627051218299	0.000248632521133764	0	0.000124316260566882	0	0	0
HKD	HKD	101	Feb	0.999606815203146	0.000393184796854522	0	0	0	0	0
HKD	HKD	101	Mar	0.999699789852897	0.000150105073551486	0.000150105073551486	0	0	0	0
HKD	HKD	102	Apr	0.999525766677205	0.000158077774264938	0.000158077774264938	0	0	0.000158077774264938	0
HKD	HKD	102	May	1	0	0	0	0	0	0
HKD	HKD	102	Jun	1	0	0	0	0	0	0
HKD	HKD	102	Jul	1	0	0	0	0	0	0
HKD	HKD	102	Aug	0.999773191199819	0.000226808800181447	0	0	0	0	0
HKD	HKD	102	Sep	0.999748680573008	0	0	0.000251319426991706	0	0	0
HKD	HKD	102	Oct	0.999386753883892	0.000204415372035977	0	0.000408830744071954	0	0	0
HKD	HKD	102	Nov	0.99954233409611	0.00015255530129672	0.00015255530129672	0.00015255530129672	0	0	0
HKD	HKD	102	Dec	0.99982341515098	0.000176584849019954	0	0	0	0	0
HKD	HKD	102	Jan	0.999240121580547	0.000303951367781155	0.000303951367781155	0	0	0.000151975683890578	0
HKD	HKD	102	Feb	0.999612252811167	0.000129249062944294	0	0.000258498125888587	0	0	0
HKD	HKD	102	Mar	0.998900041248453	0.000412484531830056	0.000687474219716761	0	0	0	0
HKD	HKD	103	Apr	0.998852059118955	0.000430477830391735	0.000573970440522313	0.000143492610130578	0	0	0
HKD	HKD	103	May	0.99979674796748	0.000203252032520325	0	0	0	0	0
HKD	HKD	103	Jun	0.999775734469612	0.000224265530387979	0	0	0	0	0
HKD	HKD	103	Jul	0.999768679157992	0.000231320842007865	0	0	0	0	0
HKD	HKD	103	Aug	0.9997564539698	0.000243546030199708	0	0	0	0	0
HKD	HKD	103	Sep	0.999521988527725	0	0.000239005736137667	0.000239005736137667	0	0	0
HKD	HKD	103	Oct	0.99920424403183	0.000530503978779841	0.00026525198938992	0	0	0	0
HKD	HKD	103	Nov	0.999139229610501	0.000430385194749301	0.00021519259737465	0.00021519259737465	0	0	0
HKD	HKD	103	Dec	0.999521378430121	0	0.000159540523292916	0.000159540523292916	0	0	0.000159540523292916
HKD	HKD	103	Jan	0.999815259560318	0	0.000184740439682246	0	0	0	0
HKD	HKD	103	Feb	0.999842096952471	0	0.000157903047528817	0	0	0	0
HKD	HKD	103	Mar	0.999455040871935	0.000272479564032698	0	0.000272479564032698	0	0	0
HKD	HKD	104	Apr	0.999002991026919	0.000142429853297251	0.000569719413189004	0.000142429853297251	0	0.000142429853297251	0
HKD	HKD	104	May	0.999640158330335	0.000359841669665347	0	0	0	0	0
HKD	HKD	104	Jun	0.999576629974598	0	0.000211685012701101	0.000211685012701101	0	0	0
HKD	HKD	104	Jul	0.99952807928268	0.00047192071731949	0	0	0	0	0
HKD	HKD	104	Aug	0.999755740107474	0.000244259892525647	0	0	0	0	0
HKD	HKD	104	Sep	0.999742665980443	0	0.000257334019557386	0	0	0	0
HKD	HKD	104	Oct	1	0	0	0	0	0	0
HKD	HKD	104	Nov	0.99971980947044	0.000280190529560101	0	0	0	0	0
HKD	HKD	104	Dec	0.999545764251647	0.000227117874176698	0.000227117874176698	0	0	0	0
HKD	HKD	104	Jan	0.99949681314995	0	0.000167728950016773	0	0.000335457900033546	0	0
HKD	HKD	104	Feb	0.999614494988435	0	0.00038550501156515	0	0	0	0
HKD	HKD	104	Mar	0.99983394221189	0	0.000166057788110262	0	0	0	0
HKD	HKD	105	Apr	0.998778998778999	0.000174428745857317	0.000697714983429269	0.000174428745857317	0	0.000174428745857317	0
HKD	HKD	105	May	0.999644001423994	0.000177999288002848	0	0.000177999288002848	0	0	0
HKD	HKD	105	Jun	0.999436302142052	0.000375798571965427	0	0.000187899285982713	0	0	0
HKD	HKD	105	Jul	1	0	0	0	0	0	0
HKD	HKD	105	Aug	0.99975018735948	0	0	0	0	0.00024981264051961	0
HKD	HKD	105	Sep	0.999742334449884	0	0.00025766555011595	0	0	0	0
HKD	HKD	105	Oct	1	0	0	0	0	0	0
HKD	HKD	105	Nov	0.999469917837265	0.000265041081367612	0	0.000265041081367612	0	0	0
HKD	HKD	105	Dec	1	0	0	0	0	0	0
HKD	HKD	105	Jan	0.999523922875506	0.000238038562247084	0	0.000238038562247084	0	0	0
HKD	HKD	105	Feb	0.999473684210526	0.000175438596491228	0	0.000350877192982456	0	0	0
HKD	HKD	105	Mar	0.99939036781142	0	0	0.000609632188579557	0	0	0
HKD	HKD	106	Apr	0.999364137346333	0	0.000423908435777872	0.000211954217888936	0	0	0
HKD	HKD	106	May	0.999781133727293	0	0.000218866272707376	0	0	0	0
HKD	HKD	106	Jun	0.999815020347762	0	0	0	0	0.000184979652238254	0
HKD	HKD	106	Jul	0.999605289125715	0.000197355437142293	0	0.000197355437142293	0	0	0
HKD	HKD	106	Aug	1	0	0	0	0	0	0
HKD	HKD	106	Sep	0.999472434713796	0.000263782643102084	0	0.000263782643102084	0	0	0
HKD	HKD	106	Oct	0.998640565524742	0.000271886895051659	0.000271886895051659	0.000543773790103317	0	0.000271886895051659	0
HKD	HKD	106	Nov	0.999422132331696	0.000288933834151979	0	0.000288933834151979	0	0	0
HKD	HKD	106	Dec	0.99972191323693	0.000278086763070078	0	0	0	0	0
HKD	HKD	106	Jan	1	0	0	0	0	0	0
HKD	HKD	106	Feb	1	0	0	0	0	0	0
HKD	HKD	106	Mar	0.999449339207048	0.000183553597650514	0.000183553597650514	0.000183553597650514	0	0	0
HKD	HKD	107	Apr	0.999613974136267	0	0.00038602586373287	0	0	0	0
HKD	HKD	107	May	0.999724290046871	0	0	0.000275709953129308	0	0	0
HKD	HKD	107	Jun	0.999541494727189	0.000229252636405319	0.000229252636405319	0	0	0	0
HKD	HKD	107	Jul	0.999610894941634	0	0.000194552529182879	0	0	0.000194552529182879	0
HKD	HKD	107	Aug	1	0	0	0	0	0	0
HKD	HKD	107	Sep	0.999012589484078	0.000246852628980499	0	0.000493705257960997	0.000246852628980499	0	0
HKD	HKD	107	Oct	0.999722067815453	0.000277932184546971	0	0	0	0	0
HKD	HKD	107	Nov	0.999423963133641	0.000576036866359447	0	0	0	0	0
HKD	HKD	107	Dec	1	0	0	0	0	0	0
HKD	HKD	107	Jan	1	0	0	0	0	0	0
HKD	HKD	107	Feb	0.99967824967825	0	0.000321750321750322	0	0	0	0
HKD	HKD	107	Mar	0.999213424226534	0.000262191924488726	0.000262191924488726	0.000262191924488726	0	0	0
HKD	HKD	108	Apr	0.999452204875377	0.000273897562311695	0.000273897562311695	0	0	0	0
HKD	HKD	108	May	0.999505684626792	0.000247157686604053	0	0.000247157686604053	0	0	0
HKD	HKD	108	Jun	0.999712230215827	0.000287769784172662	0	0	0	0	0
HKD	HKD	108	Jul	0.99975845410628	0.000241545893719807	0	0	0	0	0
HKD	HKD	108	Aug	0.999794661190965	0.000205338809034908	0	0	0	0	0
HKD	HKD	108	Sep	1	0	0	0	0	0	0
HKD	HKD	108	Oct	1	0	0	0	0	0	0
HKD	HKD	108	Nov	0.999413145539906	0	0	0.000586854460093897	0	0	0
HKD	HKD	108	Dec	0.999695307739183	0.000304692260816575	0	0	0	0	0
HKD	HKD	108	Jan	0.999681122448979	0	0	0	0.000318877551020408	0	0
HKD	HKD	108	Feb	0.999395222255821	0	0	0.000604777744179014	0	0	0
HKD	HKD	108	Mar	0.999663526244953	0	0	0.000336473755047106	0	0	0
HKD	HKD	109	Apr	0.999644254713625	0	0.000355745286374956	0	0	0	0
HKD	HKD	109	May	0.999630040695524	0	0	0.000369959304476508	0	0	0
HKD	HKD	109	Jun	0.998966141121737	0	0.00103385887826312	0	0	0	0
HKD	HKD	109	Jul	1	0	0	0	0	0	0
HKD	HKD	109	Aug	0.999488098285129	0	0.000255950857435372	0	0.000255950857435372	0	0
HKD	HKD	109	Sep	0.99978265594436	0	0.000217344055640078	0	0	0	0
HKD	HKD	109	Oct	0.999537144179588	0.000231427910205971	0	0.000231427910205971	0	0	0
HKD	HKD	109	Nov	0.99972383319525	0.000276166804750069	0	0	0	0	0
HKD	HKD	109	Dec	0.999691071980229	0.000308928019771393	0	0	0	0	0
HKD	HKD	109	Jan	0.999357119897139	0	0.000642880102860816	0	0	0	0
HKD	HKD	109	Feb	0.999333333333333	0.000666666666666667	0	0	0	0	0
HKD	HKD	109	Mar	1	0	0	0	0	0	0
HKD	HKD	110	Apr	0.998993288590604	0	0.000671140939597315	0.000335570469798658	0	0	0
HKD	HKD	110	May	1	0	0	0	0	0	0
HKD	HKD	110	Jun	1	0	0	0	0	0	0
HKD	HKD	110	Jul	1	0	0	0	0	0	0
HKD	HKD	110	Aug	1	0	0	0	0	0	0
HKD	HKD	110	Sep	0.999458874458874	0.000541125541125541	0	0	0	0	0
HKD	HKD	110	Oct	0.999540018399264	0.000229990800367985	0	0.000229990800367985	0	0	0
HKD	HKD	110	Nov	0.999022004889975	0.000488997555012225	0	0.000244498777506112	0.000244498777506112	0	0
HKD	HKD	110	Dec	0.999420457838308	0.000289771080846132	0	0.000289771080846132	0	0	0
HKD	HKD	110	Jan	0.999675324675325	0.000324675324675325	0	0	0	0	0
HKD	HKD	110	Feb	0.999666221628839	0	0.000333778371161549	0	0	0	0
HKD	HKD	110	Mar	1	0	0	0	0	0	0
HKD	HKD	111	Apr	0.999263622974963	0	0.000736377025036819	0	0	0	0
HKD	HKD	111	May	1	0	0	0	0	0	0
HKD	HKD	111	Jun	1	0	0	0	0	0	0
HKD	HKD	111	Jul	0.99918896999189	0.0008110300081103	0	0	0	0	0
HKD	HKD	111	Aug	0.999425782371519	0	0.000574217628481194	0	0	0	0
HKD	HKD	111	Sep	0.999323181049069	0.000338409475465313	0.000338409475465313	0	0	0	0
HKD	HKD	111	Oct	0.998847594353212	0.000864304235090752	0	0.000288101411696917	0	0	0
HKD	HKD	111	Nov	0.999756690997567	0.00024330900243309	0	0	0	0	0
HKD	HKD	111	Dec	0.999485331960885	0	0.000514668039114771	0	0	0	0
HKD	HKD	111	Jan	1	0	0	0	0	0	0
HKD	HKD	111	Feb	1	0	0	0	0	0	0
HKD	HKD	111	Mar	1	0	0	0	0	0	0
HKD	HKD	112	Apr	1	0	0	0	0	0	0
HKD	HKD	112	May	1	0	0	0	0	0	0
HKD	HKD	112	Jun	1	0	0	0	0	0	0
HKD	HKD	112	Jul	1	0	0	0	0	0	0
HKD	HKD	112	Aug	0.999571367338191	0	0	0.00042863266180883	0	0	0
HKD	HKD	112	Sep	1	0	0	0	0	0	0
HKD	HKD	112	Oct	1	0	0	0	0	0	0
HKD	HKD	112	Nov	0.999694283093855	0.00030571690614491	0	0	0	0	0
HKD	HKD	112	Dec	0.999741668819427	0	0	0	0	0.000258331180573495	0
HKD	HKD	112	Jan	1	0	0	0	0	0	0
HKD	HKD	112	Feb	0.999364675984752	0.000317662007623888	0	0.000317662007623888	0	0	0
HKD	HKD	112	Mar	0.999643112062812	0.000356887937187723	0	0	0	0	0
HKD	HKD	113	Apr	0.999250655676283	0.000374672161858374	0.000374672161858374	0	0	0	0
HKD	HKD	113	May	0.999504214179474	0.000495785820525533	0	0	0	0	0
HKD	HKD	113	Jun	1	0	0	0	0	0	0
HKD	HKD	113	Jul	1	0	0	0	0	0	0
HKD	HKD	113	Aug	0.999432463110102	0	0	0.000567536889897843	0	0	0
HKD	HKD	113	Sep	1	0	0	0	0	0	0
HKD	HKD	113	Oct	0.999358151476252	0.000320924261874198	0	0	0.000320924261874198	0	0
HKD	HKD	113	Nov	0.99885801294252	0.000761324704986677	0	0.000380662352493338	0	0	0
HKD	HKD	113	Dec	0.99967824967825	0	0	0.000321750321750322	0	0	0
HKD	HKD	113	Jan	0.999458288190683	0.000270855904658722	0	0.000270855904658722	0	0	0
HKD	HKD	113	Feb	1	0	0	0	0	0	0
HKD	HKD	113	Mar	0.999326145552561	0.000673854447439353	0	0	0	0	0
HKD	HKD	114	Apr	0.998938053097345	0	0.000353982300884956	0.000707964601769912	0	0	0
HKD	HKD	114	May	0.999498746867168	0.00050125313283208	0	0	0	0	0
HKD	HKD	114	Jun	1	0	0	0	0	0	0
HKD	HKD	114	Jul	0.999450247388675	0.000549752611324904	0	0	0	0	0
HKD	HKD	114	Aug	1	0	0	0	0	0	0
HKD	HKD	114	Sep	0.999397953040337	0	0	0.000602046959662854	0	0	0
HKD	HKD	114	Oct	0.999041686631528	0.000479156684235745	0.000479156684235745	0	0	0	0
HKD	HKD	114	Nov	0.998985458234697	0.000338180588434224	0	0.000676361176868448	0	0	0
HKD	HKD	114	Dec	1	0	0	0	0	0	0
HKD	HKD	114	Jan	0.999661590524535	0	0.000338409475465313	0	0	0	0
HKD	HKD	114	Feb	0.999429549343982	0.000285225328009127	0	0	0	0.000285225328009127	0
HKD	HKD	114	Mar	0.999703791469194	0	0.000296208530805687	0	0	0	0
HKD	HKD	115	Apr	0.998760458630307	0.000619770684846607	0.000309885342423303	0.000309885342423303	0	0	0
HKD	HKD	115	May	0.99901768172888	0	0.000491159135559921	0	0	0.000491159135559921	0
HKD	HKD	115	Jun	0.998426848453068	0.000524383848977452	0	0.0010487676979549	0	0	0
HKD	HKD	115	Jul	1	0	0	0	0	0	0
HKD	HKD	115	Aug	1	0	0	0	0	0	0
HKD	HKD	115	Sep	1	0	0	0	0	0	0
HKD	HKD	115	Oct	0.999362244897959	0	0	0.000637755102040816	0	0	0
HKD	HKD	115	Nov	1	0	0	0	0	0	0
HKD	HKD	115	Dec	0.999642090193271	0	0.000357909806728704	0	0	0	0
HKD	HKD	115	Jan	0.999575371549894	0	0	0	0	0.000424628450106157	0
HKD	HKD	115	Feb	0.999646142958245	0.000353857041755131	0	0	0	0	0
HKD	HKD	115	Mar	1	0	0	0	0	0	0
HKD	HKD	116	Apr	0.999053329125907	0.000631113916061849	0.000315556958030925	0	0	0	0
HKD	HKD	116	May	1	0	0	0	0	0	0
HKD	HKD	116	Jun	0.999485596707819	0	0	0.00051440329218107	0	0	0
HKD	HKD	116	Jul	0.999444444444445	0	0	0.000555555555555556	0	0	0
HKD	HKD	116	Aug	0.999416228838295	0.000583771161704612	0	0	0	0	0
HKD	HKD	116	Sep	0.999380421313507	0	0	0.000619578686493185	0	0	0
HKD	HKD	116	Oct	0.999405469678954	0.000594530321046373	0	0	0	0	0
HKD	HKD	116	Nov	1	0	0	0	0	0	0
HKD	HKD	116	Dec	1	0	0	0	0	0	0
HKD	HKD	116	Jan	1	0	0	0	0	0	0
HKD	HKD	116	Feb	1	0	0	0	0	0	0
HKD	HKD	116	Mar	0.999623777276148	0	0	0.000376222723852521	0	0	0
HKD	HKD	117	Apr	0.999603174603175	0.000396825396825397	0	0	0	0	0
HKD	HKD	117	May	0.999576988155668	0.000423011844331641	0	0	0	0	0
HKD	HKD	117	Jun	0.999568034557235	0.000431965442764579	0	0	0	0	0
HKD	HKD	117	Jul	1	0	0	0	0	0	0
HKD	HKD	117	Aug	1	0	0	0	0	0	0
HKD	HKD	117	Sep	1	0	0	0	0	0	0
HKD	HKD	117	Oct	1	0	0	0	0	0	0
HKD	HKD	117	Nov	1	0	0	0	0	0	0
HKD	HKD	117	Dec	1	0	0	0	0	0	0
HKD	HKD	117	Jan	1	0	0	0	0	0	0
HKD	HKD	117	Feb	1	0	0	0	0	0	0
HKD	HKD	117	Mar	0.999526515151515	0	0	0.000473484848484849	0	0	0
HKD	HKD	118	Apr	1	0	0	0	0	0	0
HKD	HKD	118	May	0.999466950959488	0	0	0.000533049040511727	0	0	0
HKD	HKD	118	Jun	1	0	0	0	0	0	0
HKD	HKD	118	Jul	1	0	0	0	0	0	0
HKD	HKD	118	Aug	0.998857142857143	0	0.000571428571428571	0.000571428571428571	0	0	0
HKD	HKD	118	Sep	0.998746081504702	0.000626959247648903	0.000626959247648903	0	0	0	0
HKD	HKD	118	Oct	1	0	0	0	0	0	0
HKD	HKD	118	Nov	1	0	0	0	0	0	0
HKD	HKD	118	Dec	1	0	0	0	0	0	0
HKD	HKD	118	Jan	1	0	0	0	0	0	0
HKD	HKD	118	Feb	1	0	0	0	0	0	0
HKD	HKD	118	Mar	1	0	0	0	0	0	0
HKD	HKD	119	Apr	1	0	0	0	0	0	0
HKD	HKD	119	May	0.998679867986799	0.00066006600660066	0	0.00066006600660066	0	0	0
HKD	HKD	119	Jun	0.999442275515895	0	0	0.000557724484104852	0	0	0
HKD	HKD	119	Jul	0.999534233814625	0.000465766185374942	0	0	0	0	0
HKD	HKD	119	Aug	1	0	0	0	0	0	0
HKD	HKD	119	Sep	0.998190591073583	0.00060313630880579	0.00060313630880579	0	0.00060313630880579	0	0
HKD	HKD	119	Oct	0.998683344305464	0.000658327847267939	0	0.000658327847267939	0	0	0
HKD	HKD	119	Nov	0.999296270232231	0	0	0	0	0	0.000703729767769177
HKD	HKD	119	Dec	1	0	0	0	0	0	0
HKD	HKD	119	Jan	1	0	0	0	0	0	0
HKD	HKD	119	Feb	1	0	0	0	0	0	0
HKD	HKD	119	Mar	1	0	0	0	0	0	0
HKD	HKD	120	Apr	0.999356499356499	0	0	0	0	0.000643500643500644	0
HKD	HKD	120	May	1	0	0	0	0	0	0
HKD	HKD	120	Jun	1	0	0	0	0	0	0
HKD	HKD	120	Jul	0.999411071849234	0	0	0	0	0	0.000588928150765607
HKD	HKD	120	Aug	1	0	0	0	0	0	0
HKD	HKD	120	Sep	1	0	0	0	0	0	0
HKD	HKD	120	Oct	0.999353587588882	0.000646412411118294	0	0	0	0	0
HKD	HKD	120	Nov	0.99859649122807	0.000701754385964912	0	0.000701754385964912	0	0	0
HKD	HKD	120	Dec	1	0	0	0	0	0	0
HKD	HKD	120	Jan	1	0	0	0	0	0	0
HKD	HKD	120	Feb	1	0	0	0	0	0	0
HKD	HKD	120	Mar	1	0	0	0	0	0	0
HKD	HKD	121	Apr	1	0	0	0	0	0	0
HKD	HKD	121	May	1	0	0	0	0	0	0
HKD	HKD	121	Jun	1	0	0	0	0	0	0
HKD	HKD	121	Jul	1	0	0	0	0	0	0
HKD	HKD	121	Aug	1	0	0	0	0	0	0
HKD	HKD	121	Sep	0.999474513925381	0.000525486074619023	0	0	0	0	0
HKD	HKD	121	Oct	1	0	0	0	0	0	0
HKD	HKD	121	Nov	1	0	0	0	0	0	0
HKD	HKD	121	Dec	0.999260355029586	0	0.000739644970414201	0	0	0	0
HKD	HKD	121	Jan	1	0	0	0	0	0	0
HKD	HKD	121	Feb	0.999191592562651	0	0.000808407437348424	0	0	0	0
HKD	HKD	121	Mar	1	0	0	0	0	0	0
HKD	HKD	122	Apr	1	0	0	0	0	0	0
HKD	HKD	122	May	1	0	0	0	0	0	0
HKD	HKD	122	Jun	0.998949579831933	0.00105042016806723	0	0	0	0	0
HKD	HKD	122	Jul	1	0	0	0	0	0	0
HKD	HKD	122	Aug	0.999217527386542	0.000782472613458529	0	0	0	0	0
HKD	HKD	122	Sep	1	0	0	0	0	0	0
HKD	HKD	122	Oct	0.998878295008413	0	0	0.00112170499158721	0	0	0
HKD	HKD	122	Nov	0.999429874572406	0	0.000570125427594071	0	0	0	0
HKD	HKD	122	Dec	1	0	0	0	0	0	0
HKD	HKD	122	Jan	0.998442367601246	0	0	0.00155763239875389	0	0	0
HKD	HKD	122	Feb	1	0	0	0	0	0	0
HKD	HKD	122	Mar	1	0	0	0	0	0	0
HKD	HKD	123	Apr	1	0	0	0	0	0	0
HKD	HKD	123	May	1	0	0	0	0	0	0
HKD	HKD	123	Jun	1	0	0	0	0	0	0
HKD	HKD	123	Jul	1	0	0	0	0	0	0
HKD	HKD	123	Aug	1	0	0	0	0	0	0
HKD	HKD	123	Sep	1	0	0	0	0	0	0
HKD	HKD	123	Oct	1	0	0	0	0	0	0
HKD	HKD	123	Nov	1	0	0	0	0	0	0
HKD	HKD	123	Dec	0.999398677089597	0	0	0	0	0	0.000601322910402886
HKD	HKD	123	Jan	1	0	0	0	0	0	0
HKD	HKD	123	Feb	1	0	0	0	0	0	0
HKD	HKD	123	Mar	1	0	0	0	0	0	0
HKD	HKD	124	Apr	0.998214285714286	0.000892857142857143	0	0.000892857142857143	0	0	0
HKD	HKD	124	May	1	0	0	0	0	0	0
HKD	HKD	124	Jun	1	0	0	0	0	0	0
HKD	HKD	124	Jul	1	0	0	0	0	0	0
HKD	HKD	124	Aug	1	0	0	0	0	0	0
HKD	HKD	124	Sep	1	0	0	0	0	0	0
HKD	HKD	124	Oct	1	0	0	0	0	0	0
HKD	HKD	124	Nov	1	0	0	0	0	0	0
HKD	HKD	124	Dec	0.998747651847214	0	0	0.000626174076393237	0	0.000626174076393237	0
HKD	HKD	124	Jan	1	0	0	0	0	0	0
HKD	HKD	124	Feb	1	0	0	0	0	0	0
HKD	HKD	124	Mar	0.998294970161978	0	0	0.00170502983802217	0	0	0
HKD	HKD	125	Apr	1	0	0	0	0	0	0
HKD	HKD	125	May	1	0	0	0	0	0	0
HKD	HKD	125	Jun	1	0	0	0	0	0	0
HKD	HKD	125	Jul	1	0	0	0	0	0	0
HKD	HKD	125	Aug	1	0	0	0	0	0	0
HKD	HKD	125	Sep	1	0	0	0	0	0	0
HKD	HKD	125	Oct	1	0	0	0	0	0	0
HKD	HKD	125	Nov	1	0	0	0	0	0	0
HKD	HKD	125	Dec	1	0	0	0	0	0	0
HKD	HKD	125	Jan	1	0	0	0	0	0	0
HKD	HKD	125	Feb	0.99933818663137	0.000661813368630046	0	0	0	0	0
HKD	HKD	125	Mar	1	0	0	0	0	0	0
HKD	HKD	126	Apr	1	0	0	0	0	0	0
HKD	HKD	126	May	0.998637602179837	0	0	0.00136239782016349	0	0	0
HKD	HKD	126	Jun	0.998554913294798	0.00144508670520231	0	0	0	0	0
HKD	HKD	126	Jul	1	0	0	0	0	0	0
HKD	HKD	126	Aug	1	0	0	0	0	0	0
HKD	HKD	126	Sep	0.998417721518987	0.00158227848101266	0	0	0	0	0
HKD	HKD	126	Oct	1	0	0	0	0	0	0
HKD	HKD	126	Nov	1	0	0	0	0	0	0
HKD	HKD	126	Dec	1	0	0	0	0	0	0
HKD	HKD	126	Jan	1	0	0	0	0	0	0
HKD	HKD	126	Feb	1	0	0	0	0	0	0
HKD	HKD	126	Mar	1	0	0	0	0	0	0
HKD	HKD	127	Apr	0.999263080324245	0	0.000736919675755343	0	0	0	0
HKD	HKD	127	May	1	0	0	0	0	0	0
HKD	HKD	127	Jun	1	0	0	0	0	0	0
HKD	HKD	127	Jul	1	0	0	0	0	0	0
HKD	HKD	127	Aug	1	0	0	0	0	0	0
HKD	HKD	127	Sep	0.998439937597504	0	0	0.0015600624024961	0	0	0
HKD	HKD	127	Oct	1	0	0	0	0	0	0
HKD	HKD	127	Nov	1	0	0	0	0	0	0
HKD	HKD	127	Dec	0.999116607773852	0.00088339222614841	0	0	0	0	0
HKD	HKD	127	Jan	1	0	0	0	0	0	0
HKD	HKD	127	Feb	1	0	0	0	0	0	0
HKD	HKD	127	Mar	1	0	0	0	0	0	0
HKD	HKD	128	Apr	0.998442367601246	0	0	0	0.000778816199376947	0.000778816199376947	0
HKD	HKD	128	May	1	0	0	0	0	0	0
HKD	HKD	128	Jun	1	0	0	0	0	0	0
HKD	HKD	128	Jul	1	0	0	0	0	0	0
HKD	HKD	128	Aug	1	0	0	0	0	0	0
HKD	HKD	128	Sep	1	0	0	0	0	0	0
HKD	HKD	128	Oct	1	0	0	0	0	0	0
HKD	HKD	128	Nov	1	0	0	0	0	0	0
HKD	HKD	128	Dec	1	0	0	0	0	0	0
HKD	HKD	128	Jan	1	0	0	0	0	0	0
HKD	HKD	128	Feb	1	0	0	0	0	0	0
HKD	HKD	128	Mar	1	0	0	0	0	0	0
HKD	HKD	129	Apr	1	0	0	0	0	0	0
HKD	HKD	129	May	1	0	0	0	0	0	0
HKD	HKD	129	Jun	1	0	0	0	0	0	0
HKD	HKD	129	Jul	1	0	0	0	0	0	0
HKD	HKD	129	Aug	1	0	0	0	0	0	0
HKD	HKD	129	Sep	1	0	0	0	0	0	0
HKD	HKD	129	Oct	0.998242530755712	0	0	0	0.00175746924428823	0	0
HKD	HKD	129	Nov	0.998191681735985	0.00180831826401447	0	0	0	0	0
HKD	HKD	129	Dec	0.998130841121495	0.00186915887850467	0	0	0	0	0
HKD	HKD	129	Jan	1	0	0	0	0	0	0
HKD	HKD	129	Feb	1	0	0	0	0	0	0
HKD	HKD	129	Mar	1	0	0	0	0	0	0
HKD	HKD	130	Apr	1	0	0	0	0	0	0
HKD	HKD	130	May	1	0	0	0	0	0	0
HKD	HKD	130	Jun	1	0	0	0	0	0	0
HKD	HKD	130	Jul	1	0	0	0	0	0	0
HKD	HKD	130	Aug	0.998316498316498	0	0	0.00168350168350168	0	0	0
HKD	HKD	130	Sep	1	0	0	0	0	0	0
HKD	HKD	130	Oct	1	0	0	0	0	0	0
HKD	HKD	130	Nov	1	0	0	0	0	0	0
HKD	HKD	130	Dec	1	0	0	0	0	0	0
HKD	HKD	130	Jan	1	0	0	0	0	0	0
HKD	HKD	130	Feb	1	0	0	0	0	0	0
HKD	HKD	130	Mar	1	0	0	0	0	0	0
HKD	HKD	131	Apr	0.998913043478261	0	0.00108695652173913	0	0	0	0
HKD	HKD	131	May	1	0	0	0	0	0	0
HKD	HKD	131	Jun	1	0	0	0	0	0	0
HKD	HKD	131	Jul	0.997422680412371	0.00257731958762887	0	0	0	0	0
HKD	HKD	131	Aug	1	0	0	0	0	0	0
HKD	HKD	131	Sep	1	0	0	0	0	0	0
HKD	HKD	131	Oct	1	0	0	0	0	0	0
HKD	HKD	131	Nov	1	0	0	0	0	0	0
HKD	HKD	131	Dec	1	0	0	0	0	0	0
HKD	HKD	131	Jan	1	0	0	0	0	0	0
HKD	HKD	131	Feb	1	0	0	0	0	0	0
HKD	HKD	131	Mar	1	0	0	0	0	0	0
HKD	HKD	132	Apr	1	0	0	0	0	0	0
HKD	HKD	132	May	1	0	0	0	0	0	0
HKD	HKD	132	Jun	1	0	0	0	0	0	0
HKD	HKD	132	Jul	1	0	0	0	0	0	0
HKD	HKD	132	Aug	1	0	0	0	0	0	0
HKD	HKD	132	Sep	1	0	0	0	0	0	0
HKD	HKD	132	Oct	1	0	0	0	0	0	0
HKD	HKD	132	Nov	1	0	0	0	0	0	0
HKD	HKD	132	Dec	1	0	0	0	0	0	0
HKD	HKD	132	Jan	1	0	0	0	0	0	0
HKD	HKD	132	Feb	1	0	0	0	0	0	0
HKD	HKD	132	Mar	1	0	0	0	0	0	0
HKD	HKD	133	Apr	1	0	0	0	0	0	0
HKD	HKD	133	May	1	0	0	0	0	0	0
HKD	HKD	133	Jun	1	0	0	0	0	0	0
HKD	HKD	133	Jul	1	0	0	0	0	0	0
HKD	HKD	133	Aug	1	0	0	0	0	0	0
HKD	HKD	133	Sep	1	0	0	0	0	0	0
HKD	HKD	133	Oct	1	0	0	0	0	0	0
HKD	HKD	133	Nov	1	0	0	0	0	0	0
HKD	HKD	133	Dec	1	0	0	0	0	0	0
HKD	HKD	133	Jan	1	0	0	0	0	0	0
HKD	HKD	133	Feb	1	0	0	0	0	0	0
HKD	HKD	133	Mar	1	0	0	0	0	0	0
HKD	HKD	134	Apr	1	0	0	0	0	0	0
HKD	HKD	134	May	1	0	0	0	0	0	0
HKD	HKD	134	Jun	1	0	0	0	0	0	0
HKD	HKD	134	Jul	1	0	0	0	0	0	0
HKD	HKD	134	Aug	1	0	0	0	0	0	0
HKD	HKD	134	Sep	1	0	0	0	0	0	0
HKD	HKD	134	Oct	1	0	0	0	0	0	0
HKD	HKD	134	Nov	1	0	0	0	0	0	0
HKD	HKD	134	Dec	1	0	0	0	0	0	0
HKD	HKD	134	Jan	1	0	0	0	0	0	0
HKD	HKD	134	Feb	1	0	0	0	0	0	0
HKD	HKD	134	Mar	1	0	0	0	0	0	0
HKD	HKD	135	Apr	1	0	0	0	0	0	0
HKD	HKD	135	May	1	0	0	0	0	0	0
HKD	HKD	135	Jun	1	0	0	0	0	0	0
HKD	HKD	135	Jul	1	0	0	0	0	0	0
HKD	HKD	135	Aug	1	0	0	0	0	0	0
HKD	HKD	135	Sep	1	0	0	0	0	0	0
HKD	HKD	135	Oct	1	0	0	0	0	0	0
HKD	HKD	135	Nov	1	0	0	0	0	0	0
HKD	HKD	135	Dec	1	0	0	0	0	0	0
HKD	HKD	135	Jan	1	0	0	0	0	0	0
HKD	HKD	135	Feb	1	0	0	0	0	0	0
HKD	HKD	135	Mar	1	0	0	0	0	0	0
HKD	HKD	136	Apr	1	0	0	0	0	0	0
HKD	HKD	136	May	1	0	0	0	0	0	0
HKD	HKD	136	Jun	1	0	0	0	0	0	0
HKD	HKD	136	Jul	1	0	0	0	0	0	0
HKD	HKD	136	Aug	1	0	0	0	0	0	0
HKD	HKD	136	Sep	1	0	0	0	0	0	0
HKD	HKD	136	Oct	0.997716894977169	0.00228310502283105	0	0	0	0	0
HKD	HKD	136	Nov	1	0	0	0	0	0	0
HKD	HKD	136	Dec	0.998239436619718	0	0	0.00176056338028169	0	0	0
HKD	HKD	136	Jan	1	0	0	0	0	0	0
HKD	HKD	136	Feb	1	0	0	0	0	0	0
HKD	HKD	136	Mar	1	0	0	0	0	0	0
HKD	HKD	137	Apr	1	0	0	0	0	0	0
HKD	HKD	137	May	1	0	0	0	0	0	0
HKD	HKD	137	Jun	1	0	0	0	0	0	0
HKD	HKD	137	Jul	1	0	0	0	0	0	0
HKD	HKD	137	Aug	1	0	0	0	0	0	0
HKD	HKD	137	Sep	1	0	0	0	0	0	0
HKD	HKD	137	Oct	1	0	0	0	0	0	0
HKD	HKD	137	Nov	1	0	0	0	0	0	0
HKD	HKD	137	Dec	1	0	0	0	0	0	0
HKD	HKD	137	Jan	1	0	0	0	0	0	0
HKD	HKD	137	Feb	1	0	0	0	0	0	0
HKD	HKD	137	Mar	1	0	0	0	0	0	0
HKD	HKD	138	Apr	0.997304582210243	0	0.00269541778975741	0	0	0	0
HKD	HKD	138	May	1	0	0	0	0	0	0
HKD	HKD	138	Jun	1	0	0	0	0	0	0
HKD	HKD	138	Jul	1	0	0	0	0	0	0
HKD	HKD	138	Aug	1	0	0	0	0	0	0
HKD	HKD	138	Sep	0.99438202247191	0	0	0.00561797752808989	0	0	0
HKD	HKD	138	Oct	1	0	0	0	0	0	0
HKD	HKD	138	Nov	1	0	0	0	0	0	0
HKD	HKD	138	Dec	1	0	0	0	0	0	0
HKD	HKD	138	Jan	1	0	0	0	0	0	0
HKD	HKD	138	Feb	1	0	0	0	0	0	0
HKD	HKD	138	Mar	1	0	0	0	0	0	0
HKD	HKD	139	Apr	0.997899159663866	0	0.00210084033613445	0	0	0	0
HKD	HKD	139	May	1	0	0	0	0	0	0
HKD	HKD	139	Jun	0.994565217391304	0.00543478260869565	0	0	0	0	0
HKD	HKD	139	Jul	1	0	0	0	0	0	0
HKD	HKD	139	Aug	1	0	0	0	0	0	0
HKD	HKD	139	Sep	1	0	0	0	0	0	0
HKD	HKD	139	Oct	1	0	0	0	0	0	0
HKD	HKD	139	Nov	1	0	0	0	0	0	0
HKD	HKD	139	Dec	1	0	0	0	0	0	0
HKD	HKD	139	Jan	1	0	0	0	0	0	0
HKD	HKD	139	Feb	1	0	0	0	0	0	0
HKD	HKD	139	Mar	1	0	0	0	0	0	0
HKD	HKD	140	Apr	1	0	0	0	0	0	0
HKD	HKD	140	May	1	0	0	0	0	0	0
HKD	HKD	140	Jun	1	0	0	0	0	0	0
HKD	HKD	140	Jul	1	0	0	0	0	0	0
HKD	HKD	140	Aug	1	0	0	0	0	0	0
HKD	HKD	140	Sep	0.994047619047619	0.00595238095238095	0	0	0	0	0
HKD	HKD	140	Oct	1	0	0	0	0	0	0
HKD	HKD	140	Nov	1	0	0	0	0	0	0
HKD	HKD	140	Dec	1	0	0	0	0	0	0
HKD	HKD	140	Jan	1	0	0	0	0	0	0
HKD	HKD	140	Feb	1	0	0	0	0	0	0
HKD	HKD	140	Mar	1	0	0	0	0	0	0
HKD	HKD	141	Apr	1	0	0	0	0	0	0
HKD	HKD	141	May	1	0	0	0	0	0	0
HKD	HKD	141	Jun	1	0	0	0	0	0	0
HKD	HKD	141	Jul	1	0	0	0	0	0	0
HKD	HKD	141	Aug	1	0	0	0	0	0	0
HKD	HKD	141	Sep	1	0	0	0	0	0	0
HKD	HKD	141	Oct	1	0	0	0	0	0	0
HKD	HKD	141	Nov	0.994011976047904	0	0	0.00598802395209581	0	0	0
HKD	HKD	141	Dec	1	0	0	0	0	0	0
HKD	HKD	141	Jan	1	0	0	0	0	0	0
HKD	HKD	141	Feb	1	0	0	0	0	0	0
HKD	HKD	141	Mar	1	0	0	0	0	0	0
HKD	HKD	142	Apr	1	0	0	0	0	0	0
HKD	HKD	142	May	1	0	0	0	0	0	0
HKD	HKD	142	Jun	1	0	0	0	0	0	0
HKD	HKD	142	Jul	1	0	0	0	0	0	0
HKD	HKD	142	Aug	1	0	0	0	0	0	0
HKD	HKD	142	Sep	1	0	0	0	0	0	0
HKD	HKD	142	Oct	1	0	0	0	0	0	0
HKD	HKD	142	Nov	1	0	0	0	0	0	0
HKD	HKD	142	Dec	1	0	0	0	0	0	0
HKD	HKD	142	Jan	1	0	0	0	0	0	0
HKD	HKD	142	Feb	1	0	0	0	0	0	0
HKD	HKD	142	Mar	1	0	0	0	0	0	0
HKD	HKD	143	Apr	1	0	0	0	0	0	0
HKD	HKD	143	May	1	0	0	0	0	0	0
HKD	HKD	143	Jun	1	0	0	0	0	0	0
HKD	HKD	143	Jul	1	0	0	0	0	0	0
HKD	HKD	143	Aug	1	0	0	0	0	0	0
HKD	HKD	143	Sep	1	0	0	0	0	0	0
HKD	HKD	143	Oct	1	0	0	0	0	0	0
HKD	HKD	143	Nov	1	0	0	0	0	0	0
HKD	HKD	143	Dec	1	0	0	0	0	0	0
HKD	HKD	143	Jan	1	0	0	0	0	0	0
HKD	HKD	143	Feb	1	0	0	0	0	0	0
HKD	HKD	143	Mar	1	0	0	0	0	0	0
HKD	HKD	144	Apr	1	0	0	0	0	0	0
HKD	HKD	144	May	1	0	0	0	0	0	0
HKD	HKD	144	Jun	1	0	0	0	0	0	0
HKD	HKD	144	Jul	1	0	0	0	0	0	0
HKD	HKD	144	Aug	1	0	0	0	0	0	0
HKD	HKD	144	Sep	1	0	0	0	0	0	0
HKD	HKD	144	Oct	1	0	0	0	0	0	0
HKD	HKD	144	Nov	1	0	0	0	0	0	0
HKD	HKD	144	Dec	1	0	0	0	0	0	0
HKD	HKD	144	Jan	1	0	0	0	0	0	0
HKD	HKD	144	Feb	1	0	0	0	0	0	0
HKD	HKD	144	Mar	1	0	0	0	0	0	0
HKD	HKD	145	Apr	1	0	0	0	0	0	0
HKD	HKD	145	May	1	0	0	0	0	0	0
HKD	HKD	145	Jun	1	0	0	0	0	0	0
HKD	HKD	145	Jul	1	0	0	0	0	0	0
HKD	HKD	145	Aug	1	0	0	0	0	0	0
HKD	HKD	145	Sep	1	0	0	0	0	0	0
HKD	HKD	145	Oct	1	0	0	0	0	0	0
HKD	HKD	145	Nov	1	0	0	0	0	0	0
HKD	HKD	145	Dec	1	0	0	0	0	0	0
HKD	HKD	145	Jan	1	0	0	0	0	0	0
HKD	HKD	145	Feb	1	0	0	0	0	0	0
HKD	HKD	145	Mar	1	0	0	0	0	0	0
HKD	HKD	146	Apr	1	0	0	0	0	0	0
HKD	HKD	146	May	1	0	0	0	0	0	0
HKD	HKD	146	Jun	1	0	0	0	0	0	0
HKD	HKD	146	Jul	1	0	0	0	0	0	0
HKD	HKD	146	Aug	1	0	0	0	0	0	0
HKD	HKD	146	Sep	1	0	0	0	0	0	0
HKD	HKD	146	Oct	1	0	0	0	0	0	0
HKD	HKD	146	Nov	1	0	0	0	0	0	0
HKD	HKD	146	Dec	1	0	0	0	0	0	0
HKD	HKD	146	Jan	1	0	0	0	0	0	0
HKD	HKD	146	Feb	1	0	0	0	0	0	0
HKD	HKD	146	Mar	1	0	0	0	0	0	0
HKD	HKD	147	Apr	1	0	0	0	0	0	0
HKD	HKD	147	May	1	0	0	0	0	0	0
HKD	HKD	147	Jun	1	0	0	0	0	0	0
HKD	HKD	147	Jul	1	0	0	0	0	0	0
HKD	HKD	147	Aug	1	0	0	0	0	0	0
HKD	HKD	147	Sep	1	0	0	0	0	0	0
HKD	HKD	147	Oct	1	0	0	0	0	0	0
HKD	HKD	147	Nov	1	0	0	0	0	0	0
HKD	HKD	147	Dec	1	0	0	0	0	0	0
HKD	HKD	147	Jan	1	0	0	0	0	0	0
HKD	HKD	147	Feb	1	0	0	0	0	0	0
HKD	HKD	147	Mar	1	0	0	0	0	0	0
HKD	HKD	148	Apr	1	0	0	0	0	0	0
HKD	HKD	148	May	1	0	0	0	0	0	0
HKD	HKD	148	Jun	1	0	0	0	0	0	0
HKD	HKD	148	Jul	1	0	0	0	0	0	0
HKD	HKD	148	Aug	1	0	0	0	0	0	0
HKD	HKD	148	Sep	1	0	0	0	0	0	0
HKD	HKD	148	Oct	1	0	0	0	0	0	0
HKD	HKD	148	Nov	1	0	0	0	0	0	0
HKD	HKD	148	Dec	1	0	0	0	0	0	0
HKD	HKD	148	Jan	1	0	0	0	0	0	0
HKD	HKD	148	Feb	1	0	0	0	0	0	0
HKD	HKD	148	Mar	1	0	0	0	0	0	0
HKD	HKD	149	Apr	1	0	0	0	0	0	0
HKD	HKD	149	May	1	0	0	0	0	0	0
HKD	HKD	149	Jun	1	0	0	0	0	0	0
HKD	HKD	149	Jul	1	0	0	0	0	0	0
HKD	HKD	149	Aug	1	0	0	0	0	0	0
HKD	HKD	149	Sep	1	0	0	0	0	0	0
HKD	HKD	149	Oct	1	0	0	0	0	0	0
HKD	HKD	149	Nov	1	0	0	0	0	0	0
HKD	HKD	149	Dec	1	0	0	0	0	0	0
HKD	HKD	149	Jan	1	0	0	0	0	0	0
HKD	HKD	149	Feb	1	0	0	0	0	0	0
HKD	HKD	149	Mar	1	0	0	0	0	0	0
HKD	HKD	150	Apr	1	0	0	0	0	0	0
HKD	HKD	150	May	1	0	0	0	0	0	0
HKD	HKD	150	Jun	1	0	0	0	0	0	0
HKD	HKD	150	Jul	1	0	0	0	0	0	0
HKD	HKD	150	Aug	1	0	0	0	0	0	0
HKD	HKD	150	Sep	1	0	0	0	0	0	0
HKD	HKD	150	Oct	1	0	0	0	0	0	0
HKD	HKD	150	Nov	1	0	0	0	0	0	0
HKD	HKD	150	Dec	1	0	0	0	0	0	0
HKD	HKD	150	Jan	1	0	0	0	0	0	0
HKD	HKD	150	Feb	1	0	0	0	0	0	0
HKD	HKD	150	Mar	1	0	0	0	0	0	0
HKD	HKD	151	Apr	1	0	0	0	0	0	0
HKD	HKD	151	May	1	0	0	0	0	0	0
HKD	HKD	151	Jun	1	0	0	0	0	0	0
HKD	HKD	151	Jul	1	0	0	0	0	0	0
HKD	HKD	151	Aug	1	0	0	0	0	0	0
HKD	HKD	151	Sep	1	0	0	0	0	0	0
HKD	HKD	151	Oct	1	0	0	0	0	0	0
HKD	HKD	151	Nov	1	0	0	0	0	0	0
HKD	HKD	151	Dec	1	0	0	0	0	0	0
HKD	HKD	151	Jan	1	0	0	0	0	0	0
HKD	HKD	151	Feb	1	0	0	0	0	0	0
HKD	HKD	151	Mar	1	0	0	0	0	0	0
HKD	HKD	152	Apr	1	0	0	0	0	0	0
HKD	HKD	152	May	1	0	0	0	0	0	0
HKD	HKD	152	Jun	1	0	0	0	0	0	0
HKD	HKD	152	Jul	1	0	0	0	0	0	0
HKD	HKD	152	Aug	1	0	0	0	0	0	0
HKD	HKD	152	Sep	1	0	0	0	0	0	0
HKD	HKD	152	Oct	1	0	0	0	0	0	0
HKD	HKD	152	Nov	1	0	0	0	0	0	0
HKD	HKD	152	Dec	1	0	0	0	0	0	0
HKD	HKD	152	Jan	1	0	0	0	0	0	0
HKD	HKD	152	Feb	1	0	0	0	0	0	0
HKD	HKD	152	Mar	1	0	0	0	0	0	0
HKD	HKD	153	Apr	1	0	0	0	0	0	0
HKD	HKD	153	May	1	0	0	0	0	0	0
HKD	HKD	153	Jun	1	0	0	0	0	0	0
HKD	HKD	153	Jul	1	0	0	0	0	0	0
HKD	HKD	153	Aug	1	0	0	0	0	0	0
HKD	HKD	153	Sep	1	0	0	0	0	0	0
HKD	HKD	153	Oct	1	0	0	0	0	0	0
HKD	HKD	153	Nov	1	0	0	0	0	0	0
HKD	HKD	153	Dec	1	0	0	0	0	0	0
HKD	HKD	153	Jan	1	0	0	0	0	0	0
HKD	HKD	153	Feb	1	0	0	0	0	0	0
HKD	HKD	153	Mar	1	0	0	0	0	0	0
HKD	HKD	154	Apr	1	0	0	0	0	0	0
HKD	HKD	154	May	1	0	0	0	0	0	0
HKD	HKD	154	Jun	1	0	0	0	0	0	0
HKD	HKD	154	Jul	1	0	0	0	0	0	0
HKD	HKD	154	Aug	1	0	0	0	0	0	0
HKD	HKD	154	Sep	1	0	0	0	0	0	0
HKD	HKD	154	Oct	1	0	0	0	0	0	0
HKD	HKD	154	Nov	1	0	0	0	0	0	0
HKD	HKD	154	Dec	1	0	0	0	0	0	0
HKD	HKD	154	Jan	1	0	0	0	0	0	0
HKD	HKD	154	Feb	1	0	0	0	0	0	0
HKD	HKD	154	Mar	1	0	0	0	0	0	0
HKD	HKD	155	Apr	1	0	0	0	0	0	0
HKD	HKD	155	May	1	0	0	0	0	0	0
HKD	HKD	155	Jun	1	0	0	0	0	0	0
HKD	HKD	155	Jul	1	0	0	0	0	0	0
HKD	HKD	155	Aug	1	0	0	0	0	0	0
HKD	HKD	155	Sep	1	0	0	0	0	0	0
HKD	HKD	155	Oct	1	0	0	0	0	0	0
HKD	HKD	155	Nov	1	0	0	0	0	0	0
HKD	HKD	155	Dec	1	0	0	0	0	0	0
HKD	HKD	155	Jan	1	0	0	0	0	0	0
HKD	HKD	155	Feb	1	0	0	0	0	0	0
HKD	HKD	155	Mar	1	0	0	0	0	0	0
HKD	THK	0	Apr	0	1	0	0	0	0	0
HKD	THK	0	May	0	1	0	0	0	0	0
HKD	THK	0	Jun	0	1	0	0	0	0	0
HKD	THK	0	Jul	0	1	0	0	0	0	0
HKD	THK	0	Aug	0	1	0	0	0	0	0
HKD	THK	0	Sep	0	1	0	0	0	0	0
HKD	THK	0	Oct	0	1	0	0	0	0	0
HKD	THK	0	Nov	0	1	0	0	0	0	0
HKD	THK	0	Dec	0	1	0	0	0	0	0
HKD	THK	0	Jan	0	1	0	0	0	0	0
HKD	THK	0	Feb	0	1	0	0	0	0	0
HKD	THK	0	Mar	0	1	0	0	0	0	0
HKD	THK	1	Apr	0	1	0	0	0	0	0
HKD	THK	1	May	0	1	0	0	0	0	0
HKD	THK	1	Jun	0	1	0	0	0	0	0
HKD	THK	1	Jul	0	1	0	0	0	0	0
HKD	THK	1	Aug	0	1	0	0	0	0	0
HKD	THK	1	Sep	0	1	0	0	0	0	0
HKD	THK	1	Oct	0	1	0	0	0	0	0
HKD	THK	1	Nov	0	1	0	0	0	0	0
HKD	THK	1	Dec	0	1	0	0	0	0	0
HKD	THK	1	Jan	0	1	0	0	0	0	0
HKD	THK	1	Feb	0	1	0	0	0	0	0
HKD	THK	1	Mar	0	1	0	0	0	0	0
HKD	THK	2	Apr	0	1	0	0	0	0	0
HKD	THK	2	May	0	1	0	0	0	0	0
HKD	THK	2	Jun	0	1	0	0	0	0	0
HKD	THK	2	Jul	0	1	0	0	0	0	0
HKD	THK	2	Aug	0	1	0	0	0	0	0
HKD	THK	2	Sep	0	1	0	0	0	0	0
HKD	THK	2	Oct	0	1	0	0	0	0	0
HKD	THK	2	Nov	0	1	0	0	0	0	0
HKD	THK	2	Dec	0	1	0	0	0	0	0
HKD	THK	2	Jan	0	1	0	0	0	0	0
HKD	THK	2	Feb	0	1	0	0	0	0	0
HKD	THK	2	Mar	0	1	0	0	0	0	0
HKD	THK	3	Apr	0	1	0	0	0	0	0
HKD	THK	3	May	0	1	0	0	0	0	0
HKD	THK	3	Jun	0	1	0	0	0	0	0
HKD	THK	3	Jul	0	1	0	0	0	0	0
HKD	THK	3	Aug	0	1	0	0	0	0	0
HKD	THK	3	Sep	0	1	0	0	0	0	0
HKD	THK	3	Oct	0	1	0	0	0	0	0
HKD	THK	3	Nov	0	1	0	0	0	0	0
HKD	THK	3	Dec	0	1	0	0	0	0	0
HKD	THK	3	Jan	0	1	0	0	0	0	0
HKD	THK	3	Feb	0	1	0	0	0	0	0
HKD	THK	3	Mar	0	1	0	0	0	0	0
HKD	THK	4	Apr	0	1	0	0	0	0	0
HKD	THK	4	May	0	1	0	0	0	0	0
HKD	THK	4	Jun	0	1	0	0	0	0	0
HKD	THK	4	Jul	0	1	0	0	0	0	0
HKD	THK	4	Aug	0	1	0	0	0	0	0
HKD	THK	4	Sep	0	1	0	0	0	0	0
HKD	THK	4	Oct	0	1	0	0	0	0	0
HKD	THK	4	Nov	0	1	0	0	0	0	0
HKD	THK	4	Dec	0	1	0	0	0	0	0
HKD	THK	4	Jan	0	1	0	0	0	0	0
HKD	THK	4	Feb	0	1	0	0	0	0	0
HKD	THK	4	Mar	0	1	0	0	0	0	0
HKD	THK	5	Apr	0	1	0	0	0	0	0
HKD	THK	5	May	0	1	0	0	0	0	0
HKD	THK	5	Jun	0	1	0	0	0	0	0
HKD	THK	5	Jul	0	1	0	0	0	0	0
HKD	THK	5	Aug	0	1	0	0	0	0	0
HKD	THK	5	Sep	0	1	0	0	0	0	0
HKD	THK	5	Oct	0	1	0	0	0	0	0
HKD	THK	5	Nov	0	1	0	0	0	0	0
HKD	THK	5	Dec	0	1	0	0	0	0	0
HKD	THK	5	Jan	0	1	0	0	0	0	0
HKD	THK	5	Feb	0	1	0	0	0	0	0
HKD	THK	5	Mar	0	1	0	0	0	0	0
HKD	THK	6	Apr	0	1	0	0	0	0	0
HKD	THK	6	May	0	1	0	0	0	0	0
HKD	THK	6	Jun	0	1	0	0	0	0	0
HKD	THK	6	Jul	0	1	0	0	0	0	0
HKD	THK	6	Aug	0	1	0	0	0	0	0
HKD	THK	6	Sep	0	1	0	0	0	0	0
HKD	THK	6	Oct	0	1	0	0	0	0	0
HKD	THK	6	Nov	0	1	0	0	0	0	0
HKD	THK	6	Dec	0	1	0	0	0	0	0
HKD	THK	6	Jan	0	1	0	0	0	0	0
HKD	THK	6	Feb	0	1	0	0	0	0	0
HKD	THK	6	Mar	0	1	0	0	0	0	0
HKD	THK	7	Apr	0	1	0	0	0	0	0
HKD	THK	7	May	0	1	0	0	0	0	0
HKD	THK	7	Jun	0	1	0	0	0	0	0
HKD	THK	7	Jul	0	1	0	0	0	0	0
HKD	THK	7	Aug	0	1	0	0	0	0	0
HKD	THK	7	Sep	0	1	0	0	0	0	0
HKD	THK	7	Oct	0	1	0	0	0	0	0
HKD	THK	7	Nov	0	1	0	0	0	0	0
HKD	THK	7	Dec	0	1	0	0	0	0	0
HKD	THK	7	Jan	0	1	0	0	0	0	0
HKD	THK	7	Feb	0	1	0	0	0	0	0
HKD	THK	7	Mar	0	1	0	0	0	0	0
HKD	THK	8	Apr	0	1	0	0	0	0	0
HKD	THK	8	May	0	1	0	0	0	0	0
HKD	THK	8	Jun	0	1	0	0	0	0	0
HKD	THK	8	Jul	0	1	0	0	0	0	0
HKD	THK	8	Aug	0	1	0	0	0	0	0
HKD	THK	8	Sep	0	1	0	0	0	0	0
HKD	THK	8	Oct	0	1	0	0	0	0	0
HKD	THK	8	Nov	0	1	0	0	0	0	0
HKD	THK	8	Dec	0	1	0	0	0	0	0
HKD	THK	8	Jan	0	1	0	0	0	0	0
HKD	THK	8	Feb	0	1	0	0	0	0	0
HKD	THK	8	Mar	0	1	0	0	0	0	0
HKD	THK	9	Apr	0	1	0	0	0	0	0
HKD	THK	9	May	0	1	0	0	0	0	0
HKD	THK	9	Jun	0	1	0	0	0	0	0
HKD	THK	9	Jul	0	1	0	0	0	0	0
HKD	THK	9	Aug	0	1	0	0	0	0	0
HKD	THK	9	Sep	0	1	0	0	0	0	0
HKD	THK	9	Oct	0	1	0	0	0	0	0
HKD	THK	9	Nov	0	1	0	0	0	0	0
HKD	THK	9	Dec	0	1	0	0	0	0	0
HKD	THK	9	Jan	0	1	0	0	0	0	0
HKD	THK	9	Feb	0	1	0	0	0	0	0
HKD	THK	9	Mar	0	1	0	0	0	0	0
HKD	THK	10	Apr	0	1	0	0	0	0	0
HKD	THK	10	May	0	1	0	0	0	0	0
HKD	THK	10	Jun	0.5	0.5	0	0	0	0	0
HKD	THK	10	Jul	0	1	0	0	0	0	0
HKD	THK	10	Aug	0	1	0	0	0	0	0
HKD	THK	10	Sep	0	1	0	0	0	0	0
HKD	THK	10	Oct	0	1	0	0	0	0	0
[truncated: 89,729 more rows]
